# Supplementary material for: Periplasmic Expression of 4/7 α-Conotoxin TxIA Analogs in E. coli Favors Ribbon Isomer Formation – Suggestion of a Binding Mode at the α7 nAChR
Source: Front Pharmacol. 2019 May 31;10:577. doi: 10.3389/fphar.2019.00577 (PMC6554660; doi:10.3389/fphar.2019.00577)
Supplement: DATA SHEET S1 — Atomic coordinates files in PDB format of the molecular models of the interaction between ribbon TxIA and the α7 nAChR. Two models are provided, one refined using a molecular dynamics simulation and the other refined using the ToxDock protocol. [file Data_Sheet_1.ZIP]

Archive with 2 entries (2 files):
- rTxIA_a7-nAChR-MD.pdb
- rTxIA_a7-nAChR-ToxDock.pdb
