# Supplementary material for: Periplasmic Expression of 4/7 α-Conotoxin TxIA Analogs in E. coli Favors Ribbon Isomer Formation – Suggestion of a Binding Mode at the α7 nAChR
Source: Front Pharmacol. 2019 May 31;10:577. doi: 10.3389/fphar.2019.00577 (PMC6554660; doi:10.3389/fphar.2019.00577)
Supplement: DATA SHEET S1 — Atomic coordinates files in PDB format of the molecular models of the interaction between ribbon TxIA and the α7 nAChR. Two models are provided, one refined using a molecular dynamics simulation and the other refined using the ToxDock protocol. [file Data_Sheet_1.ZIP › rTxIA_a7-nAChR-MD.pdb]

ATOM      1  N   GLU A   1      76.288  53.206  43.427  1.00  0.00           N  
ATOM      2  CA  GLU A   1      77.500  54.004  43.590  1.00  0.00           C  
ATOM      3  C   GLU A   1      78.017  54.647  42.301  1.00  0.00           C  
ATOM      4  O   GLU A   1      78.228  55.846  42.449  1.00  0.00           O  
ATOM      5  CB  GLU A   1      78.644  53.144  44.126  1.00  0.00           C  
ATOM      6  CG  GLU A   1      79.969  53.868  44.348  1.00  0.00           C  
ATOM      7  CD  GLU A   1      79.996  54.965  45.393  1.00  0.00           C  
ATOM      8  OE1 GLU A   1      81.102  55.491  45.649  1.00  0.00           O  
ATOM      9  OE2 GLU A   1      78.920  55.327  45.904  1.00  0.00           O1-
ATOM     10  N   PHE A   2      78.212  54.005  41.153  1.00  0.00           N  
ATOM     11  CA  PHE A   2      79.101  54.574  40.166  1.00  0.00           C  
ATOM     12  C   PHE A   2      78.598  55.906  39.638  1.00  0.00           C  
ATOM     13  O   PHE A   2      79.414  56.707  39.190  1.00  0.00           O  
ATOM     14  CB  PHE A   2      79.219  53.587  39.006  1.00  0.00           C  
ATOM     15  CG  PHE A   2      80.257  52.536  39.281  1.00  0.00           C  
ATOM     16  CD1 PHE A   2      81.624  52.846  39.370  1.00  0.00           C  
ATOM     17  CD2 PHE A   2      79.900  51.199  39.476  1.00  0.00           C  
ATOM     18  CE1 PHE A   2      82.579  51.840  39.554  1.00  0.00           C  
ATOM     19  CE2 PHE A   2      80.820  50.213  39.811  1.00  0.00           C  
ATOM     20  CZ  PHE A   2      82.179  50.526  39.860  1.00  0.00           C  
ATOM     21  N   GLN A   3      77.305  56.231  39.725  1.00  0.00           N  
ATOM     22  CA  GLN A   3      76.763  57.490  39.259  1.00  0.00           C  
ATOM     23  C   GLN A   3      76.948  58.563  40.320  1.00  0.00           C  
ATOM     24  O   GLN A   3      77.536  59.599  40.030  1.00  0.00           O  
ATOM     25  CB  GLN A   3      75.254  57.353  39.057  1.00  0.00           C  
ATOM     26  CG  GLN A   3      74.952  56.769  37.679  1.00  0.00           C  
ATOM     27  CD  GLN A   3      73.489  56.865  37.296  1.00  0.00           C  
ATOM     28  NE2 GLN A   3      72.737  55.807  37.637  1.00  0.00           N  
ATOM     29  OE1 GLN A   3      73.019  57.829  36.690  1.00  0.00           O  
ATOM     30  N   ARG A   4      76.620  58.240  41.574  1.00  0.00           N  
ATOM     31  CA  ARG A   4      76.992  59.051  42.702  1.00  0.00           C  
ATOM     32  C   ARG A   4      78.458  59.448  42.733  1.00  0.00           C  
ATOM     33  O   ARG A   4      78.816  60.612  42.925  1.00  0.00           O  
ATOM     34  CB  ARG A   4      76.464  58.371  43.958  1.00  0.00           C  
ATOM     35  CG  ARG A   4      76.471  59.218  45.232  1.00  0.00           C  
ATOM     36  CD  ARG A   4      76.951  58.451  46.468  1.00  0.00           C  
ATOM     37  NE  ARG A   4      78.344  58.016  46.408  1.00  0.00           N  
ATOM     38  CZ  ARG A   4      79.444  58.774  46.552  1.00  0.00           C  
ATOM     39  NH1 ARG A   4      79.374  60.059  46.894  1.00  0.00           N1+
ATOM     40  NH2 ARG A   4      80.646  58.231  46.283  1.00  0.00           N  
ATOM     41  N   LYS A   5      79.334  58.477  42.464  1.00  0.00           N  
ATOM     42  CA  LYS A   5      80.773  58.611  42.412  1.00  0.00           C  
ATOM     43  C   LYS A   5      81.112  59.680  41.381  1.00  0.00           C  
ATOM     44  O   LYS A   5      81.936  60.559  41.652  1.00  0.00           O  
ATOM     45  CB  LYS A   5      81.377  57.241  42.118  1.00  0.00           C  
ATOM     46  CG  LYS A   5      82.868  57.045  42.343  1.00  0.00           C  
ATOM     47  CD  LYS A   5      83.285  55.642  41.897  1.00  0.00           C  
ATOM     48  CE  LYS A   5      84.748  55.686  42.291  1.00  0.00           C  
ATOM     49  NZ  LYS A   5      85.489  54.596  41.654  1.00  0.00           N1+
ATOM     50  N   LEU A   6      80.497  59.677  40.196  1.00  0.00           N  
ATOM     51  CA  LEU A   6      80.898  60.440  39.032  1.00  0.00           C  
ATOM     52  C   LEU A   6      80.566  61.916  39.257  1.00  0.00           C  
ATOM     53  O   LEU A   6      81.388  62.821  39.119  1.00  0.00           O  
ATOM     54  CB  LEU A   6      80.291  59.777  37.804  1.00  0.00           C  
ATOM     55  CG  LEU A   6      80.393  60.669  36.576  1.00  0.00           C  
ATOM     56  CD1 LEU A   6      81.731  61.191  36.079  1.00  0.00           C  
ATOM     57  CD2 LEU A   6      79.757  59.921  35.410  1.00  0.00           C  
ATOM     58  N   TYR A   7      79.325  62.064  39.713  1.00  0.00           N  
ATOM     59  CA  TYR A   7      78.856  63.346  40.218  1.00  0.00           C  
ATOM     60  C   TYR A   7      79.859  63.949  41.208  1.00  0.00           C  
ATOM     61  O   TYR A   7      80.137  65.138  41.177  1.00  0.00           O  
ATOM     62  CB  TYR A   7      77.543  63.271  40.993  1.00  0.00           C  
ATOM     63  CG  TYR A   7      76.378  62.571  40.349  1.00  0.00           C  
ATOM     64  CD1 TYR A   7      76.202  62.552  38.963  1.00  0.00           C  
ATOM     65  CD2 TYR A   7      75.521  61.832  41.182  1.00  0.00           C  
ATOM     66  CE1 TYR A   7      75.105  61.878  38.424  1.00  0.00           C  
ATOM     67  CE2 TYR A   7      74.410  61.134  40.691  1.00  0.00           C  
ATOM     68  CZ  TYR A   7      74.221  61.197  39.302  1.00  0.00           C  
ATOM     69  OH  TYR A   7      73.190  60.477  38.772  1.00  0.00           O  
ATOM     70  N   LYS A   8      80.429  63.125  42.092  1.00  0.00           N  
ATOM     71  CA  LYS A   8      81.404  63.517  43.094  1.00  0.00           C  
ATOM     72  C   LYS A   8      82.859  63.533  42.651  1.00  0.00           C  
ATOM     73  O   LYS A   8      83.804  63.789  43.389  1.00  0.00           O  
ATOM     74  CB  LYS A   8      81.105  62.844  44.421  1.00  0.00           C  
ATOM     75  CG  LYS A   8      79.981  63.496  45.235  1.00  0.00           C  
ATOM     76  CD  LYS A   8      80.148  64.932  45.711  1.00  0.00           C  
ATOM     77  CE  LYS A   8      79.063  65.303  46.715  1.00  0.00           C  
ATOM     78  NZ  LYS A   8      79.122  66.672  47.251  1.00  0.00           N1+
ATOM     79  N   GLU A   9      83.091  63.385  41.344  1.00  0.00           N  
ATOM     80  CA  GLU A   9      84.336  63.512  40.610  1.00  0.00           C  
ATOM     81  C   GLU A   9      84.231  64.752  39.732  1.00  0.00           C  
ATOM     82  O   GLU A   9      85.074  65.638  39.793  1.00  0.00           O  
ATOM     83  CB  GLU A   9      84.569  62.335  39.681  1.00  0.00           C  
ATOM     84  CG  GLU A   9      86.014  62.324  39.196  1.00  0.00           C  
ATOM     85  CD  GLU A   9      86.335  61.057  38.414  1.00  0.00           C  
ATOM     86  OE1 GLU A   9      87.132  60.204  38.844  1.00  0.00           O  
ATOM     87  OE2 GLU A   9      85.881  60.950  37.249  1.00  0.00           O1-
ATOM     88  N   LEU A  10      83.172  64.913  38.931  1.00  0.00           N  
ATOM     89  CA  LEU A  10      82.948  66.112  38.175  1.00  0.00           C  
ATOM     90  C   LEU A  10      83.013  67.351  39.053  1.00  0.00           C  
ATOM     91  O   LEU A  10      83.875  68.200  38.821  1.00  0.00           O  
ATOM     92  CB  LEU A  10      81.600  66.087  37.457  1.00  0.00           C  
ATOM     93  CG  LEU A  10      81.301  65.066  36.355  1.00  0.00           C  
ATOM     94  CD1 LEU A  10      79.789  65.020  36.149  1.00  0.00           C  
ATOM     95  CD2 LEU A  10      81.983  65.397  35.038  1.00  0.00           C  
ATOM     96  N   VAL A  11      82.343  67.456  40.195  1.00  0.00           N  
ATOM     97  CA  VAL A  11      82.425  68.636  41.038  1.00  0.00           C  
ATOM     98  C   VAL A  11      83.632  68.756  41.959  1.00  0.00           C  
ATOM     99  O   VAL A  11      83.685  69.515  42.927  1.00  0.00           O  
ATOM    100  CB  VAL A  11      81.182  68.860  41.912  1.00  0.00           C  
ATOM    101  CG1 VAL A  11      79.930  68.604  41.089  1.00  0.00           C  
ATOM    102  CG2 VAL A  11      81.223  67.815  43.024  1.00  0.00           C  
ATOM    103  N   LYS A  12      84.758  68.112  41.638  1.00  0.00           N  
ATOM    104  CA  LYS A  12      86.028  68.137  42.312  1.00  0.00           C  
ATOM    105  C   LYS A  12      87.220  68.257  41.364  1.00  0.00           C  
ATOM    106  O   LYS A  12      88.144  68.955  41.776  1.00  0.00           O  
ATOM    107  CB  LYS A  12      86.141  66.868  43.168  1.00  0.00           C  
ATOM    108  CG  LYS A  12      87.374  66.796  44.074  1.00  0.00           C  
ATOM    109  CD  LYS A  12      87.049  66.036  45.363  1.00  0.00           C  
ATOM    110  CE  LYS A  12      88.328  65.998  46.183  1.00  0.00           C  
ATOM    111  NZ  LYS A  12      88.333  65.178  47.412  1.00  0.00           N1+
ATOM    112  N   ASN A  13      87.132  67.786  40.116  1.00  0.00           N  
ATOM    113  CA  ASN A  13      88.200  67.706  39.135  1.00  0.00           C  
ATOM    114  C   ASN A  13      87.886  68.377  37.809  1.00  0.00           C  
ATOM    115  O   ASN A  13      88.798  68.446  36.994  1.00  0.00           O  
ATOM    116  CB  ASN A  13      88.704  66.274  38.951  1.00  0.00           C  
ATOM    117  CG  ASN A  13      89.113  65.493  40.183  1.00  0.00           C  
ATOM    118  ND2 ASN A  13      88.277  64.633  40.756  1.00  0.00           N  
ATOM    119  OD1 ASN A  13      90.172  65.732  40.774  1.00  0.00           O  
ATOM    120  N   TYR A  14      86.648  68.844  37.588  1.00  0.00           N  
ATOM    121  CA  TYR A  14      86.380  69.497  36.323  1.00  0.00           C  
ATOM    122  C   TYR A  14      86.985  70.897  36.345  1.00  0.00           C  
ATOM    123  O   TYR A  14      87.654  71.231  35.369  1.00  0.00           O  
ATOM    124  CB  TYR A  14      84.877  69.542  36.095  1.00  0.00           C  
ATOM    125  CG  TYR A  14      84.533  70.214  34.788  1.00  0.00           C  
ATOM    126  CD1 TYR A  14      84.658  69.447  33.626  1.00  0.00           C  
ATOM    127  CD2 TYR A  14      84.094  71.539  34.634  1.00  0.00           C  
ATOM    128  CE1 TYR A  14      84.325  69.904  32.352  1.00  0.00           C  
ATOM    129  CE2 TYR A  14      83.816  72.062  33.358  1.00  0.00           C  
ATOM    130  CZ  TYR A  14      83.824  71.222  32.225  1.00  0.00           C  
ATOM    131  OH  TYR A  14      83.422  71.728  31.022  1.00  0.00           O  
ATOM    132  N   ASN A  15      86.729  71.630  37.427  1.00  0.00           N  
ATOM    133  CA  ASN A  15      87.182  72.951  37.818  1.00  0.00           C  
ATOM    134  C   ASN A  15      86.877  73.964  36.721  1.00  0.00           C  
ATOM    135  O   ASN A  15      87.768  74.275  35.924  1.00  0.00           O  
ATOM    136  CB  ASN A  15      88.679  72.989  38.132  1.00  0.00           C  
ATOM    137  CG  ASN A  15      89.120  72.072  39.274  1.00  0.00           C  
ATOM    138  ND2 ASN A  15      88.313  71.787  40.287  1.00  0.00           N  
ATOM    139  OD1 ASN A  15      90.245  71.600  39.308  1.00  0.00           O  
ATOM    140  N   PRO A  16      85.632  74.412  36.618  1.00  0.00           N  
ATOM    141  CA  PRO A  16      85.080  74.903  35.367  1.00  0.00           C  
ATOM    142  C   PRO A  16      85.608  76.273  34.991  1.00  0.00           C  
ATOM    143  O   PRO A  16      85.587  76.667  33.817  1.00  0.00           O  
ATOM    144  CB  PRO A  16      83.576  75.024  35.557  1.00  0.00           C  
ATOM    145  CG  PRO A  16      83.431  75.107  37.074  1.00  0.00           C  
ATOM    146  CD  PRO A  16      84.586  74.267  37.612  1.00  0.00           C  
ATOM    147  N   LEU A  17      86.178  77.155  35.823  1.00  0.00           N  
ATOM    148  CA  LEU A  17      86.738  78.440  35.472  1.00  0.00           C  
ATOM    149  C   LEU A  17      88.241  78.301  35.261  1.00  0.00           C  
ATOM    150  O   LEU A  17      88.866  79.079  34.540  1.00  0.00           O  
ATOM    151  CB  LEU A  17      86.314  79.526  36.455  1.00  0.00           C  
ATOM    152  CG  LEU A  17      84.839  79.912  36.467  1.00  0.00           C  
ATOM    153  CD1 LEU A  17      84.494  81.147  37.285  1.00  0.00           C  
ATOM    154  CD2 LEU A  17      84.192  80.169  35.102  1.00  0.00           C  
ATOM    155  N   GLU A  18      88.890  77.366  35.958  1.00  0.00           N  
ATOM    156  CA  GLU A  18      90.292  77.032  35.887  1.00  0.00           C  
ATOM    157  C   GLU A  18      90.682  76.167  34.689  1.00  0.00           C  
ATOM    158  O   GLU A  18      91.770  76.319  34.160  1.00  0.00           O  
ATOM    159  CB  GLU A  18      90.799  76.516  37.224  1.00  0.00           C  
ATOM    160  CG  GLU A  18      92.286  76.211  37.320  1.00  0.00           C  
ATOM    161  CD  GLU A  18      92.690  75.516  38.608  1.00  0.00           C  
ATOM    162  OE1 GLU A  18      93.249  74.417  38.474  1.00  0.00           O  
ATOM    163  OE2 GLU A  18      92.479  76.072  39.718  1.00  0.00           O1-
ATOM    164  N   ARG A  19      89.782  75.265  34.282  1.00  0.00           N  
ATOM    165  CA  ARG A  19      89.804  74.639  32.986  1.00  0.00           C  
ATOM    166  C   ARG A  19      90.198  75.609  31.879  1.00  0.00           C  
ATOM    167  O   ARG A  19      89.451  76.570  31.681  1.00  0.00           O  
ATOM    168  CB  ARG A  19      88.454  73.969  32.748  1.00  0.00           C  
ATOM    169  CG  ARG A  19      88.236  73.327  31.379  1.00  0.00           C  
ATOM    170  CD  ARG A  19      86.760  72.985  31.191  1.00  0.00           C  
ATOM    171  NE  ARG A  19      86.418  72.769  29.782  1.00  0.00           N  
ATOM    172  CZ  ARG A  19      86.226  73.615  28.777  1.00  0.00           C  
ATOM    173  NH1 ARG A  19      86.350  74.945  28.881  1.00  0.00           N1+
ATOM    174  NH2 ARG A  19      85.923  73.107  27.566  1.00  0.00           N  
ATOM    175  N   PRO A  20      91.311  75.473  31.167  1.00  0.00           N  
ATOM    176  CA  PRO A  20      91.701  76.228  29.981  1.00  0.00           C  
ATOM    177  C   PRO A  20      90.744  75.978  28.821  1.00  0.00           C  
ATOM    178  O   PRO A  20      89.887  75.112  28.901  1.00  0.00           O  
ATOM    179  CB  PRO A  20      93.090  75.718  29.623  1.00  0.00           C  
ATOM    180  CG  PRO A  20      93.103  74.257  30.097  1.00  0.00           C  
ATOM    181  CD  PRO A  20      92.335  74.477  31.405  1.00  0.00           C  
ATOM    182  N   VAL A  21      90.820  76.759  27.743  1.00  0.00           N  
ATOM    183  CA  VAL A  21      89.638  77.000  26.934  1.00  0.00           C  
ATOM    184  C   VAL A  21      89.957  76.859  25.461  1.00  0.00           C  
ATOM    185  O   VAL A  21      91.135  76.969  25.103  1.00  0.00           O  
ATOM    186  CB  VAL A  21      89.025  78.365  27.187  1.00  0.00           C  
ATOM    187  CG1 VAL A  21      88.511  78.433  28.625  1.00  0.00           C  
ATOM    188  CG2 VAL A  21      89.961  79.562  27.058  1.00  0.00           C  
ATOM    189  N   ALA A  22      88.909  76.656  24.662  1.00  0.00           N  
ATOM    190  CA  ALA A  22      89.055  76.757  23.230  1.00  0.00           C  
ATOM    191  C   ALA A  22      89.330  78.168  22.726  1.00  0.00           C  
ATOM    192  O   ALA A  22      88.877  79.163  23.268  1.00  0.00           O  
ATOM    193  CB  ALA A  22      87.821  76.098  22.636  1.00  0.00           C  
ATOM    194  N   ASN A  23      90.191  78.239  21.697  1.00  0.00           N  
ATOM    195  CA  ASN A  23      90.773  79.431  21.119  1.00  0.00           C  
ATOM    196  C   ASN A  23      91.152  79.285  19.648  1.00  0.00           C  
ATOM    197  O   ASN A  23      90.895  78.273  19.001  1.00  0.00           O  
ATOM    198  CB  ASN A  23      92.006  79.810  21.931  1.00  0.00           C  
ATOM    199  CG  ASN A  23      92.941  78.616  21.978  1.00  0.00           C  
ATOM    200  ND2 ASN A  23      92.882  77.796  23.033  1.00  0.00           N  
ATOM    201  OD1 ASN A  23      93.795  78.432  21.119  1.00  0.00           O  
ATOM    202  N   ASP A  24      91.781  80.321  19.090  1.00  0.00           N  
ATOM    203  CA  ASP A  24      92.125  80.274  17.676  1.00  0.00           C  
ATOM    204  C   ASP A  24      93.284  79.382  17.286  1.00  0.00           C  
ATOM    205  O   ASP A  24      93.651  79.353  16.105  1.00  0.00           O  
ATOM    206  CB  ASP A  24      92.261  81.713  17.207  1.00  0.00           C  
ATOM    207  CG  ASP A  24      93.351  82.592  17.832  1.00  0.00           C  
ATOM    208  OD1 ASP A  24      94.015  82.087  18.776  1.00  0.00           O  
ATOM    209  OD2 ASP A  24      93.740  83.671  17.336  1.00  0.00           O1-
ATOM    210  N   SER A  25      93.792  78.568  18.228  1.00  0.00           N  
ATOM    211  CA  SER A  25      94.671  77.472  17.878  1.00  0.00           C  
ATOM    212  C   SER A  25      93.969  76.160  18.210  1.00  0.00           C  
ATOM    213  O   SER A  25      94.548  75.164  17.785  1.00  0.00           O  
ATOM    214  CB  SER A  25      96.015  77.438  18.592  1.00  0.00           C  
ATOM    215  OG  SER A  25      96.609  78.701  18.351  1.00  0.00           O  
ATOM    216  N   GLN A  26      92.871  76.111  18.958  1.00  0.00           N  
ATOM    217  CA  GLN A  26      92.212  74.896  19.400  1.00  0.00           C  
ATOM    218  C   GLN A  26      90.714  75.148  19.461  1.00  0.00           C  
ATOM    219  O   GLN A  26      90.236  75.486  20.541  1.00  0.00           O  
ATOM    220  CB  GLN A  26      92.721  74.428  20.762  1.00  0.00           C  
ATOM    221  CG  GLN A  26      94.180  73.997  20.836  1.00  0.00           C  
ATOM    222  CD  GLN A  26      94.541  72.972  19.775  1.00  0.00           C  
ATOM    223  NE2 GLN A  26      95.790  72.888  19.274  1.00  0.00           N  
ATOM    224  OE1 GLN A  26      93.805  72.046  19.494  1.00  0.00           O  
ATOM    225  N   PRO A  27      89.966  75.150  18.351  1.00  0.00           N  
ATOM    226  CA  PRO A  27      88.591  75.590  18.212  1.00  0.00           C  
ATOM    227  C   PRO A  27      87.584  74.620  18.818  1.00  0.00           C  
ATOM    228  O   PRO A  27      88.045  73.513  19.111  1.00  0.00           O  
ATOM    229  CB  PRO A  27      88.436  75.900  16.723  1.00  0.00           C  
ATOM    230  CG  PRO A  27      89.322  74.861  16.067  1.00  0.00           C  
ATOM    231  CD  PRO A  27      90.477  74.737  17.056  1.00  0.00           C  
ATOM    232  N   LEU A  28      86.303  74.964  18.907  1.00  0.00           N  
ATOM    233  CA  LEU A  28      85.141  74.169  19.249  1.00  0.00           C  
ATOM    234  C   LEU A  28      84.022  74.500  18.279  1.00  0.00           C  
ATOM    235  O   LEU A  28      83.861  75.637  17.832  1.00  0.00           O  
ATOM    236  CB  LEU A  28      84.802  74.443  20.712  1.00  0.00           C  
ATOM    237  CG  LEU A  28      83.475  73.937  21.241  1.00  0.00           C  
ATOM    238  CD1 LEU A  28      83.442  72.429  21.016  1.00  0.00           C  
ATOM    239  CD2 LEU A  28      83.324  74.306  22.720  1.00  0.00           C  
ATOM    240  N   THR A  29      83.270  73.463  17.898  1.00  0.00           N  
ATOM    241  CA  THR A  29      82.043  73.423  17.124  1.00  0.00           C  
ATOM    242  C   THR A  29      80.865  73.353  18.077  1.00  0.00           C  
ATOM    243  O   THR A  29      80.922  72.545  18.998  1.00  0.00           O  
ATOM    244  CB  THR A  29      82.084  72.378  16.006  1.00  0.00           C  
ATOM    245  CG2 THR A  29      81.093  72.730  14.903  1.00  0.00           C  
ATOM    246  OG1 THR A  29      83.265  72.320  15.253  1.00  0.00           O  
ATOM    247  N   VAL A  30      79.781  74.025  17.669  1.00  0.00           N  
ATOM    248  CA  VAL A  30      78.492  73.920  18.303  1.00  0.00           C  
ATOM    249  C   VAL A  30      77.419  73.670  17.258  1.00  0.00           C  
ATOM    250  O   VAL A  30      77.341  74.461  16.314  1.00  0.00           O  
ATOM    251  CB  VAL A  30      78.164  75.141  19.161  1.00  0.00           C  
ATOM    252  CG1 VAL A  30      76.960  74.856  20.055  1.00  0.00           C  
ATOM    253  CG2 VAL A  30      79.218  75.629  20.154  1.00  0.00           C  
ATOM    254  N   TYR A  31      76.605  72.622  17.415  1.00  0.00           N  
ATOM    255  CA  TYR A  31      75.432  72.369  16.616  1.00  0.00           C  
ATOM    256  C   TYR A  31      74.200  72.895  17.344  1.00  0.00           C  
ATOM    257  O   TYR A  31      73.984  72.671  18.521  1.00  0.00           O  
ATOM    258  CB  TYR A  31      75.226  70.894  16.275  1.00  0.00           C  
ATOM    259  CG  TYR A  31      76.312  70.448  15.326  1.00  0.00           C  
ATOM    260  CD1 TYR A  31      77.450  69.907  15.907  1.00  0.00           C  
ATOM    261  CD2 TYR A  31      76.323  70.764  13.966  1.00  0.00           C  
ATOM    262  CE1 TYR A  31      78.558  69.660  15.086  1.00  0.00           C  
ATOM    263  CE2 TYR A  31      77.316  70.309  13.081  1.00  0.00           C  
ATOM    264  CZ  TYR A  31      78.507  69.824  13.680  1.00  0.00           C  
ATOM    265  OH  TYR A  31      79.536  69.575  12.825  1.00  0.00           O  
ATOM    266  N   PHE A  32      73.399  73.657  16.585  1.00  0.00           N  
ATOM    267  CA  PHE A  32      72.188  74.324  17.065  1.00  0.00           C  
ATOM    268  C   PHE A  32      70.896  73.898  16.387  1.00  0.00           C  
ATOM    269  O   PHE A  32      70.856  73.672  15.181  1.00  0.00           O  
ATOM    270  CB  PHE A  32      72.356  75.831  16.945  1.00  0.00           C  
ATOM    271  CG  PHE A  32      71.522  76.585  17.951  1.00  0.00           C  
ATOM    272  CD1 PHE A  32      71.904  76.753  19.289  1.00  0.00           C  
ATOM    273  CD2 PHE A  32      70.296  77.134  17.587  1.00  0.00           C  
ATOM    274  CE1 PHE A  32      71.129  77.449  20.213  1.00  0.00           C  
ATOM    275  CE2 PHE A  32      69.499  77.896  18.465  1.00  0.00           C  
ATOM    276  CZ  PHE A  32      69.987  78.111  19.751  1.00  0.00           C  
ATOM    277  N   SER A  33      69.862  73.687  17.205  1.00  0.00           N  
ATOM    278  CA  SER A  33      68.497  73.486  16.792  1.00  0.00           C  
ATOM    279  C   SER A  33      67.518  74.407  17.505  1.00  0.00           C  
ATOM    280  O   SER A  33      67.715  74.807  18.651  1.00  0.00           O  
ATOM    281  CB  SER A  33      68.109  72.020  16.986  1.00  0.00           C  
ATOM    282  OG  SER A  33      69.117  71.261  16.349  1.00  0.00           O  
ATOM    283  N   LEU A  34      66.343  74.582  16.881  1.00  0.00           N  
ATOM    284  CA  LEU A  34      65.181  75.260  17.424  1.00  0.00           C  
ATOM    285  C   LEU A  34      63.918  74.431  17.196  1.00  0.00           C  
ATOM    286  O   LEU A  34      63.814  73.846  16.119  1.00  0.00           O  
ATOM    287  CB  LEU A  34      65.036  76.572  16.680  1.00  0.00           C  
ATOM    288  CG  LEU A  34      63.886  77.470  17.121  1.00  0.00           C  
ATOM    289  CD1 LEU A  34      64.390  78.903  17.212  1.00  0.00           C  
ATOM    290  CD2 LEU A  34      62.649  77.361  16.221  1.00  0.00           C  
ATOM    291  N   SER A  35      62.969  74.464  18.139  1.00  0.00           N  
ATOM    292  CA  SER A  35      61.643  74.026  17.759  1.00  0.00           C  
ATOM    293  C   SER A  35      60.622  74.901  18.456  1.00  0.00           C  
ATOM    294  O   SER A  35      60.557  74.954  19.672  1.00  0.00           O  
ATOM    295  CB  SER A  35      61.515  72.600  18.310  1.00  0.00           C  
ATOM    296  OG  SER A  35      62.317  71.715  17.572  1.00  0.00           O  
ATOM    297  N   LEU A  36      59.798  75.625  17.682  1.00  0.00           N  
ATOM    298  CA  LEU A  36      58.890  76.603  18.252  1.00  0.00           C  
ATOM    299  C   LEU A  36      57.748  75.842  18.899  1.00  0.00           C  
ATOM    300  O   LEU A  36      57.109  75.045  18.201  1.00  0.00           O  
ATOM    301  CB  LEU A  36      58.412  77.624  17.218  1.00  0.00           C  
ATOM    302  CG  LEU A  36      57.249  78.605  17.404  1.00  0.00           C  
ATOM    303  CD1 LEU A  36      57.558  79.624  18.506  1.00  0.00           C  
ATOM    304  CD2 LEU A  36      56.807  79.166  16.063  1.00  0.00           C  
ATOM    305  N   LEU A  37      57.459  76.128  20.175  1.00  0.00           N  
ATOM    306  CA  LEU A  37      56.464  75.377  20.910  1.00  0.00           C  
ATOM    307  C   LEU A  37      55.097  76.055  20.811  1.00  0.00           C  
ATOM    308  O   LEU A  37      54.189  75.557  20.165  1.00  0.00           O  
ATOM    309  CB  LEU A  37      56.990  74.841  22.237  1.00  0.00           C  
ATOM    310  CG  LEU A  37      58.239  73.969  22.114  1.00  0.00           C  
ATOM    311  CD1 LEU A  37      58.560  73.708  23.585  1.00  0.00           C  
ATOM    312  CD2 LEU A  37      58.125  72.604  21.465  1.00  0.00           C  
ATOM    313  N   GLN A  38      54.953  77.321  21.209  1.00  0.00           N  
ATOM    314  CA  GLN A  38      53.785  78.105  20.866  1.00  0.00           C  
ATOM    315  C   GLN A  38      53.979  79.629  20.879  1.00  0.00           C  
ATOM    316  O   GLN A  38      54.918  80.128  21.496  1.00  0.00           O  
ATOM    317  CB  GLN A  38      52.606  77.739  21.745  1.00  0.00           C  
ATOM    318  CG  GLN A  38      52.772  77.940  23.256  1.00  0.00           C  
ATOM    319  CD  GLN A  38      51.427  78.177  23.945  1.00  0.00           C  
ATOM    320  NE2 GLN A  38      50.785  79.329  23.768  1.00  0.00           N  
ATOM    321  OE1 GLN A  38      50.902  77.433  24.763  1.00  0.00           O  
ATOM    322  N   ILE A  39      53.174  80.325  20.064  1.00  0.00           N  
ATOM    323  CA  ILE A  39      53.067  81.740  20.335  1.00  0.00           C  
ATOM    324  C   ILE A  39      52.250  81.947  21.599  1.00  0.00           C  
ATOM    325  O   ILE A  39      51.234  81.293  21.810  1.00  0.00           O  
ATOM    326  CB  ILE A  39      52.523  82.470  19.114  1.00  0.00           C  
ATOM    327  CG1 ILE A  39      53.356  82.210  17.866  1.00  0.00           C  
ATOM    328  CG2 ILE A  39      52.463  83.971  19.394  1.00  0.00           C  
ATOM    329  CD  ILE A  39      52.701  82.644  16.555  1.00  0.00           C  
ATOM    330  N   MET A  40      52.512  82.985  22.410  1.00  0.00           N  
ATOM    331  CA  MET A  40      51.746  83.295  23.604  1.00  0.00           C  
ATOM    332  C   MET A  40      50.986  84.591  23.373  1.00  0.00           C  
ATOM    333  O   MET A  40      49.813  84.644  23.704  1.00  0.00           O  
ATOM    334  CB  MET A  40      52.669  83.401  24.821  1.00  0.00           C  
ATOM    335  CG  MET A  40      53.482  82.117  24.976  1.00  0.00           C  
ATOM    336  SD  MET A  40      54.849  82.223  26.154  1.00  0.00           S  
ATOM    337  CE  MET A  40      53.755  82.448  27.577  1.00  0.00           C  
ATOM    338  N   ASP A  41      51.673  85.628  22.867  1.00  0.00           N  
ATOM    339  CA  ASP A  41      51.189  86.999  22.936  1.00  0.00           C  
ATOM    340  C   ASP A  41      51.946  87.737  21.847  1.00  0.00           C  
ATOM    341  O   ASP A  41      53.106  87.514  21.522  1.00  0.00           O  
ATOM    342  CB  ASP A  41      51.584  87.683  24.236  1.00  0.00           C  
ATOM    343  CG  ASP A  41      51.294  89.178  24.204  1.00  0.00           C  
ATOM    344  OD1 ASP A  41      50.119  89.602  24.072  1.00  0.00           O  
ATOM    345  OD2 ASP A  41      52.270  89.964  24.243  1.00  0.00           O1-
ATOM    346  N   VAL A  42      51.244  88.638  21.134  1.00  0.00           N  
ATOM    347  CA  VAL A  42      51.857  89.519  20.160  1.00  0.00           C  
ATOM    348  C   VAL A  42      51.389  90.940  20.445  1.00  0.00           C  
ATOM    349  O   VAL A  42      50.184  91.203  20.470  1.00  0.00           O  
ATOM    350  CB  VAL A  42      51.603  89.129  18.710  1.00  0.00           C  
ATOM    351  CG1 VAL A  42      52.638  89.791  17.798  1.00  0.00           C  
ATOM    352  CG2 VAL A  42      51.690  87.620  18.500  1.00  0.00           C  
ATOM    353  N   ASP A  43      52.356  91.789  20.821  1.00  0.00           N  
ATOM    354  CA  ASP A  43      52.061  93.195  21.012  1.00  0.00           C  
ATOM    355  C   ASP A  43      52.485  93.964  19.759  1.00  0.00           C  
ATOM    356  O   ASP A  43      53.651  94.183  19.430  1.00  0.00           O  
ATOM    357  CB  ASP A  43      52.860  93.632  22.240  1.00  0.00           C  
ATOM    358  CG  ASP A  43      52.561  95.085  22.596  1.00  0.00           C  
ATOM    359  OD1 ASP A  43      52.099  95.897  21.756  1.00  0.00           O  
ATOM    360  OD2 ASP A  43      52.689  95.396  23.792  1.00  0.00           O1-
ATOM    361  N   GLU A  44      51.477  94.417  19.015  1.00  0.00           N  
ATOM    362  CA  GLU A  44      51.533  95.077  17.725  1.00  0.00           C  
ATOM    363  C   GLU A  44      51.768  96.575  17.879  1.00  0.00           C  
ATOM    364  O   GLU A  44      52.081  97.201  16.870  1.00  0.00           O  
ATOM    365  CB  GLU A  44      50.353  94.803  16.814  1.00  0.00           C  
ATOM    366  CG  GLU A  44      49.067  95.510  17.243  1.00  0.00           C  
ATOM    367  CD  GLU A  44      48.588  95.265  18.667  1.00  0.00           C  
ATOM    368  OE1 GLU A  44      48.446  94.102  19.098  1.00  0.00           O  
ATOM    369  OE2 GLU A  44      48.441  96.205  19.470  1.00  0.00           O1-
ATOM    370  N   LYS A  45      51.895  97.136  19.096  1.00  0.00           N  
ATOM    371  CA  LYS A  45      52.297  98.502  19.357  1.00  0.00           C  
ATOM    372  C   LYS A  45      53.759  98.552  19.801  1.00  0.00           C  
ATOM    373  O   LYS A  45      54.533  99.215  19.118  1.00  0.00           O  
ATOM    374  CB  LYS A  45      51.219  99.050  20.285  1.00  0.00           C  
ATOM    375  CG  LYS A  45      51.278 100.550  20.591  1.00  0.00           C  
ATOM    376  CD  LYS A  45      52.219 101.153  21.629  1.00  0.00           C  
ATOM    377  CE  LYS A  45      51.392 101.128  22.913  1.00  0.00           C  
ATOM    378  NZ  LYS A  45      52.293 101.050  24.064  1.00  0.00           N1+
ATOM    379  N   ASN A  46      54.213  97.666  20.685  1.00  0.00           N  
ATOM    380  CA  ASN A  46      55.532  97.624  21.276  1.00  0.00           C  
ATOM    381  C   ASN A  46      56.431  96.685  20.498  1.00  0.00           C  
ATOM    382  O   ASN A  46      57.604  96.429  20.773  1.00  0.00           O  
ATOM    383  CB  ASN A  46      55.483  97.123  22.719  1.00  0.00           C  
ATOM    384  CG  ASN A  46      54.757  98.064  23.676  1.00  0.00           C  
ATOM    385  ND2 ASN A  46      55.090  97.979  24.960  1.00  0.00           N  
ATOM    386  OD1 ASN A  46      54.002  98.977  23.333  1.00  0.00           O  
ATOM    387  N   GLN A  47      55.893  96.187  19.387  1.00  0.00           N  
ATOM    388  CA  GLN A  47      56.508  95.426  18.310  1.00  0.00           C  
ATOM    389  C   GLN A  47      57.104  94.110  18.793  1.00  0.00           C  
ATOM    390  O   GLN A  47      57.893  93.463  18.114  1.00  0.00           O  
ATOM    391  CB  GLN A  47      57.434  96.272  17.458  1.00  0.00           C  
ATOM    392  CG  GLN A  47      56.848  97.555  16.882  1.00  0.00           C  
ATOM    393  CD  GLN A  47      57.855  98.231  15.940  1.00  0.00           C  
ATOM    394  NE2 GLN A  47      57.642  98.168  14.629  1.00  0.00           N  
ATOM    395  OE1 GLN A  47      58.906  98.743  16.303  1.00  0.00           O  
ATOM    396  N   VAL A  48      56.723  93.587  19.968  1.00  0.00           N  
ATOM    397  CA  VAL A  48      57.255  92.457  20.694  1.00  0.00           C  
ATOM    398  C   VAL A  48      56.362  91.219  20.672  1.00  0.00           C  
ATOM    399  O   VAL A  48      55.203  91.348  21.049  1.00  0.00           O  
ATOM    400  CB  VAL A  48      57.674  92.765  22.125  1.00  0.00           C  
ATOM    401  CG1 VAL A  48      56.647  93.336  23.097  1.00  0.00           C  
ATOM    402  CG2 VAL A  48      58.197  91.526  22.842  1.00  0.00           C  
ATOM    403  N   LEU A  49      56.909  90.075  20.252  1.00  0.00           N  
ATOM    404  CA  LEU A  49      56.349  88.748  20.268  1.00  0.00           C  
ATOM    405  C   LEU A  49      56.739  87.996  21.541  1.00  0.00           C  
ATOM    406  O   LEU A  49      57.945  87.873  21.759  1.00  0.00           O  
ATOM    407  CB  LEU A  49      56.924  88.043  19.043  1.00  0.00           C  
ATOM    408  CG  LEU A  49      56.672  86.526  18.997  1.00  0.00           C  
ATOM    409  CD1 LEU A  49      55.183  86.196  18.910  1.00  0.00           C  
ATOM    410  CD2 LEU A  49      57.387  85.940  17.788  1.00  0.00           C  
ATOM    411  N   THR A  50      55.845  87.402  22.344  1.00  0.00           N  
ATOM    412  CA  THR A  50      56.169  86.490  23.420  1.00  0.00           C  
ATOM    413  C   THR A  50      55.760  85.078  23.005  1.00  0.00           C  
ATOM    414  O   THR A  50      54.603  84.876  22.652  1.00  0.00           O  
ATOM    415  CB  THR A  50      55.429  86.800  24.716  1.00  0.00           C  
ATOM    416  CG2 THR A  50      55.973  86.079  25.949  1.00  0.00           C  
ATOM    417  OG1 THR A  50      55.545  88.160  25.064  1.00  0.00           O  
ATOM    418  N   THR A  51      56.738  84.189  23.099  1.00  0.00           N  
ATOM    419  CA  THR A  51      56.623  82.803  22.689  1.00  0.00           C  
ATOM    420  C   THR A  51      57.296  81.786  23.612  1.00  0.00           C  
ATOM    421  O   THR A  51      58.294  82.044  24.282  1.00  0.00           O  
ATOM    422  CB  THR A  51      57.343  82.609  21.361  1.00  0.00           C  
ATOM    423  CG2 THR A  51      56.598  82.928  20.066  1.00  0.00           C  
ATOM    424  OG1 THR A  51      58.588  83.243  21.411  1.00  0.00           O  
ATOM    425  N   ASN A  52      56.735  80.579  23.638  1.00  0.00           N  
ATOM    426  CA  ASN A  52      57.381  79.449  24.269  1.00  0.00           C  
ATOM    427  C   ASN A  52      58.122  78.559  23.287  1.00  0.00           C  
ATOM    428  O   ASN A  52      57.567  78.239  22.230  1.00  0.00           O  
ATOM    429  CB  ASN A  52      56.286  78.713  25.041  1.00  0.00           C  
ATOM    430  CG  ASN A  52      56.869  77.736  26.053  1.00  0.00           C  
ATOM    431  ND2 ASN A  52      56.427  77.753  27.320  1.00  0.00           N  
ATOM    432  OD1 ASN A  52      57.621  76.820  25.723  1.00  0.00           O  
ATOM    433  N   ILE A  53      59.416  78.253  23.453  1.00  0.00           N  
ATOM    434  CA  ILE A  53      60.371  77.778  22.485  1.00  0.00           C  
ATOM    435  C   ILE A  53      61.274  76.737  23.136  1.00  0.00           C  
ATOM    436  O   ILE A  53      61.651  76.891  24.291  1.00  0.00           O  
ATOM    437  CB  ILE A  53      61.266  78.858  21.872  1.00  0.00           C  
ATOM    438  CG1 ILE A  53      60.458  79.972  21.232  1.00  0.00           C  
ATOM    439  CG2 ILE A  53      62.143  78.238  20.788  1.00  0.00           C  
ATOM    440  CD  ILE A  53      61.239  81.216  20.808  1.00  0.00           C  
ATOM    441  N   TRP A  54      61.635  75.649  22.461  1.00  0.00           N  
ATOM    442  CA  TRP A  54      62.724  74.726  22.729  1.00  0.00           C  
ATOM    443  C   TRP A  54      63.963  75.130  21.946  1.00  0.00           C  
ATOM    444  O   TRP A  54      63.867  75.459  20.763  1.00  0.00           O  
ATOM    445  CB  TRP A  54      62.431  73.237  22.513  1.00  0.00           C  
ATOM    446  CG  TRP A  54      63.561  72.286  22.720  1.00  0.00           C  
ATOM    447  CD1 TRP A  54      63.772  71.637  23.892  1.00  0.00           C  
ATOM    448  CD2 TRP A  54      64.495  71.691  21.771  1.00  0.00           C  
ATOM    449  CE2 TRP A  54      65.271  70.673  22.377  1.00  0.00           C  
ATOM    450  CE3 TRP A  54      64.752  71.957  20.419  1.00  0.00           C  
ATOM    451  NE1 TRP A  54      64.706  70.650  23.634  1.00  0.00           N  
ATOM    452  CZ2 TRP A  54      66.096  69.826  21.644  1.00  0.00           C  
ATOM    453  CZ3 TRP A  54      65.590  71.133  19.648  1.00  0.00           C  
ATOM    454  CH2 TRP A  54      66.251  70.071  20.275  1.00  0.00           C  
ATOM    455  N   LEU A  55      65.172  74.949  22.491  1.00  0.00           N  
ATOM    456  CA  LEU A  55      66.431  75.004  21.761  1.00  0.00           C  
ATOM    457  C   LEU A  55      67.323  73.858  22.232  1.00  0.00           C  
ATOM    458  O   LEU A  55      67.347  73.505  23.399  1.00  0.00           O  
ATOM    459  CB  LEU A  55      67.136  76.347  21.894  1.00  0.00           C  
ATOM    460  CG  LEU A  55      66.288  77.609  21.806  1.00  0.00           C  
ATOM    461  CD1 LEU A  55      67.101  78.764  22.391  1.00  0.00           C  
ATOM    462  CD2 LEU A  55      66.033  77.935  20.334  1.00  0.00           C  
ATOM    463  N   GLN A  56      68.330  73.495  21.436  1.00  0.00           N  
ATOM    464  CA  GLN A  56      69.509  72.739  21.801  1.00  0.00           C  
ATOM    465  C   GLN A  56      70.836  73.200  21.198  1.00  0.00           C  
ATOM    466  O   GLN A  56      70.938  73.367  19.981  1.00  0.00           O  
ATOM    467  CB  GLN A  56      69.300  71.260  21.510  1.00  0.00           C  
ATOM    468  CG  GLN A  56      70.524  70.388  21.768  1.00  0.00           C  
ATOM    469  CD  GLN A  56      70.086  68.952  21.529  1.00  0.00           C  
ATOM    470  NE2 GLN A  56      69.765  68.692  20.268  1.00  0.00           N  
ATOM    471  OE1 GLN A  56      69.854  68.148  22.437  1.00  0.00           O  
ATOM    472  N   MET A  57      71.822  73.413  22.056  1.00  0.00           N  
ATOM    473  CA  MET A  57      73.209  73.609  21.685  1.00  0.00           C  
ATOM    474  C   MET A  57      73.941  72.354  22.159  1.00  0.00           C  
ATOM    475  O   MET A  57      73.707  71.875  23.264  1.00  0.00           O  
ATOM    476  CB  MET A  57      73.851  74.879  22.261  1.00  0.00           C  
ATOM    477  CG  MET A  57      73.967  74.971  23.790  1.00  0.00           C  
ATOM    478  SD  MET A  57      74.677  76.554  24.295  1.00  0.00           S  
ATOM    479  CE  MET A  57      74.215  76.562  26.041  1.00  0.00           C  
ATOM    480  N   SER A  58      74.752  71.762  21.275  1.00  0.00           N  
ATOM    481  CA  SER A  58      75.523  70.546  21.383  1.00  0.00           C  
ATOM    482  C   SER A  58      77.007  70.765  21.119  1.00  0.00           C  
ATOM    483  O   SER A  58      77.343  71.446  20.146  1.00  0.00           O  
ATOM    484  CB  SER A  58      74.906  69.605  20.343  1.00  0.00           C  
ATOM    485  OG  SER A  58      75.520  68.345  20.279  1.00  0.00           O  
ATOM    486  N   TRP A  59      77.907  70.279  21.986  1.00  0.00           N  
ATOM    487  CA  TRP A  59      79.334  70.464  21.827  1.00  0.00           C  
ATOM    488  C   TRP A  59      80.282  69.461  22.453  1.00  0.00           C  
ATOM    489  O   TRP A  59      79.770  68.568  23.129  1.00  0.00           O  
ATOM    490  CB  TRP A  59      79.643  71.840  22.406  1.00  0.00           C  
ATOM    491  CG  TRP A  59      79.731  72.060  23.885  1.00  0.00           C  
ATOM    492  CD1 TRP A  59      80.873  72.141  24.608  1.00  0.00           C  
ATOM    493  CD2 TRP A  59      78.653  72.355  24.822  1.00  0.00           C  
ATOM    494  CE2 TRP A  59      79.212  72.585  26.103  1.00  0.00           C  
ATOM    495  CE3 TRP A  59      77.241  72.465  24.704  1.00  0.00           C  
ATOM    496  NE1 TRP A  59      80.582  72.424  25.923  1.00  0.00           N  
ATOM    497  CZ2 TRP A  59      78.360  72.883  27.162  1.00  0.00           C  
ATOM    498  CZ3 TRP A  59      76.414  72.717  25.801  1.00  0.00           C  
ATOM    499  CH2 TRP A  59      76.965  72.960  27.052  1.00  0.00           C  
ATOM    500  N   THR A  60      81.600  69.544  22.291  1.00  0.00           N  
ATOM    501  CA  THR A  60      82.513  68.561  22.836  1.00  0.00           C  
ATOM    502  C   THR A  60      83.523  69.133  23.824  1.00  0.00           C  
ATOM    503  O   THR A  60      83.934  70.291  23.687  1.00  0.00           O  
ATOM    504  CB  THR A  60      83.192  67.821  21.683  1.00  0.00           C  
ATOM    505  CG2 THR A  60      82.255  66.893  20.910  1.00  0.00           C  
ATOM    506  OG1 THR A  60      83.703  68.672  20.691  1.00  0.00           O  
ATOM    507  N   ASP A  61      83.941  68.342  24.814  1.00  0.00           N  
ATOM    508  CA  ASP A  61      84.932  68.674  25.802  1.00  0.00           C  
ATOM    509  C   ASP A  61      85.827  67.473  26.087  1.00  0.00           C  
ATOM    510  O   ASP A  61      85.363  66.433  26.543  1.00  0.00           O  
ATOM    511  CB  ASP A  61      84.280  69.199  27.079  1.00  0.00           C  
ATOM    512  CG  ASP A  61      85.224  70.094  27.890  1.00  0.00           C  
ATOM    513  OD1 ASP A  61      84.774  70.730  28.865  1.00  0.00           O  
ATOM    514  OD2 ASP A  61      86.427  70.168  27.581  1.00  0.00           O1-
ATOM    515  N   HIS A  62      87.157  67.608  26.010  1.00  0.00           N  
ATOM    516  CA  HIS A  62      88.137  66.763  26.640  1.00  0.00           C  
ATOM    517  C   HIS A  62      87.886  66.645  28.136  1.00  0.00           C  
ATOM    518  O   HIS A  62      87.976  65.536  28.662  1.00  0.00           O  
ATOM    519  CB  HIS A  62      89.513  67.366  26.353  1.00  0.00           C  
ATOM    520  CG  HIS A  62      90.660  66.547  26.882  1.00  0.00           C  
ATOM    521  CD2 HIS A  62      91.151  66.672  28.161  1.00  0.00           C  
ATOM    522  ND1 HIS A  62      91.532  65.769  26.117  1.00  0.00           N  
ATOM    523  CE1 HIS A  62      92.471  65.401  26.984  1.00  0.00           C  
ATOM    524  NE2 HIS A  62      92.347  65.961  28.199  1.00  0.00           N  
ATOM    525  N   TYR A  63      87.555  67.739  28.832  1.00  0.00           N  
ATOM    526  CA  TYR A  63      87.414  67.708  30.269  1.00  0.00           C  
ATOM    527  C   TYR A  63      86.074  67.129  30.721  1.00  0.00           C  
ATOM    528  O   TYR A  63      85.835  67.136  31.926  1.00  0.00           O  
ATOM    529  CB  TYR A  63      87.567  69.120  30.804  1.00  0.00           C  
ATOM    530  CG  TYR A  63      88.939  69.654  30.490  1.00  0.00           C  
ATOM    531  CD1 TYR A  63      90.037  69.213  31.249  1.00  0.00           C  
ATOM    532  CD2 TYR A  63      89.067  70.607  29.469  1.00  0.00           C  
ATOM    533  CE1 TYR A  63      91.348  69.629  30.953  1.00  0.00           C  
ATOM    534  CE2 TYR A  63      90.371  70.848  28.997  1.00  0.00           C  
ATOM    535  CZ  TYR A  63      91.469  70.415  29.777  1.00  0.00           C  
ATOM    536  OH  TYR A  63      92.737  70.803  29.497  1.00  0.00           O  
ATOM    537  N   LEU A  64      85.209  66.668  29.829  1.00  0.00           N  
ATOM    538  CA  LEU A  64      84.003  65.949  30.156  1.00  0.00           C  
ATOM    539  C   LEU A  64      84.034  64.460  29.875  1.00  0.00           C  
ATOM    540  O   LEU A  64      82.978  63.834  29.915  1.00  0.00           O  
ATOM    541  CB  LEU A  64      82.769  66.659  29.563  1.00  0.00           C  
ATOM    542  CG  LEU A  64      82.406  68.082  29.964  1.00  0.00           C  
ATOM    543  CD1 LEU A  64      81.264  68.530  29.062  1.00  0.00           C  
ATOM    544  CD2 LEU A  64      81.831  68.137  31.377  1.00  0.00           C  
ATOM    545  N   GLN A  65      85.186  63.877  29.530  1.00  0.00           N  
ATOM    546  CA  GLN A  65      85.395  62.476  29.245  1.00  0.00           C  
ATOM    547  C   GLN A  65      85.473  61.571  30.460  1.00  0.00           C  
ATOM    548  O   GLN A  65      85.924  61.977  31.539  1.00  0.00           O  
ATOM    549  CB  GLN A  65      86.649  62.299  28.406  1.00  0.00           C  
ATOM    550  CG  GLN A  65      86.513  62.882  27.001  1.00  0.00           C  
ATOM    551  CD  GLN A  65      87.796  62.952  26.203  1.00  0.00           C  
ATOM    552  NE2 GLN A  65      87.659  63.224  24.903  1.00  0.00           N  
ATOM    553  OE1 GLN A  65      88.895  62.590  26.607  1.00  0.00           O  
ATOM    554  N   TRP A  66      85.043  60.312  30.388  1.00  0.00           N  
ATOM    555  CA  TRP A  66      85.202  59.334  31.440  1.00  0.00           C  
ATOM    556  C   TRP A  66      85.481  57.928  30.907  1.00  0.00           C  
ATOM    557  O   TRP A  66      85.056  57.696  29.773  1.00  0.00           O  
ATOM    558  CB  TRP A  66      84.033  59.402  32.415  1.00  0.00           C  
ATOM    559  CG  TRP A  66      82.739  58.807  31.954  1.00  0.00           C  
ATOM    560  CD1 TRP A  66      82.482  57.490  31.935  1.00  0.00           C  
ATOM    561  CD2 TRP A  66      81.563  59.578  31.540  1.00  0.00           C  
ATOM    562  CE2 TRP A  66      80.512  58.623  31.533  1.00  0.00           C  
ATOM    563  CE3 TRP A  66      81.179  60.899  31.268  1.00  0.00           C  
ATOM    564  NE1 TRP A  66      81.117  57.401  31.743  1.00  0.00           N  
ATOM    565  CZ2 TRP A  66      79.161  58.921  31.273  1.00  0.00           C  
ATOM    566  CZ3 TRP A  66      79.841  61.228  30.991  1.00  0.00           C  
ATOM    567  CH2 TRP A  66      78.849  60.242  30.944  1.00  0.00           C  
ATOM    568  N   ASN A  67      86.291  57.130  31.623  1.00  0.00           N  
ATOM    569  CA  ASN A  67      86.724  55.875  31.069  1.00  0.00           C  
ATOM    570  C   ASN A  67      85.748  54.741  31.332  1.00  0.00           C  
ATOM    571  O   ASN A  67      85.355  54.423  32.463  1.00  0.00           O  
ATOM    572  CB  ASN A  67      88.022  55.678  31.847  1.00  0.00           C  
ATOM    573  CG  ASN A  67      88.718  54.348  31.581  1.00  0.00           C  
ATOM    574  ND2 ASN A  67      89.731  54.394  30.718  1.00  0.00           N  
ATOM    575  OD1 ASN A  67      88.410  53.307  32.144  1.00  0.00           O  
ATOM    576  N   VAL A  68      85.352  54.037  30.262  1.00  0.00           N  
ATOM    577  CA  VAL A  68      84.260  53.093  30.294  1.00  0.00           C  
ATOM    578  C   VAL A  68      84.579  51.868  31.143  1.00  0.00           C  
ATOM    579  O   VAL A  68      83.671  51.047  31.325  1.00  0.00           O  
ATOM    580  CB  VAL A  68      83.822  52.682  28.894  1.00  0.00           C  
ATOM    581  CG1 VAL A  68      83.421  53.874  28.038  1.00  0.00           C  
ATOM    582  CG2 VAL A  68      84.990  51.998  28.180  1.00  0.00           C  
ATOM    583  N   SER A  69      85.818  51.644  31.585  1.00  0.00           N  
ATOM    584  CA  SER A  69      86.143  50.483  32.390  1.00  0.00           C  
ATOM    585  C   SER A  69      86.155  50.870  33.858  1.00  0.00           C  
ATOM    586  O   SER A  69      85.992  50.050  34.768  1.00  0.00           O  
ATOM    587  CB  SER A  69      87.448  49.790  32.013  1.00  0.00           C  
ATOM    588  OG  SER A  69      87.417  49.260  30.702  1.00  0.00           O  
ATOM    589  N   GLU A  70      86.456  52.138  34.177  1.00  0.00           N  
ATOM    590  CA  GLU A  70      86.334  52.667  35.520  1.00  0.00           C  
ATOM    591  C   GLU A  70      84.933  53.149  35.865  1.00  0.00           C  
ATOM    592  O   GLU A  70      84.639  53.446  37.020  1.00  0.00           O  
ATOM    593  CB  GLU A  70      87.330  53.808  35.760  1.00  0.00           C  
ATOM    594  CG  GLU A  70      88.765  53.285  35.745  1.00  0.00           C  
ATOM    595  CD  GLU A  70      89.841  54.351  35.601  1.00  0.00           C  
ATOM    596  OE1 GLU A  70      90.791  54.163  34.817  1.00  0.00           O  
ATOM    597  OE2 GLU A  70      89.770  55.418  36.258  1.00  0.00           O1-
ATOM    598  N   TYR A  71      83.989  53.292  34.928  1.00  0.00           N  
ATOM    599  CA  TYR A  71      82.563  53.439  35.214  1.00  0.00           C  
ATOM    600  C   TYR A  71      81.726  52.478  34.383  1.00  0.00           C  
ATOM    601  O   TYR A  71      81.139  52.919  33.397  1.00  0.00           O  
ATOM    602  CB  TYR A  71      82.126  54.880  35.000  1.00  0.00           C  
ATOM    603  CG  TYR A  71      82.615  55.929  35.952  1.00  0.00           C  
ATOM    604  CD1 TYR A  71      82.101  56.059  37.255  1.00  0.00           C  
ATOM    605  CD2 TYR A  71      83.590  56.846  35.531  1.00  0.00           C  
ATOM    606  CE1 TYR A  71      82.656  57.021  38.102  1.00  0.00           C  
ATOM    607  CE2 TYR A  71      84.017  57.924  36.302  1.00  0.00           C  
ATOM    608  CZ  TYR A  71      83.596  57.974  37.642  1.00  0.00           C  
ATOM    609  OH  TYR A  71      84.110  58.920  38.477  1.00  0.00           O  
ATOM    610  N   PRO A  72      81.737  51.196  34.761  1.00  0.00           N  
ATOM    611  CA  PRO A  72      80.844  50.255  34.100  1.00  0.00           C  
ATOM    612  C   PRO A  72      79.393  50.697  34.128  1.00  0.00           C  
ATOM    613  O   PRO A  72      78.924  51.138  35.177  1.00  0.00           O  
ATOM    614  CB  PRO A  72      81.038  48.929  34.835  1.00  0.00           C  
ATOM    615  CG  PRO A  72      82.327  49.012  35.645  1.00  0.00           C  
ATOM    616  CD  PRO A  72      82.380  50.518  35.871  1.00  0.00           C  
ATOM    617  N   GLY A  73      78.555  50.620  33.088  1.00  0.00           N  
ATOM    618  CA  GLY A  73      77.137  50.935  33.037  1.00  0.00           C  
ATOM    619  C   GLY A  73      76.711  52.394  33.086  1.00  0.00           C  
ATOM    620  O   GLY A  73      75.592  52.610  32.629  1.00  0.00           O  
ATOM    621  N   VAL A  74      77.621  53.287  33.473  1.00  0.00           N  
ATOM    622  CA  VAL A  74      77.378  54.719  33.417  1.00  0.00           C  
ATOM    623  C   VAL A  74      77.854  55.220  32.074  1.00  0.00           C  
ATOM    624  O   VAL A  74      79.053  55.441  31.928  1.00  0.00           O  
ATOM    625  CB  VAL A  74      78.042  55.348  34.645  1.00  0.00           C  
ATOM    626  CG1 VAL A  74      77.669  56.825  34.668  1.00  0.00           C  
ATOM    627  CG2 VAL A  74      77.631  54.810  36.018  1.00  0.00           C  
ATOM    628  N   LYS A  75      76.977  55.413  31.075  1.00  0.00           N  
ATOM    629  CA  LYS A  75      77.269  55.868  29.729  1.00  0.00           C  
ATOM    630  C   LYS A  75      76.813  57.286  29.452  1.00  0.00           C  
ATOM    631  O   LYS A  75      77.503  58.026  28.761  1.00  0.00           O  
ATOM    632  CB  LYS A  75      76.758  54.869  28.690  1.00  0.00           C  
ATOM    633  CG  LYS A  75      77.273  55.199  27.294  1.00  0.00           C  
ATOM    634  CD  LYS A  75      77.221  53.983  26.379  1.00  0.00           C  
ATOM    635  CE  LYS A  75      77.685  54.428  24.991  1.00  0.00           C  
ATOM    636  NZ  LYS A  75      77.733  53.384  23.964  1.00  0.00           N1+
ATOM    637  N   THR A  76      75.680  57.631  30.090  1.00  0.00           N  
ATOM    638  CA  THR A  76      75.048  58.939  29.966  1.00  0.00           C  
ATOM    639  C   THR A  76      74.640  59.426  31.352  1.00  0.00           C  
ATOM    640  O   THR A  76      74.229  58.613  32.181  1.00  0.00           O  
ATOM    641  CB  THR A  76      73.838  58.901  29.032  1.00  0.00           C  
ATOM    642  CG2 THR A  76      73.241  60.234  28.590  1.00  0.00           C  
ATOM    643  OG1 THR A  76      74.201  58.218  27.858  1.00  0.00           O  
ATOM    644  N   VAL A  77      74.678  60.744  31.562  1.00  0.00           N  
ATOM    645  CA  VAL A  77      74.170  61.387  32.756  1.00  0.00           C  
ATOM    646  C   VAL A  77      73.517  62.738  32.494  1.00  0.00           C  
ATOM    647  O   VAL A  77      74.043  63.510  31.698  1.00  0.00           O  
ATOM    648  CB  VAL A  77      75.215  61.463  33.866  1.00  0.00           C  
ATOM    649  CG1 VAL A  77      75.603  60.129  34.518  1.00  0.00           C  
ATOM    650  CG2 VAL A  77      76.494  62.164  33.451  1.00  0.00           C  
ATOM    651  N   ARG A  78      72.449  63.061  33.223  1.00  0.00           N  
ATOM    652  CA  ARG A  78      71.767  64.337  33.275  1.00  0.00           C  
ATOM    653  C   ARG A  78      72.214  65.040  34.549  1.00  0.00           C  
ATOM    654  O   ARG A  78      72.151  64.412  35.589  1.00  0.00           O  
ATOM    655  CB  ARG A  78      70.277  64.093  33.135  1.00  0.00           C  
ATOM    656  CG  ARG A  78      70.004  63.506  31.758  1.00  0.00           C  
ATOM    657  CD  ARG A  78      68.561  63.019  31.701  1.00  0.00           C  
ATOM    658  NE  ARG A  78      68.235  62.431  30.392  1.00  0.00           N  
ATOM    659  CZ  ARG A  78      67.355  62.897  29.505  1.00  0.00           C  
ATOM    660  NH1 ARG A  78      66.325  63.709  29.774  1.00  0.00           N1+
ATOM    661  NH2 ARG A  78      67.303  62.496  28.234  1.00  0.00           N  
ATOM    662  N   PHE A  79      72.672  66.301  34.452  1.00  0.00           N  
ATOM    663  CA  PHE A  79      73.396  66.970  35.505  1.00  0.00           C  
ATOM    664  C   PHE A  79      73.141  68.469  35.626  1.00  0.00           C  
ATOM    665  O   PHE A  79      72.625  69.045  34.664  1.00  0.00           O  
ATOM    666  CB  PHE A  79      74.867  66.672  35.299  1.00  0.00           C  
ATOM    667  CG  PHE A  79      75.616  66.663  36.619  1.00  0.00           C  
ATOM    668  CD1 PHE A  79      75.131  65.934  37.702  1.00  0.00           C  
ATOM    669  CD2 PHE A  79      76.839  67.331  36.761  1.00  0.00           C  
ATOM    670  CE1 PHE A  79      75.749  66.010  38.963  1.00  0.00           C  
ATOM    671  CE2 PHE A  79      77.514  67.346  37.980  1.00  0.00           C  
ATOM    672  CZ  PHE A  79      76.910  66.783  39.111  1.00  0.00           C  
ATOM    673  N   PRO A  80      73.408  69.203  36.702  1.00  0.00           N  
ATOM    674  CA  PRO A  80      73.109  70.611  36.743  1.00  0.00           C  
ATOM    675  C   PRO A  80      73.976  71.411  35.784  1.00  0.00           C  
ATOM    676  O   PRO A  80      75.107  70.992  35.532  1.00  0.00           O  
ATOM    677  CB  PRO A  80      73.268  70.947  38.214  1.00  0.00           C  
ATOM    678  CG  PRO A  80      73.150  69.641  38.996  1.00  0.00           C  
ATOM    679  CD  PRO A  80      73.763  68.661  38.011  1.00  0.00           C  
ATOM    680  N   ASP A  81      73.434  72.454  35.141  1.00  0.00           N  
ATOM    681  CA  ASP A  81      74.049  73.184  34.054  1.00  0.00           C  
ATOM    682  C   ASP A  81      75.090  74.224  34.480  1.00  0.00           C  
ATOM    683  O   ASP A  81      76.029  74.554  33.767  1.00  0.00           O  
ATOM    684  CB  ASP A  81      72.974  73.863  33.205  1.00  0.00           C  
ATOM    685  CG  ASP A  81      72.393  75.150  33.755  1.00  0.00           C  
ATOM    686  OD1 ASP A  81      72.723  76.218  33.205  1.00  0.00           O  
ATOM    687  OD2 ASP A  81      71.670  75.029  34.766  1.00  0.00           O1-
ATOM    688  N   GLY A  82      75.057  74.694  35.732  1.00  0.00           N  
ATOM    689  CA  GLY A  82      75.983  75.638  36.334  1.00  0.00           C  
ATOM    690  C   GLY A  82      77.290  75.057  36.881  1.00  0.00           C  
ATOM    691  O   GLY A  82      78.177  75.799  37.285  1.00  0.00           O  
ATOM    692  N   GLN A  83      77.424  73.729  36.859  1.00  0.00           N  
ATOM    693  CA  GLN A  83      78.513  72.927  37.367  1.00  0.00           C  
ATOM    694  C   GLN A  83      79.539  72.649  36.278  1.00  0.00           C  
ATOM    695  O   GLN A  83      80.586  72.054  36.510  1.00  0.00           O  
ATOM    696  CB  GLN A  83      78.090  71.583  37.931  1.00  0.00           C  
ATOM    697  CG  GLN A  83      77.204  71.799  39.162  1.00  0.00           C  
ATOM    698  CD  GLN A  83      77.910  72.428  40.352  1.00  0.00           C  
ATOM    699  NE2 GLN A  83      77.310  73.335  41.121  1.00  0.00           N  
ATOM    700  OE1 GLN A  83      79.056  72.084  40.629  1.00  0.00           O  
ATOM    701  N   ILE A  84      79.206  72.993  35.025  1.00  0.00           N  
ATOM    702  CA  ILE A  84      80.019  72.881  33.819  1.00  0.00           C  
ATOM    703  C   ILE A  84      80.256  74.221  33.115  1.00  0.00           C  
ATOM    704  O   ILE A  84      79.508  75.189  33.189  1.00  0.00           O  
ATOM    705  CB  ILE A  84      79.657  71.774  32.847  1.00  0.00           C  
ATOM    706  CG1 ILE A  84      78.281  72.119  32.298  1.00  0.00           C  
ATOM    707  CG2 ILE A  84      79.670  70.383  33.448  1.00  0.00           C  
ATOM    708  CD  ILE A  84      78.116  71.495  30.914  1.00  0.00           C  
ATOM    709  N   TRP A  85      81.326  74.257  32.315  1.00  0.00           N  
ATOM    710  CA  TRP A  85      81.669  75.315  31.403  1.00  0.00           C  
ATOM    711  C   TRP A  85      80.689  75.288  30.250  1.00  0.00           C  
ATOM    712  O   TRP A  85      80.367  74.184  29.793  1.00  0.00           O  
ATOM    713  CB  TRP A  85      83.109  75.115  30.902  1.00  0.00           C  
ATOM    714  CG  TRP A  85      83.433  76.098  29.822  1.00  0.00           C  
ATOM    715  CD1 TRP A  85      84.131  77.246  30.009  1.00  0.00           C  
ATOM    716  CD2 TRP A  85      83.212  76.126  28.398  1.00  0.00           C  
ATOM    717  CE2 TRP A  85      83.733  77.321  27.837  1.00  0.00           C  
ATOM    718  CE3 TRP A  85      82.604  75.234  27.483  1.00  0.00           C  
ATOM    719  NE1 TRP A  85      84.397  77.967  28.865  1.00  0.00           N  
ATOM    720  CZ2 TRP A  85      83.628  77.705  26.497  1.00  0.00           C  
ATOM    721  CZ3 TRP A  85      82.516  75.578  26.131  1.00  0.00           C  
ATOM    722  CH2 TRP A  85      82.987  76.801  25.640  1.00  0.00           C  
ATOM    723  N   LYS A  86      80.179  76.418  29.735  1.00  0.00           N  
ATOM    724  CA  LYS A  86      79.221  76.434  28.647  1.00  0.00           C  
ATOM    725  C   LYS A  86      79.654  77.400  27.551  1.00  0.00           C  
ATOM    726  O   LYS A  86      80.112  78.495  27.873  1.00  0.00           O  
ATOM    727  CB  LYS A  86      77.814  76.785  29.122  1.00  0.00           C  
ATOM    728  CG  LYS A  86      77.154  75.825  30.117  1.00  0.00           C  
ATOM    729  CD  LYS A  86      75.717  76.213  30.423  1.00  0.00           C  
ATOM    730  CE  LYS A  86      75.658  77.272  31.511  1.00  0.00           C  
ATOM    731  NZ  LYS A  86      76.403  77.048  32.753  1.00  0.00           N1+
ATOM    732  N   PRO A  87      79.343  77.140  26.280  1.00  0.00           N  
ATOM    733  CA  PRO A  87      79.488  78.171  25.276  1.00  0.00           C  
ATOM    734  C   PRO A  87      78.311  79.147  25.290  1.00  0.00           C  
ATOM    735  O   PRO A  87      77.233  78.872  25.829  1.00  0.00           O  
ATOM    736  CB  PRO A  87      79.443  77.453  23.939  1.00  0.00           C  
ATOM    737  CG  PRO A  87      78.677  76.155  24.159  1.00  0.00           C  
ATOM    738  CD  PRO A  87      78.908  75.909  25.646  1.00  0.00           C  
ATOM    739  N   ASP A  88      78.491  80.365  24.765  1.00  0.00           N  
ATOM    740  CA  ASP A  88      77.666  81.507  25.111  1.00  0.00           C  
ATOM    741  C   ASP A  88      76.612  81.849  24.064  1.00  0.00           C  
ATOM    742  O   ASP A  88      76.460  82.994  23.649  1.00  0.00           O  
ATOM    743  CB  ASP A  88      78.538  82.700  25.550  1.00  0.00           C  
ATOM    744  CG  ASP A  88      79.673  83.103  24.632  1.00  0.00           C  
ATOM    745  OD1 ASP A  88      79.664  82.876  23.408  1.00  0.00           O  
ATOM    746  OD2 ASP A  88      80.575  83.888  25.000  1.00  0.00           O1-
ATOM    747  N   ILE A  89      75.862  80.823  23.674  1.00  0.00           N  
ATOM    748  CA  ILE A  89      74.768  80.989  22.732  1.00  0.00           C  
ATOM    749  C   ILE A  89      73.530  81.626  23.349  1.00  0.00           C  
ATOM    750  O   ILE A  89      72.883  81.174  24.286  1.00  0.00           O  
ATOM    751  CB  ILE A  89      74.469  79.612  22.154  1.00  0.00           C  
ATOM    752  CG1 ILE A  89      75.735  78.889  21.682  1.00  0.00           C  
ATOM    753  CG2 ILE A  89      73.534  79.736  20.955  1.00  0.00           C  
ATOM    754  CD  ILE A  89      76.704  79.607  20.762  1.00  0.00           C  
ATOM    755  N   LEU A  90      73.092  82.755  22.787  1.00  0.00           N  
ATOM    756  CA  LEU A  90      71.894  83.434  23.228  1.00  0.00           C  
ATOM    757  C   LEU A  90      71.084  84.008  22.072  1.00  0.00           C  
ATOM    758  O   LEU A  90      71.611  84.013  20.952  1.00  0.00           O  
ATOM    759  CB  LEU A  90      72.282  84.584  24.144  1.00  0.00           C  
ATOM    760  CG  LEU A  90      72.764  85.880  23.499  1.00  0.00           C  
ATOM    761  CD1 LEU A  90      73.076  86.921  24.583  1.00  0.00           C  
ATOM    762  CD2 LEU A  90      74.044  85.771  22.677  1.00  0.00           C  
ATOM    763  N   LEU A  91      69.836  84.362  22.363  1.00  0.00           N  
ATOM    764  CA  LEU A  91      68.848  85.014  21.516  1.00  0.00           C  
ATOM    765  C   LEU A  91      69.365  86.426  21.254  1.00  0.00           C  
ATOM    766  O   LEU A  91      69.333  87.235  22.183  1.00  0.00           O  
ATOM    767  CB  LEU A  91      67.474  84.993  22.193  1.00  0.00           C  
ATOM    768  CG  LEU A  91      66.494  86.003  21.627  1.00  0.00           C  
ATOM    769  CD1 LEU A  91      66.250  85.838  20.125  1.00  0.00           C  
ATOM    770  CD2 LEU A  91      65.175  85.839  22.385  1.00  0.00           C  
ATOM    771  N   TYR A  92      69.939  86.732  20.091  1.00  0.00           N  
ATOM    772  CA  TYR A  92      70.451  88.041  19.740  1.00  0.00           C  
ATOM    773  C   TYR A  92      69.438  89.109  19.357  1.00  0.00           C  
ATOM    774  O   TYR A  92      69.795  90.238  19.014  1.00  0.00           O  
ATOM    775  CB  TYR A  92      71.459  87.777  18.611  1.00  0.00           C  
ATOM    776  CG  TYR A  92      72.925  87.930  18.913  1.00  0.00           C  
ATOM    777  CD1 TYR A  92      73.646  89.049  18.476  1.00  0.00           C  
ATOM    778  CD2 TYR A  92      73.588  86.922  19.625  1.00  0.00           C  
ATOM    779  CE1 TYR A  92      74.996  89.164  18.850  1.00  0.00           C  
ATOM    780  CE2 TYR A  92      74.959  86.994  19.887  1.00  0.00           C  
ATOM    781  CZ  TYR A  92      75.710  88.128  19.482  1.00  0.00           C  
ATOM    782  OH  TYR A  92      77.034  88.123  19.755  1.00  0.00           O  
ATOM    783  N   ASN A  93      68.186  88.833  19.718  1.00  0.00           N  
ATOM    784  CA  ASN A  93      66.984  89.629  19.505  1.00  0.00           C  
ATOM    785  C   ASN A  93      66.054  89.649  20.708  1.00  0.00           C  
ATOM    786  O   ASN A  93      65.192  88.792  20.919  1.00  0.00           O  
ATOM    787  CB  ASN A  93      66.345  89.145  18.210  1.00  0.00           C  
ATOM    788  CG  ASN A  93      65.031  89.876  17.907  1.00  0.00           C  
ATOM    789  ND2 ASN A  93      64.300  89.404  16.910  1.00  0.00           N  
ATOM    790  OD1 ASN A  93      64.579  90.823  18.555  1.00  0.00           O  
ATOM    791  N   SER A  94      66.239  90.715  21.497  1.00  0.00           N  
ATOM    792  CA  SER A  94      65.536  90.844  22.750  1.00  0.00           C  
ATOM    793  C   SER A  94      64.571  92.023  22.660  1.00  0.00           C  
ATOM    794  O   SER A  94      64.918  93.043  22.077  1.00  0.00           O  
ATOM    795  CB  SER A  94      66.602  91.154  23.810  1.00  0.00           C  
ATOM    796  OG  SER A  94      66.889  89.870  24.321  1.00  0.00           O  
ATOM    797  N   ALA A  95      63.478  91.923  23.414  1.00  0.00           N  
ATOM    798  CA  ALA A  95      62.617  93.015  23.784  1.00  0.00           C  
ATOM    799  C   ALA A  95      62.042  92.671  25.156  1.00  0.00           C  
ATOM    800  O   ALA A  95      62.003  91.507  25.511  1.00  0.00           O  
ATOM    801  CB  ALA A  95      61.544  93.239  22.728  1.00  0.00           C  
ATOM    802  N   ASP A  96      61.561  93.741  25.793  1.00  0.00           N  
ATOM    803  CA  ASP A  96      60.793  93.807  27.017  1.00  0.00           C  
ATOM    804  C   ASP A  96      61.457  93.188  28.244  1.00  0.00           C  
ATOM    805  O   ASP A  96      61.542  93.880  29.258  1.00  0.00           O  
ATOM    806  CB  ASP A  96      59.366  93.390  26.715  1.00  0.00           C  
ATOM    807  CG  ASP A  96      58.501  93.623  27.959  1.00  0.00           C  
ATOM    808  OD1 ASP A  96      57.919  92.656  28.496  1.00  0.00           O  
ATOM    809  OD2 ASP A  96      58.337  94.787  28.388  1.00  0.00           O1-
ATOM    810  N   GLU A  97      61.752  91.885  28.272  1.00  0.00           N  
ATOM    811  CA  GLU A  97      62.346  91.256  29.434  1.00  0.00           C  
ATOM    812  C   GLU A  97      63.292  90.166  28.957  1.00  0.00           C  
ATOM    813  O   GLU A  97      63.194  89.749  27.804  1.00  0.00           O  
ATOM    814  CB  GLU A  97      61.258  90.644  30.287  1.00  0.00           C  
ATOM    815  CG  GLU A  97      61.462  89.843  31.577  1.00  0.00           C  
ATOM    816  CD  GLU A  97      62.296  90.607  32.603  1.00  0.00           C  
ATOM    817  OE1 GLU A  97      63.523  90.788  32.434  1.00  0.00           O  
ATOM    818  OE2 GLU A  97      61.716  91.027  33.634  1.00  0.00           O1-
ATOM    819  N   ARG A  98      64.273  89.799  29.777  1.00  0.00           N  
ATOM    820  CA  ARG A  98      65.235  88.711  29.623  1.00  0.00           C  
ATOM    821  C   ARG A  98      64.573  87.369  29.904  1.00  0.00           C  
ATOM    822  O   ARG A  98      63.775  87.281  30.834  1.00  0.00           O  
ATOM    823  CB  ARG A  98      66.532  89.083  30.327  1.00  0.00           C  
ATOM    824  CG  ARG A  98      66.424  89.124  31.842  1.00  0.00           C  
ATOM    825  CD  ARG A  98      67.816  89.161  32.493  1.00  0.00           C  
ATOM    826  NE  ARG A  98      67.817  89.288  33.960  1.00  0.00           N  
ATOM    827  CZ  ARG A  98      68.830  89.075  34.824  1.00  0.00           C  
ATOM    828  NH1 ARG A  98      70.085  88.872  34.415  1.00  0.00           N1+
ATOM    829  NH2 ARG A  98      68.523  89.038  36.133  1.00  0.00           N  
ATOM    830  N   PHE A  99      64.860  86.394  29.035  1.00  0.00           N  
ATOM    831  CA  PHE A  99      64.324  85.047  28.910  1.00  0.00           C  
ATOM    832  C   PHE A  99      64.629  84.033  30.016  1.00  0.00           C  
ATOM    833  O   PHE A  99      65.576  84.197  30.777  1.00  0.00           O  
ATOM    834  CB  PHE A  99      64.814  84.478  27.580  1.00  0.00           C  
ATOM    835  CG  PHE A  99      66.214  84.783  27.099  1.00  0.00           C  
ATOM    836  CD1 PHE A  99      67.276  83.937  27.441  1.00  0.00           C  
ATOM    837  CD2 PHE A  99      66.438  85.919  26.318  1.00  0.00           C  
ATOM    838  CE1 PHE A  99      68.568  84.322  27.061  1.00  0.00           C  
ATOM    839  CE2 PHE A  99      67.731  86.332  25.971  1.00  0.00           C  
ATOM    840  CZ  PHE A  99      68.792  85.485  26.323  1.00  0.00           C  
ATOM    841  N   ASP A 100      63.835  82.968  30.133  1.00  0.00           N  
ATOM    842  CA  ASP A 100      63.893  81.986  31.201  1.00  0.00           C  
ATOM    843  C   ASP A 100      63.161  80.704  30.851  1.00  0.00           C  
ATOM    844  O   ASP A 100      62.144  80.701  30.160  1.00  0.00           O  
ATOM    845  CB  ASP A 100      63.349  82.509  32.534  1.00  0.00           C  
ATOM    846  CG  ASP A 100      63.771  81.584  33.663  1.00  0.00           C  
ATOM    847  OD1 ASP A 100      64.866  80.976  33.665  1.00  0.00           O  
ATOM    848  OD2 ASP A 100      63.079  81.480  34.687  1.00  0.00           O1-
ATOM    849  N   ALA A 101      63.620  79.635  31.518  1.00  0.00           N  
ATOM    850  CA  ALA A 101      63.214  78.263  31.337  1.00  0.00           C  
ATOM    851  C   ALA A 101      61.913  77.912  32.031  1.00  0.00           C  
ATOM    852  O   ALA A 101      61.462  78.528  33.004  1.00  0.00           O  
ATOM    853  CB  ALA A 101      64.303  77.338  31.865  1.00  0.00           C  
ATOM    854  N   THR A 102      61.191  76.925  31.504  1.00  0.00           N  
ATOM    855  CA  THR A 102      59.979  76.369  32.055  1.00  0.00           C  
ATOM    856  C   THR A 102      60.173  75.542  33.312  1.00  0.00           C  
ATOM    857  O   THR A 102      59.223  75.212  34.034  1.00  0.00           O  
ATOM    858  CB  THR A 102      59.096  75.714  30.975  1.00  0.00           C  
ATOM    859  CG2 THR A 102      58.642  76.592  29.820  1.00  0.00           C  
ATOM    860  OG1 THR A 102      59.738  74.642  30.335  1.00  0.00           O  
ATOM    861  N   PHE A 103      61.374  75.022  33.597  1.00  0.00           N  
ATOM    862  CA  PHE A 103      61.672  74.178  34.718  1.00  0.00           C  
ATOM    863  C   PHE A 103      63.167  74.188  35.010  1.00  0.00           C  
ATOM    864  O   PHE A 103      63.971  74.503  34.129  1.00  0.00           O  
ATOM    865  CB  PHE A 103      61.071  72.811  34.417  1.00  0.00           C  
ATOM    866  CG  PHE A 103      61.205  72.172  33.056  1.00  0.00           C  
ATOM    867  CD1 PHE A 103      62.434  71.638  32.648  1.00  0.00           C  
ATOM    868  CD2 PHE A 103      60.169  72.172  32.103  1.00  0.00           C  
ATOM    869  CE1 PHE A 103      62.564  70.914  31.460  1.00  0.00           C  
ATOM    870  CE2 PHE A 103      60.261  71.367  30.957  1.00  0.00           C  
ATOM    871  CZ  PHE A 103      61.491  70.862  30.562  1.00  0.00           C  
ATOM    872  N   HIS A 104      63.566  73.763  36.209  1.00  0.00           N  
ATOM    873  CA  HIS A 104      64.958  73.801  36.620  1.00  0.00           C  
ATOM    874  C   HIS A 104      65.921  73.166  35.639  1.00  0.00           C  
ATOM    875  O   HIS A 104      65.618  72.121  35.067  1.00  0.00           O  
ATOM    876  CB  HIS A 104      65.014  73.214  38.031  1.00  0.00           C  
ATOM    877  CG  HIS A 104      64.407  74.151  39.043  1.00  0.00           C  
ATOM    878  CD2 HIS A 104      63.979  73.835  40.303  1.00  0.00           C  
ATOM    879  ND1 HIS A 104      64.183  75.504  38.841  1.00  0.00           N  
ATOM    880  CE1 HIS A 104      63.582  75.950  39.944  1.00  0.00           C  
ATOM    881  NE2 HIS A 104      63.435  74.967  40.862  1.00  0.00           N  
ATOM    882  N   THR A 105      67.004  73.847  35.283  1.00  0.00           N  
ATOM    883  CA  THR A 105      67.876  73.513  34.162  1.00  0.00           C  
ATOM    884  C   THR A 105      68.944  72.477  34.479  1.00  0.00           C  
ATOM    885  O   THR A 105      69.594  72.468  35.524  1.00  0.00           O  
ATOM    886  CB  THR A 105      68.456  74.814  33.603  1.00  0.00           C  
ATOM    887  CG2 THR A 105      67.485  75.726  32.878  1.00  0.00           C  
ATOM    888  OG1 THR A 105      68.935  75.570  34.691  1.00  0.00           O  
ATOM    889  N   ASN A 106      69.248  71.728  33.418  1.00  0.00           N  
ATOM    890  CA  ASN A 106      70.301  70.721  33.416  1.00  0.00           C  
ATOM    891  C   ASN A 106      71.025  70.688  32.071  1.00  0.00           C  
ATOM    892  O   ASN A 106      70.599  71.259  31.083  1.00  0.00           O  
ATOM    893  CB  ASN A 106      69.575  69.396  33.555  1.00  0.00           C  
ATOM    894  CG  ASN A 106      68.667  69.202  34.762  1.00  0.00           C  
ATOM    895  ND2 ASN A 106      67.329  69.131  34.693  1.00  0.00           N  
ATOM    896  OD1 ASN A 106      69.139  69.020  35.884  1.00  0.00           O  
ATOM    897  N   VAL A 107      72.018  69.789  32.034  1.00  0.00           N  
ATOM    898  CA  VAL A 107      72.628  69.176  30.878  1.00  0.00           C  
ATOM    899  C   VAL A 107      72.451  67.698  30.548  1.00  0.00           C  
ATOM    900  O   VAL A 107      71.926  66.972  31.388  1.00  0.00           O  
ATOM    901  CB  VAL A 107      74.065  69.637  30.772  1.00  0.00           C  
ATOM    902  CG1 VAL A 107      74.109  71.123  30.424  1.00  0.00           C  
ATOM    903  CG2 VAL A 107      74.914  69.464  32.024  1.00  0.00           C  
ATOM    904  N   LEU A 108      72.750  67.297  29.314  1.00  0.00           N  
ATOM    905  CA  LEU A 108      72.810  65.935  28.814  1.00  0.00           C  
ATOM    906  C   LEU A 108      74.235  65.597  28.412  1.00  0.00           C  
ATOM    907  O   LEU A 108      74.676  66.056  27.355  1.00  0.00           O  
ATOM    908  CB  LEU A 108      71.698  65.706  27.789  1.00  0.00           C  
ATOM    909  CG  LEU A 108      71.540  64.381  27.071  1.00  0.00           C  
ATOM    910  CD1 LEU A 108      71.766  63.125  27.893  1.00  0.00           C  
ATOM    911  CD2 LEU A 108      70.180  64.354  26.382  1.00  0.00           C  
ATOM    912  N   VAL A 109      74.918  64.744  29.178  1.00  0.00           N  
ATOM    913  CA  VAL A 109      76.338  64.458  29.000  1.00  0.00           C  
ATOM    914  C   VAL A 109      76.651  62.995  28.755  1.00  0.00           C  
ATOM    915  O   VAL A 109      76.080  62.081  29.367  1.00  0.00           O  
ATOM    916  CB  VAL A 109      77.128  65.115  30.136  1.00  0.00           C  
ATOM    917  CG1 VAL A 109      78.645  65.092  30.085  1.00  0.00           C  
ATOM    918  CG2 VAL A 109      76.670  66.536  30.411  1.00  0.00           C  
ATOM    919  N   ASN A 110      77.557  62.691  27.829  1.00  0.00           N  
ATOM    920  CA  ASN A 110      77.886  61.394  27.286  1.00  0.00           C  
ATOM    921  C   ASN A 110      79.377  61.156  27.418  1.00  0.00           C  
ATOM    922  O   ASN A 110      80.143  62.097  27.249  1.00  0.00           O  
ATOM    923  CB  ASN A 110      77.296  61.338  25.878  1.00  0.00           C  
ATOM    924  CG  ASN A 110      76.012  60.516  25.941  1.00  0.00           C  
ATOM    925  ND2 ASN A 110      74.880  61.186  25.722  1.00  0.00           N  
ATOM    926  OD1 ASN A 110      76.012  59.355  26.339  1.00  0.00           O  
ATOM    927  N   SER A 111      79.781  59.893  27.575  1.00  0.00           N  
ATOM    928  CA  SER A 111      81.080  59.388  27.946  1.00  0.00           C  
ATOM    929  C   SER A 111      82.243  59.760  27.017  1.00  0.00           C  
ATOM    930  O   SER A 111      83.407  59.688  27.387  1.00  0.00           O  
ATOM    931  CB  SER A 111      81.055  57.933  28.389  1.00  0.00           C  
ATOM    932  OG  SER A 111      80.910  57.073  27.277  1.00  0.00           O  
ATOM    933  N   SER A 112      81.893  60.025  25.756  1.00  0.00           N  
ATOM    934  CA  SER A 112      82.707  60.460  24.635  1.00  0.00           C  
ATOM    935  C   SER A 112      83.266  61.863  24.796  1.00  0.00           C  
ATOM    936  O   SER A 112      84.154  62.308  24.080  1.00  0.00           O  
ATOM    937  CB  SER A 112      81.873  60.433  23.358  1.00  0.00           C  
ATOM    938  OG  SER A 112      80.644  61.140  23.378  1.00  0.00           O  
ATOM    939  N   GLY A 113      82.747  62.626  25.758  1.00  0.00           N  
ATOM    940  CA  GLY A 113      82.974  64.006  26.132  1.00  0.00           C  
ATOM    941  C   GLY A 113      82.079  64.984  25.396  1.00  0.00           C  
ATOM    942  O   GLY A 113      82.453  66.134  25.146  1.00  0.00           O  
ATOM    943  N   HIS A 114      80.902  64.427  25.085  1.00  0.00           N  
ATOM    944  CA  HIS A 114      79.830  65.095  24.365  1.00  0.00           C  
ATOM    945  C   HIS A 114      78.735  65.648  25.253  1.00  0.00           C  
ATOM    946  O   HIS A 114      78.232  64.967  26.148  1.00  0.00           O  
ATOM    947  CB  HIS A 114      79.250  64.110  23.344  1.00  0.00           C  
ATOM    948  CG  HIS A 114      78.124  64.698  22.555  1.00  0.00           C  
ATOM    949  CD2 HIS A 114      78.068  65.974  22.044  1.00  0.00           C  
ATOM    950  ND1 HIS A 114      76.916  64.037  22.314  1.00  0.00           N  
ATOM    951  CE1 HIS A 114      76.107  64.941  21.767  1.00  0.00           C  
ATOM    952  NE2 HIS A 114      76.759  66.092  21.610  1.00  0.00           N  
ATOM    953  N   CYS A 115      78.325  66.883  24.953  1.00  0.00           N  
ATOM    954  CA  CYS A 115      77.387  67.612  25.762  1.00  0.00           C  
ATOM    955  C   CYS A 115      76.223  68.222  24.983  1.00  0.00           C  
ATOM    956  O   CYS A 115      76.434  68.654  23.853  1.00  0.00           O  
ATOM    957  CB  CYS A 115      78.176  68.674  26.518  1.00  0.00           C  
ATOM    958  SG  CYS A 115      77.286  69.697  27.725  1.00  0.00           S  
ATOM    959  N   GLN A 116      75.000  68.262  25.511  1.00  0.00           N  
ATOM    960  CA  GLN A 116      73.865  69.022  25.058  1.00  0.00           C  
ATOM    961  C   GLN A 116      73.178  69.775  26.182  1.00  0.00           C  
ATOM    962  O   GLN A 116      73.137  69.348  27.330  1.00  0.00           O  
ATOM    963  CB  GLN A 116      72.919  67.966  24.495  1.00  0.00           C  
ATOM    964  CG  GLN A 116      73.401  67.637  23.075  1.00  0.00           C  
ATOM    965  CD  GLN A 116      72.646  66.526  22.386  1.00  0.00           C  
ATOM    966  NE2 GLN A 116      72.542  66.557  21.058  1.00  0.00           N  
ATOM    967  OE1 GLN A 116      72.202  65.615  23.094  1.00  0.00           O  
ATOM    968  N   TYR A 117      72.725  71.008  25.950  1.00  0.00           N  
ATOM    969  CA  TYR A 117      71.892  71.824  26.821  1.00  0.00           C  
ATOM    970  C   TYR A 117      70.606  72.050  26.045  1.00  0.00           C  
ATOM    971  O   TYR A 117      70.676  72.793  25.065  1.00  0.00           O  
ATOM    972  CB  TYR A 117      72.645  73.106  27.152  1.00  0.00           C  
ATOM    973  CG  TYR A 117      71.923  74.139  27.975  1.00  0.00           C  
ATOM    974  CD1 TYR A 117      71.527  73.886  29.292  1.00  0.00           C  
ATOM    975  CD2 TYR A 117      71.366  75.218  27.274  1.00  0.00           C  
ATOM    976  CE1 TYR A 117      70.792  74.828  30.007  1.00  0.00           C  
ATOM    977  CE2 TYR A 117      70.674  76.207  27.995  1.00  0.00           C  
ATOM    978  CZ  TYR A 117      70.463  76.044  29.388  1.00  0.00           C  
ATOM    979  OH  TYR A 117      69.934  77.060  30.119  1.00  0.00           O  
ATOM    980  N   LEU A 118      69.558  71.340  26.470  1.00  0.00           N  
ATOM    981  CA  LEU A 118      68.326  71.258  25.723  1.00  0.00           C  
ATOM    982  C   LEU A 118      67.001  71.692  26.329  1.00  0.00           C  
ATOM    983  O   LEU A 118      66.002  71.005  26.085  1.00  0.00           O  
ATOM    984  CB  LEU A 118      68.349  69.921  24.972  1.00  0.00           C  
ATOM    985  CG  LEU A 118      68.216  68.762  25.936  1.00  0.00           C  
ATOM    986  CD1 LEU A 118      67.268  67.634  25.508  1.00  0.00           C  
ATOM    987  CD2 LEU A 118      69.581  68.108  26.107  1.00  0.00           C  
ATOM    988  N   PRO A 119      66.949  72.788  27.089  1.00  0.00           N  
ATOM    989  CA  PRO A 119      65.686  73.125  27.719  1.00  0.00           C  
ATOM    990  C   PRO A 119      64.700  73.936  26.896  1.00  0.00           C  
ATOM    991  O   PRO A 119      65.055  74.846  26.163  1.00  0.00           O  
ATOM    992  CB  PRO A 119      66.111  73.817  29.011  1.00  0.00           C  
ATOM    993  CG  PRO A 119      67.436  74.526  28.700  1.00  0.00           C  
ATOM    994  CD  PRO A 119      68.016  73.595  27.637  1.00  0.00           C  
ATOM    995  N   PRO A 120      63.388  73.837  27.117  1.00  0.00           N  
ATOM    996  CA  PRO A 120      62.342  74.754  26.761  1.00  0.00           C  
ATOM    997  C   PRO A 120      62.226  75.997  27.640  1.00  0.00           C  
ATOM    998  O   PRO A 120      62.698  76.064  28.783  1.00  0.00           O  
ATOM    999  CB  PRO A 120      61.039  73.962  26.615  1.00  0.00           C  
ATOM   1000  CG  PRO A 120      61.276  72.767  27.543  1.00  0.00           C  
ATOM   1001  CD  PRO A 120      62.778  72.581  27.528  1.00  0.00           C  
ATOM   1002  N   GLY A 121      61.558  77.056  27.163  1.00  0.00           N  
ATOM   1003  CA  GLY A 121      61.617  78.345  27.813  1.00  0.00           C  
ATOM   1004  C   GLY A 121      60.798  79.406  27.088  1.00  0.00           C  
ATOM   1005  O   GLY A 121      60.371  79.265  25.941  1.00  0.00           O  
ATOM   1006  N   ILE A 122      60.635  80.571  27.748  1.00  0.00           N  
ATOM   1007  CA  ILE A 122      59.797  81.677  27.337  1.00  0.00           C  
ATOM   1008  C   ILE A 122      60.613  82.936  27.066  1.00  0.00           C  
ATOM   1009  O   ILE A 122      61.505  83.295  27.820  1.00  0.00           O  
ATOM   1010  CB  ILE A 122      58.694  81.948  28.351  1.00  0.00           C  
ATOM   1011  CG1 ILE A 122      57.774  80.743  28.330  1.00  0.00           C  
ATOM   1012  CG2 ILE A 122      57.844  83.172  27.989  1.00  0.00           C  
ATOM   1013  CD  ILE A 122      56.880  80.626  29.574  1.00  0.00           C  
ATOM   1014  N   PHE A 123      60.417  83.506  25.868  1.00  0.00           N  
ATOM   1015  CA  PHE A 123      61.265  84.473  25.203  1.00  0.00           C  
ATOM   1016  C   PHE A 123      60.362  85.585  24.679  1.00  0.00           C  
ATOM   1017  O   PHE A 123      59.247  85.347  24.225  1.00  0.00           O  
ATOM   1018  CB  PHE A 123      61.950  83.786  24.024  1.00  0.00           C  
ATOM   1019  CG  PHE A 123      63.041  82.789  24.336  1.00  0.00           C  
ATOM   1020  CD1 PHE A 123      64.355  83.218  24.483  1.00  0.00           C  
ATOM   1021  CD2 PHE A 123      62.769  81.410  24.341  1.00  0.00           C  
ATOM   1022  CE1 PHE A 123      65.353  82.273  24.734  1.00  0.00           C  
ATOM   1023  CE2 PHE A 123      63.743  80.479  24.693  1.00  0.00           C  
ATOM   1024  CZ  PHE A 123      65.066  80.906  24.860  1.00  0.00           C  
ATOM   1025  N   LYS A 124      60.916  86.798  24.583  1.00  0.00           N  
ATOM   1026  CA  LYS A 124      60.375  88.024  24.035  1.00  0.00           C  
ATOM   1027  C   LYS A 124      61.496  88.508  23.123  1.00  0.00           C  
ATOM   1028  O   LYS A 124      62.653  88.607  23.507  1.00  0.00           O  
ATOM   1029  CB  LYS A 124      60.115  88.982  25.196  1.00  0.00           C  
ATOM   1030  CG  LYS A 124      58.899  88.506  25.983  1.00  0.00           C  
ATOM   1031  CD  LYS A 124      58.223  89.745  26.585  1.00  0.00           C  
ATOM   1032  CE  LYS A 124      57.180  89.287  27.603  1.00  0.00           C  
ATOM   1033  NZ  LYS A 124      56.410  90.440  28.113  1.00  0.00           N1+
ATOM   1034  N   SER A 125      61.091  88.717  21.865  1.00  0.00           N  
ATOM   1035  CA  SER A 125      61.910  89.092  20.739  1.00  0.00           C  
ATOM   1036  C   SER A 125      61.173  90.090  19.862  1.00  0.00           C  
ATOM   1037  O   SER A 125      59.945  90.139  19.808  1.00  0.00           O  
ATOM   1038  CB  SER A 125      62.410  87.905  19.922  1.00  0.00           C  
ATOM   1039  OG  SER A 125      61.406  87.117  19.329  1.00  0.00           O  
ATOM   1040  N   SER A 126      61.907  91.039  19.271  1.00  0.00           N  
ATOM   1041  CA  SER A 126      61.374  92.108  18.439  1.00  0.00           C  
ATOM   1042  C   SER A 126      61.125  91.562  17.047  1.00  0.00           C  
ATOM   1043  O   SER A 126      62.065  90.991  16.512  1.00  0.00           O  
ATOM   1044  CB  SER A 126      62.330  93.303  18.310  1.00  0.00           C  
ATOM   1045  OG  SER A 126      61.596  94.408  17.823  1.00  0.00           O  
ATOM   1046  N   CYS A 127      59.956  91.816  16.430  1.00  0.00           N  
ATOM   1047  CA  CYS A 127      59.618  91.216  15.150  1.00  0.00           C  
ATOM   1048  C   CYS A 127      59.616  92.247  14.038  1.00  0.00           C  
ATOM   1049  O   CYS A 127      59.551  93.446  14.324  1.00  0.00           O  
ATOM   1050  CB  CYS A 127      58.336  90.398  15.173  1.00  0.00           C  
ATOM   1051  SG  CYS A 127      58.479  89.038  16.354  1.00  0.00           S  
ATOM   1052  N   TYR A 128      59.398  91.899  12.774  1.00  0.00           N  
ATOM   1053  CA  TYR A 128      59.314  92.760  11.605  1.00  0.00           C  
ATOM   1054  C   TYR A 128      57.957  93.437  11.506  1.00  0.00           C  
ATOM   1055  O   TYR A 128      57.313  93.264  10.467  1.00  0.00           O  
ATOM   1056  CB  TYR A 128      59.743  91.977  10.366  1.00  0.00           C  
ATOM   1057  CG  TYR A 128      60.503  92.790   9.343  1.00  0.00           C  
ATOM   1058  CD1 TYR A 128      61.844  93.153   9.416  1.00  0.00           C  
ATOM   1059  CD2 TYR A 128      59.767  93.350   8.290  1.00  0.00           C  
ATOM   1060  CE1 TYR A 128      62.474  93.837   8.376  1.00  0.00           C  
ATOM   1061  CE2 TYR A 128      60.351  94.097   7.263  1.00  0.00           C  
ATOM   1062  CZ  TYR A 128      61.763  94.290   7.245  1.00  0.00           C  
ATOM   1063  OH  TYR A 128      62.398  94.922   6.222  1.00  0.00           O  
ATOM   1064  N   ILE A 129      57.526  94.190  12.511  1.00  0.00           N  
ATOM   1065  CA  ILE A 129      56.185  94.703  12.681  1.00  0.00           C  
ATOM   1066  C   ILE A 129      56.122  96.039  11.943  1.00  0.00           C  
ATOM   1067  O   ILE A 129      56.182  97.088  12.574  1.00  0.00           O  
ATOM   1068  CB  ILE A 129      55.762  94.671  14.145  1.00  0.00           C  
ATOM   1069  CG1 ILE A 129      55.734  93.333  14.868  1.00  0.00           C  
ATOM   1070  CG2 ILE A 129      54.405  95.365  14.329  1.00  0.00           C  
ATOM   1071  CD  ILE A 129      54.937  92.152  14.333  1.00  0.00           C  
ATOM   1072  N   ASP A 130      56.078  95.944  10.618  1.00  0.00           N  
ATOM   1073  CA  ASP A 130      55.576  97.011   9.777  1.00  0.00           C  
ATOM   1074  C   ASP A 130      54.090  96.705   9.642  1.00  0.00           C  
ATOM   1075  O   ASP A 130      53.670  95.558   9.549  1.00  0.00           O  
ATOM   1076  CB  ASP A 130      56.445  96.949   8.527  1.00  0.00           C  
ATOM   1077  CG  ASP A 130      56.067  97.938   7.435  1.00  0.00           C  
ATOM   1078  OD1 ASP A 130      55.132  98.751   7.598  1.00  0.00           O  
ATOM   1079  OD2 ASP A 130      56.607  97.841   6.308  1.00  0.00           O1-
ATOM   1080  N   VAL A 131      53.305  97.776   9.602  1.00  0.00           N  
ATOM   1081  CA  VAL A 131      51.861  97.771   9.795  1.00  0.00           C  
ATOM   1082  C   VAL A 131      51.127  98.099   8.501  1.00  0.00           C  
ATOM   1083  O   VAL A 131      49.948  98.431   8.513  1.00  0.00           O  
ATOM   1084  CB  VAL A 131      51.457  98.595  11.008  1.00  0.00           C  
ATOM   1085  CG1 VAL A 131      51.752  97.789  12.272  1.00  0.00           C  
ATOM   1086  CG2 VAL A 131      52.136  99.963  11.112  1.00  0.00           C  
ATOM   1087  N   ARG A 132      51.767  97.988   7.337  1.00  0.00           N  
ATOM   1088  CA  ARG A 132      51.285  98.465   6.068  1.00  0.00           C  
ATOM   1089  C   ARG A 132      49.847  98.048   5.785  1.00  0.00           C  
ATOM   1090  O   ARG A 132      49.056  98.756   5.163  1.00  0.00           O  
ATOM   1091  CB  ARG A 132      52.118  97.989   4.873  1.00  0.00           C  
ATOM   1092  CG  ARG A 132      51.823  98.475   3.462  1.00  0.00           C  
ATOM   1093  CD  ARG A 132      53.029  98.278   2.549  1.00  0.00           C  
ATOM   1094  NE  ARG A 132      54.053  99.318   2.642  1.00  0.00           N  
ATOM   1095  CZ  ARG A 132      54.438 100.331   1.859  1.00  0.00           C  
ATOM   1096  NH1 ARG A 132      53.596 100.903   0.992  1.00  0.00           N1+
ATOM   1097  NH2 ARG A 132      55.721 100.716   1.961  1.00  0.00           N  
ATOM   1098  N   TRP A 133      49.404  96.818   6.086  1.00  0.00           N  
ATOM   1099  CA  TRP A 133      48.106  96.269   5.799  1.00  0.00           C  
ATOM   1100  C   TRP A 133      47.288  95.973   7.062  1.00  0.00           C  
ATOM   1101  O   TRP A 133      46.288  95.251   6.996  1.00  0.00           O  
ATOM   1102  CB  TRP A 133      48.304  95.050   4.915  1.00  0.00           C  
ATOM   1103  CG  TRP A 133      48.880  95.284   3.545  1.00  0.00           C  
ATOM   1104  CD1 TRP A 133      48.230  95.950   2.575  1.00  0.00           C  
ATOM   1105  CD2 TRP A 133      50.214  95.003   3.023  1.00  0.00           C  
ATOM   1106  CE2 TRP A 133      50.275  95.465   1.687  1.00  0.00           C  
ATOM   1107  CE3 TRP A 133      51.334  94.364   3.596  1.00  0.00           C  
ATOM   1108  NE1 TRP A 133      49.011  95.967   1.428  1.00  0.00           N  
ATOM   1109  CZ2 TRP A 133      51.451  95.347   0.940  1.00  0.00           C  
ATOM   1110  CZ3 TRP A 133      52.488  94.219   2.835  1.00  0.00           C  
ATOM   1111  CH2 TRP A 133      52.540  94.709   1.521  1.00  0.00           C  
ATOM   1112  N   PHE A 134      47.547  96.642   8.184  1.00  0.00           N  
ATOM   1113  CA  PHE A 134      46.981  96.374   9.491  1.00  0.00           C  
ATOM   1114  C   PHE A 134      45.474  96.533   9.584  1.00  0.00           C  
ATOM   1115  O   PHE A 134      44.973  97.548   9.111  1.00  0.00           O  
ATOM   1116  CB  PHE A 134      47.806  97.149  10.507  1.00  0.00           C  
ATOM   1117  CG  PHE A 134      47.302  96.967  11.915  1.00  0.00           C  
ATOM   1118  CD1 PHE A 134      47.757  95.943  12.767  1.00  0.00           C  
ATOM   1119  CD2 PHE A 134      46.218  97.783  12.312  1.00  0.00           C  
ATOM   1120  CE1 PHE A 134      47.182  95.790  14.023  1.00  0.00           C  
ATOM   1121  CE2 PHE A 134      45.713  97.651  13.614  1.00  0.00           C  
ATOM   1122  CZ  PHE A 134      46.127  96.620  14.463  1.00  0.00           C  
ATOM   1123  N   PRO A 135      44.724  95.677  10.272  1.00  0.00           N  
ATOM   1124  CA  PRO A 135      45.201  94.466  10.939  1.00  0.00           C  
ATOM   1125  C   PRO A 135      45.383  93.272  10.017  1.00  0.00           C  
ATOM   1126  O   PRO A 135      45.863  92.222  10.436  1.00  0.00           O  
ATOM   1127  CB  PRO A 135      44.156  94.114  11.996  1.00  0.00           C  
ATOM   1128  CG  PRO A 135      42.890  94.659  11.358  1.00  0.00           C  
ATOM   1129  CD  PRO A 135      43.313  95.866  10.522  1.00  0.00           C  
ATOM   1130  N   PHE A 136      44.989  93.351   8.739  1.00  0.00           N  
ATOM   1131  CA  PHE A 136      44.887  92.250   7.811  1.00  0.00           C  
ATOM   1132  C   PHE A 136      46.194  91.813   7.143  1.00  0.00           C  
ATOM   1133  O   PHE A 136      46.346  91.601   5.948  1.00  0.00           O  
ATOM   1134  CB  PHE A 136      43.820  92.719   6.824  1.00  0.00           C  
ATOM   1135  CG  PHE A 136      42.529  93.200   7.436  1.00  0.00           C  
ATOM   1136  CD1 PHE A 136      42.098  94.536   7.384  1.00  0.00           C  
ATOM   1137  CD2 PHE A 136      41.732  92.222   8.061  1.00  0.00           C  
ATOM   1138  CE1 PHE A 136      40.810  94.852   7.811  1.00  0.00           C  
ATOM   1139  CE2 PHE A 136      40.494  92.584   8.605  1.00  0.00           C  
ATOM   1140  CZ  PHE A 136      39.994  93.868   8.405  1.00  0.00           C  
ATOM   1141  N   ASP A 137      47.185  91.591   8.016  1.00  0.00           N  
ATOM   1142  CA  ASP A 137      48.605  91.627   7.724  1.00  0.00           C  
ATOM   1143  C   ASP A 137      49.443  90.494   8.324  1.00  0.00           C  
ATOM   1144  O   ASP A 137      49.557  90.262   9.525  1.00  0.00           O  
ATOM   1145  CB  ASP A 137      49.074  92.973   8.268  1.00  0.00           C  
ATOM   1146  CG  ASP A 137      50.348  93.504   7.618  1.00  0.00           C  
ATOM   1147  OD1 ASP A 137      50.978  92.723   6.880  1.00  0.00           O  
ATOM   1148  OD2 ASP A 137      50.717  94.685   7.832  1.00  0.00           O1-
ATOM   1149  N   VAL A 138      49.908  89.597   7.439  1.00  0.00           N  
ATOM   1150  CA  VAL A 138      50.800  88.563   7.899  1.00  0.00           C  
ATOM   1151  C   VAL A 138      52.155  89.119   8.289  1.00  0.00           C  
ATOM   1152  O   VAL A 138      52.580  90.138   7.749  1.00  0.00           O  
ATOM   1153  CB  VAL A 138      50.889  87.502   6.802  1.00  0.00           C  
ATOM   1154  CG1 VAL A 138      51.654  86.258   7.228  1.00  0.00           C  
ATOM   1155  CG2 VAL A 138      49.541  86.983   6.324  1.00  0.00           C  
ATOM   1156  N   GLN A 139      52.863  88.557   9.271  1.00  0.00           N  
ATOM   1157  CA  GLN A 139      54.011  89.169   9.907  1.00  0.00           C  
ATOM   1158  C   GLN A 139      55.068  88.072   9.888  1.00  0.00           C  
ATOM   1159  O   GLN A 139      54.792  86.870   9.827  1.00  0.00           O  
ATOM   1160  CB  GLN A 139      53.728  89.613  11.336  1.00  0.00           C  
ATOM   1161  CG  GLN A 139      52.591  90.602  11.394  1.00  0.00           C  
ATOM   1162  CD  GLN A 139      53.111  91.967  10.967  1.00  0.00           C  
ATOM   1163  NE2 GLN A 139      53.202  92.202   9.665  1.00  0.00           N  
ATOM   1164  OE1 GLN A 139      53.197  92.921  11.742  1.00  0.00           O  
ATOM   1165  N   HIS A 140      56.323  88.447  10.128  1.00  0.00           N  
ATOM   1166  CA  HIS A 140      57.458  87.583  10.382  1.00  0.00           C  
ATOM   1167  C   HIS A 140      58.504  88.188  11.304  1.00  0.00           C  
ATOM   1168  O   HIS A 140      58.550  89.388  11.585  1.00  0.00           O  
ATOM   1169  CB  HIS A 140      58.042  87.179   9.031  1.00  0.00           C  
ATOM   1170  CG  HIS A 140      58.601  88.394   8.322  1.00  0.00           C  
ATOM   1171  CD2 HIS A 140      59.845  88.941   8.446  1.00  0.00           C  
ATOM   1172  ND1 HIS A 140      57.945  89.086   7.303  1.00  0.00           N  
ATOM   1173  CE1 HIS A 140      58.735  90.093   6.931  1.00  0.00           C  
ATOM   1174  NE2 HIS A 140      59.916  89.988   7.560  1.00  0.00           N  
ATOM   1175  N   CYS A 141      59.269  87.297  11.961  1.00  0.00           N  
ATOM   1176  CA  CYS A 141      60.183  87.597  13.043  1.00  0.00           C  
ATOM   1177  C   CYS A 141      61.461  86.799  12.857  1.00  0.00           C  
ATOM   1178  O   CYS A 141      61.466  85.604  12.579  1.00  0.00           O  
ATOM   1179  CB  CYS A 141      59.537  87.084  14.336  1.00  0.00           C  
ATOM   1180  SG  CYS A 141      60.098  87.941  15.819  1.00  0.00           S  
ATOM   1181  N   LYS A 142      62.582  87.522  12.918  1.00  0.00           N  
ATOM   1182  CA  LYS A 142      63.909  86.970  12.755  1.00  0.00           C  
ATOM   1183  C   LYS A 142      64.566  86.566  14.069  1.00  0.00           C  
ATOM   1184  O   LYS A 142      64.971  87.380  14.888  1.00  0.00           O  
ATOM   1185  CB  LYS A 142      64.764  88.001  12.046  1.00  0.00           C  
ATOM   1186  CG  LYS A 142      64.259  88.380  10.657  1.00  0.00           C  
ATOM   1187  CD  LYS A 142      65.388  89.284  10.131  1.00  0.00           C  
ATOM   1188  CE  LYS A 142      65.056  89.976   8.806  1.00  0.00           C  
ATOM   1189  NZ  LYS A 142      66.185  90.742   8.238  1.00  0.00           N1+
ATOM   1190  N   LEU A 143      64.610  85.269  14.357  1.00  0.00           N  
ATOM   1191  CA  LEU A 143      65.094  84.674  15.587  1.00  0.00           C  
ATOM   1192  C   LEU A 143      66.526  84.243  15.328  1.00  0.00           C  
ATOM   1193  O   LEU A 143      66.784  83.184  14.761  1.00  0.00           O  
ATOM   1194  CB  LEU A 143      64.171  83.565  16.085  1.00  0.00           C  
ATOM   1195  CG  LEU A 143      62.730  83.832  16.511  1.00  0.00           C  
ATOM   1196  CD1 LEU A 143      61.915  82.550  16.469  1.00  0.00           C  
ATOM   1197  CD2 LEU A 143      62.604  84.458  17.903  1.00  0.00           C  
ATOM   1198  N   LYS A 144      67.410  85.169  15.696  1.00  0.00           N  
ATOM   1199  CA  LYS A 144      68.840  85.117  15.478  1.00  0.00           C  
ATOM   1200  C   LYS A 144      69.491  84.626  16.754  1.00  0.00           C  
ATOM   1201  O   LYS A 144      69.205  85.109  17.845  1.00  0.00           O  
ATOM   1202  CB  LYS A 144      69.457  86.411  14.970  1.00  0.00           C  
ATOM   1203  CG  LYS A 144      70.914  86.212  14.560  1.00  0.00           C  
ATOM   1204  CD  LYS A 144      71.398  87.520  13.896  1.00  0.00           C  
ATOM   1205  CE  LYS A 144      72.720  87.151  13.235  1.00  0.00           C  
ATOM   1206  NZ  LYS A 144      72.969  88.259  12.293  1.00  0.00           N1+
ATOM   1207  N   PHE A 145      70.363  83.639  16.554  1.00  0.00           N  
ATOM   1208  CA  PHE A 145      71.141  82.968  17.580  1.00  0.00           C  
ATOM   1209  C   PHE A 145      72.611  82.825  17.206  1.00  0.00           C  
ATOM   1210  O   PHE A 145      72.912  82.506  16.069  1.00  0.00           O  
ATOM   1211  CB  PHE A 145      70.603  81.572  17.913  1.00  0.00           C  
ATOM   1212  CG  PHE A 145      69.215  81.589  18.502  1.00  0.00           C  
ATOM   1213  CD1 PHE A 145      69.050  81.735  19.892  1.00  0.00           C  
ATOM   1214  CD2 PHE A 145      68.086  81.383  17.699  1.00  0.00           C  
ATOM   1215  CE1 PHE A 145      67.796  81.792  20.481  1.00  0.00           C  
ATOM   1216  CE2 PHE A 145      66.816  81.492  18.281  1.00  0.00           C  
ATOM   1217  CZ  PHE A 145      66.671  81.750  19.641  1.00  0.00           C  
ATOM   1218  N   GLY A 146      73.484  82.953  18.222  1.00  0.00           N  
ATOM   1219  CA  GLY A 146      74.912  83.019  18.033  1.00  0.00           C  
ATOM   1220  C   GLY A 146      75.638  83.325  19.328  1.00  0.00           C  
ATOM   1221  O   GLY A 146      74.989  83.518  20.368  1.00  0.00           O  
ATOM   1222  N   SER A 147      76.977  83.373  19.324  1.00  0.00           N  
ATOM   1223  CA  SER A 147      77.870  83.317  20.467  1.00  0.00           C  
ATOM   1224  C   SER A 147      78.228  84.722  20.890  1.00  0.00           C  
ATOM   1225  O   SER A 147      78.337  85.685  20.130  1.00  0.00           O  
ATOM   1226  CB  SER A 147      79.161  82.592  20.117  1.00  0.00           C  
ATOM   1227  OG  SER A 147      79.519  81.701  21.156  1.00  0.00           O  
ATOM   1228  N   TRP A 148      78.368  84.993  22.194  1.00  0.00           N  
ATOM   1229  CA  TRP A 148      78.486  86.339  22.711  1.00  0.00           C  
ATOM   1230  C   TRP A 148      79.891  86.945  22.706  1.00  0.00           C  
ATOM   1231  O   TRP A 148      80.092  88.093  22.287  1.00  0.00           O  
ATOM   1232  CB  TRP A 148      77.872  86.389  24.103  1.00  0.00           C  
ATOM   1233  CG  TRP A 148      77.712  87.776  24.620  1.00  0.00           C  
ATOM   1234  CD1 TRP A 148      78.138  88.183  25.838  1.00  0.00           C  
ATOM   1235  CD2 TRP A 148      77.047  88.936  24.020  1.00  0.00           C  
ATOM   1236  CE2 TRP A 148      77.200  90.026  24.910  1.00  0.00           C  
ATOM   1237  CE3 TRP A 148      76.263  89.225  22.882  1.00  0.00           C  
ATOM   1238  NE1 TRP A 148      77.869  89.528  26.006  1.00  0.00           N  
ATOM   1239  CZ2 TRP A 148      76.743  91.321  24.663  1.00  0.00           C  
ATOM   1240  CZ3 TRP A 148      75.692  90.477  22.646  1.00  0.00           C  
ATOM   1241  CH2 TRP A 148      76.046  91.547  23.473  1.00  0.00           C  
ATOM   1242  N   SER A 149      80.863  86.148  23.139  1.00  0.00           N  
ATOM   1243  CA  SER A 149      82.238  86.583  23.279  1.00  0.00           C  
ATOM   1244  C   SER A 149      83.110  85.910  22.231  1.00  0.00           C  
ATOM   1245  O   SER A 149      84.101  86.568  21.879  1.00  0.00           O  
ATOM   1246  CB  SER A 149      82.761  86.302  24.687  1.00  0.00           C  
ATOM   1247  OG  SER A 149      82.860  84.907  24.900  1.00  0.00           O  
ATOM   1248  N   TYR A 150      82.709  84.771  21.667  1.00  0.00           N  
ATOM   1249  CA  TYR A 150      83.426  84.050  20.628  1.00  0.00           C  
ATOM   1250  C   TYR A 150      83.136  84.622  19.254  1.00  0.00           C  
ATOM   1251  O   TYR A 150      82.005  84.809  18.795  1.00  0.00           O  
ATOM   1252  CB  TYR A 150      83.228  82.543  20.766  1.00  0.00           C  
ATOM   1253  CG  TYR A 150      84.070  81.788  21.769  1.00  0.00           C  
ATOM   1254  CD1 TYR A 150      83.721  81.630  23.116  1.00  0.00           C  
ATOM   1255  CD2 TYR A 150      85.219  81.133  21.328  1.00  0.00           C  
ATOM   1256  CE1 TYR A 150      84.531  80.926  24.021  1.00  0.00           C  
ATOM   1257  CE2 TYR A 150      86.153  80.591  22.221  1.00  0.00           C  
ATOM   1258  CZ  TYR A 150      85.799  80.493  23.583  1.00  0.00           C  
ATOM   1259  OH  TYR A 150      86.634  80.004  24.546  1.00  0.00           O  
ATOM   1260  N   GLY A 151      84.230  84.870  18.533  1.00  0.00           N  
ATOM   1261  CA  GLY A 151      84.329  85.430  17.197  1.00  0.00           C  
ATOM   1262  C   GLY A 151      85.594  84.862  16.557  1.00  0.00           C  
ATOM   1263  O   GLY A 151      86.529  84.478  17.263  1.00  0.00           O  
ATOM   1264  N   GLY A 152      85.621  84.903  15.226  1.00  0.00           N  
ATOM   1265  CA  GLY A 152      86.791  84.463  14.482  1.00  0.00           C  
ATOM   1266  C   GLY A 152      86.959  82.950  14.487  1.00  0.00           C  
ATOM   1267  O   GLY A 152      86.028  82.160  14.559  1.00  0.00           O  
ATOM   1268  N   TRP A 153      88.202  82.492  14.357  1.00  0.00           N  
ATOM   1269  CA  TRP A 153      88.605  81.125  14.084  1.00  0.00           C  
ATOM   1270  C   TRP A 153      88.462  80.236  15.320  1.00  0.00           C  
ATOM   1271  O   TRP A 153      88.711  79.038  15.214  1.00  0.00           O  
ATOM   1272  CB  TRP A 153      90.015  81.155  13.520  1.00  0.00           C  
ATOM   1273  CG  TRP A 153      90.243  81.995  12.304  1.00  0.00           C  
ATOM   1274  CD1 TRP A 153      91.038  83.089  12.219  1.00  0.00           C  
ATOM   1275  CD2 TRP A 153      89.953  81.683  10.918  1.00  0.00           C  
ATOM   1276  CE2 TRP A 153      90.490  82.689  10.082  1.00  0.00           C  
ATOM   1277  CE3 TRP A 153      89.339  80.599  10.259  1.00  0.00           C  
ATOM   1278  NE1 TRP A 153      91.234  83.487  10.905  1.00  0.00           N  
ATOM   1279  CZ2 TRP A 153      90.402  82.635   8.677  1.00  0.00           C  
ATOM   1280  CZ3 TRP A 153      89.218  80.516   8.860  1.00  0.00           C  
ATOM   1281  CH2 TRP A 153      89.726  81.561   8.075  1.00  0.00           C  
ATOM   1282  N   SER A 154      88.120  80.798  16.475  1.00  0.00           N  
ATOM   1283  CA  SER A 154      87.961  80.080  17.725  1.00  0.00           C  
ATOM   1284  C   SER A 154      86.702  79.222  17.837  1.00  0.00           C  
ATOM   1285  O   SER A 154      86.824  78.063  18.210  1.00  0.00           O  
ATOM   1286  CB  SER A 154      88.136  80.990  18.932  1.00  0.00           C  
ATOM   1287  OG  SER A 154      87.230  82.068  18.917  1.00  0.00           O  
ATOM   1288  N   LEU A 155      85.564  79.649  17.285  1.00  0.00           N  
ATOM   1289  CA  LEU A 155      84.362  78.825  17.292  1.00  0.00           C  
ATOM   1290  C   LEU A 155      83.542  78.967  16.020  1.00  0.00           C  
ATOM   1291  O   LEU A 155      83.441  80.007  15.367  1.00  0.00           O  
ATOM   1292  CB  LEU A 155      83.583  79.018  18.577  1.00  0.00           C  
ATOM   1293  CG  LEU A 155      82.097  78.728  18.724  1.00  0.00           C  
ATOM   1294  CD1 LEU A 155      81.846  78.861  20.230  1.00  0.00           C  
ATOM   1295  CD2 LEU A 155      81.183  79.769  18.093  1.00  0.00           C  
ATOM   1296  N   ASP A 156      82.997  77.840  15.571  1.00  0.00           N  
ATOM   1297  CA  ASP A 156      82.026  77.725  14.501  1.00  0.00           C  
ATOM   1298  C   ASP A 156      80.701  77.274  15.085  1.00  0.00           C  
ATOM   1299  O   ASP A 156      80.591  76.250  15.749  1.00  0.00           O  
ATOM   1300  CB  ASP A 156      82.483  76.832  13.345  1.00  0.00           C  
ATOM   1301  CG  ASP A 156      81.579  77.095  12.138  1.00  0.00           C  
ATOM   1302  OD1 ASP A 156      81.422  76.215  11.266  1.00  0.00           O  
ATOM   1303  OD2 ASP A 156      81.137  78.243  11.950  1.00  0.00           O1-
ATOM   1304  N   LEU A 157      79.692  77.889  14.465  1.00  0.00           N  
ATOM   1305  CA  LEU A 157      78.307  77.446  14.544  1.00  0.00           C  
ATOM   1306  C   LEU A 157      77.890  76.637  13.313  1.00  0.00           C  
ATOM   1307  O   LEU A 157      77.821  77.255  12.266  1.00  0.00           O  
ATOM   1308  CB  LEU A 157      77.398  78.667  14.631  1.00  0.00           C  
ATOM   1309  CG  LEU A 157      77.483  79.287  16.022  1.00  0.00           C  
ATOM   1310  CD1 LEU A 157      76.873  80.692  16.027  1.00  0.00           C  
ATOM   1311  CD2 LEU A 157      76.614  78.449  16.957  1.00  0.00           C  
ATOM   1312  N   GLN A 158      77.285  75.470  13.501  1.00  0.00           N  
ATOM   1313  CA  GLN A 158      76.547  74.683  12.548  1.00  0.00           C  
ATOM   1314  C   GLN A 158      75.119  74.529  13.051  1.00  0.00           C  
ATOM   1315  O   GLN A 158      74.785  74.707  14.215  1.00  0.00           O  
ATOM   1316  CB  GLN A 158      77.354  73.432  12.193  1.00  0.00           C  
ATOM   1317  CG  GLN A 158      78.744  73.566  11.606  1.00  0.00           C  
ATOM   1318  CD  GLN A 158      78.737  73.983  10.144  1.00  0.00           C  
ATOM   1319  NE2 GLN A 158      79.574  74.871   9.593  1.00  0.00           N  
ATOM   1320  OE1 GLN A 158      77.959  73.424   9.378  1.00  0.00           O  
ATOM   1321  N   MET A 159      74.279  74.206  12.051  1.00  0.00           N  
ATOM   1322  CA  MET A 159      72.825  74.159  12.160  1.00  0.00           C  
ATOM   1323  C   MET A 159      72.341  72.751  11.871  1.00  0.00           C  
ATOM   1324  O   MET A 159      72.766  71.987  11.005  1.00  0.00           O  
ATOM   1325  CB  MET A 159      72.327  75.189  11.156  1.00  0.00           C  
ATOM   1326  CG  MET A 159      70.804  75.271  11.231  1.00  0.00           C  
ATOM   1327  SD  MET A 159      70.112  76.732  10.424  1.00  0.00           S  
ATOM   1328  CE  MET A 159      68.491  76.073   9.952  1.00  0.00           C  
ATOM   1329  N   GLN A 160      71.379  72.304  12.683  1.00  0.00           N  
ATOM   1330  CA  GLN A 160      70.694  71.048  12.448  1.00  0.00           C  
ATOM   1331  C   GLN A 160      69.204  71.226  12.664  1.00  0.00           C  
ATOM   1332  O   GLN A 160      68.739  72.073  13.424  1.00  0.00           O  
ATOM   1333  CB  GLN A 160      71.159  69.981  13.448  1.00  0.00           C  
ATOM   1334  CG  GLN A 160      72.510  69.441  12.995  1.00  0.00           C  
ATOM   1335  CD  GLN A 160      73.034  68.265  13.798  1.00  0.00           C  
ATOM   1336  NE2 GLN A 160      74.195  67.757  13.389  1.00  0.00           N  
ATOM   1337  OE1 GLN A 160      72.504  67.807  14.820  1.00  0.00           O  
ATOM   1338  N   GLU A 161      68.398  70.378  12.014  1.00  0.00           N  
ATOM   1339  CA  GLU A 161      66.946  70.352  12.104  1.00  0.00           C  
ATOM   1340  C   GLU A 161      66.463  69.364  13.146  1.00  0.00           C  
ATOM   1341  O   GLU A 161      67.136  68.350  13.336  1.00  0.00           O  
ATOM   1342  CB  GLU A 161      66.432  70.007  10.716  1.00  0.00           C  
ATOM   1343  CG  GLU A 161      66.944  70.946   9.622  1.00  0.00           C  
ATOM   1344  CD  GLU A 161      66.114  70.726   8.359  1.00  0.00           C  
ATOM   1345  OE1 GLU A 161      65.117  71.462   8.182  1.00  0.00           O  
ATOM   1346  OE2 GLU A 161      66.487  69.849   7.552  1.00  0.00           O1-
ATOM   1347  N   ALA A 162      65.306  69.644  13.747  1.00  0.00           N  
ATOM   1348  CA  ALA A 162      64.675  68.993  14.880  1.00  0.00           C  
ATOM   1349  C   ALA A 162      63.175  68.792  14.823  1.00  0.00           C  
ATOM   1350  O   ALA A 162      62.487  69.455  14.051  1.00  0.00           O  
ATOM   1351  CB  ALA A 162      65.140  69.759  16.099  1.00  0.00           C  
ATOM   1352  N   ASP A 163      62.647  67.904  15.680  1.00  0.00           N  
ATOM   1353  CA  ASP A 163      61.279  67.471  15.871  1.00  0.00           C  
ATOM   1354  C   ASP A 163      60.331  68.671  15.884  1.00  0.00           C  
ATOM   1355  O   ASP A 163      60.605  69.660  16.551  1.00  0.00           O  
ATOM   1356  CB  ASP A 163      61.235  66.736  17.205  1.00  0.00           C  
ATOM   1357  CG  ASP A 163      59.803  66.343  17.568  1.00  0.00           C  
ATOM   1358  OD1 ASP A 163      59.602  66.195  18.782  1.00  0.00           O  
ATOM   1359  OD2 ASP A 163      58.932  66.295  16.679  1.00  0.00           O1-
ATOM   1360  N   ILE A 164      59.244  68.620  15.106  1.00  0.00           N  
ATOM   1361  CA  ILE A 164      58.214  69.649  15.071  1.00  0.00           C  
ATOM   1362  C   ILE A 164      56.928  69.237  15.760  1.00  0.00           C  
ATOM   1363  O   ILE A 164      55.947  69.967  15.653  1.00  0.00           O  
ATOM   1364  CB  ILE A 164      57.944  70.055  13.625  1.00  0.00           C  
ATOM   1365  CG1 ILE A 164      57.323  69.003  12.716  1.00  0.00           C  
ATOM   1366  CG2 ILE A 164      59.165  70.635  12.916  1.00  0.00           C  
ATOM   1367  CD  ILE A 164      56.278  69.481  11.722  1.00  0.00           C  
ATOM   1368  N   SER A 165      56.970  68.187  16.591  1.00  0.00           N  
ATOM   1369  CA  SER A 165      55.794  67.594  17.170  1.00  0.00           C  
ATOM   1370  C   SER A 165      55.192  68.420  18.304  1.00  0.00           C  
ATOM   1371  O   SER A 165      53.992  68.359  18.574  1.00  0.00           O  
ATOM   1372  CB  SER A 165      55.939  66.161  17.672  1.00  0.00           C  
ATOM   1373  OG  SER A 165      56.538  65.375  16.672  1.00  0.00           O  
ATOM   1374  N   GLY A 166      56.006  69.247  18.962  1.00  0.00           N  
ATOM   1375  CA  GLY A 166      55.589  70.015  20.130  1.00  0.00           C  
ATOM   1376  C   GLY A 166      54.586  71.114  19.841  1.00  0.00           C  
ATOM   1377  O   GLY A 166      54.237  71.763  20.822  1.00  0.00           O  
ATOM   1378  N   TYR A 167      54.173  71.352  18.606  1.00  0.00           N  
ATOM   1379  CA  TYR A 167      53.420  72.555  18.287  1.00  0.00           C  
ATOM   1380  C   TYR A 167      52.106  72.600  19.072  1.00  0.00           C  
ATOM   1381  O   TYR A 167      51.486  71.537  19.127  1.00  0.00           O  
ATOM   1382  CB  TYR A 167      53.312  72.832  16.797  1.00  0.00           C  
ATOM   1383  CG  TYR A 167      52.709  74.188  16.548  1.00  0.00           C  
ATOM   1384  CD1 TYR A 167      53.379  75.393  16.799  1.00  0.00           C  
ATOM   1385  CD2 TYR A 167      51.403  74.190  16.065  1.00  0.00           C  
ATOM   1386  CE1 TYR A 167      52.708  76.612  16.696  1.00  0.00           C  
ATOM   1387  CE2 TYR A 167      50.759  75.418  15.824  1.00  0.00           C  
ATOM   1388  CZ  TYR A 167      51.385  76.626  16.193  1.00  0.00           C  
ATOM   1389  OH  TYR A 167      50.649  77.754  16.029  1.00  0.00           O  
ATOM   1390  N   ILE A 168      51.695  73.743  19.618  1.00  0.00           N  
ATOM   1391  CA  ILE A 168      50.435  74.017  20.274  1.00  0.00           C  
ATOM   1392  C   ILE A 168      49.849  75.255  19.624  1.00  0.00           C  
ATOM   1393  O   ILE A 168      50.519  76.288  19.539  1.00  0.00           O  
ATOM   1394  CB  ILE A 168      50.653  74.103  21.778  1.00  0.00           C  
ATOM   1395  CG1 ILE A 168      51.177  72.831  22.412  1.00  0.00           C  
ATOM   1396  CG2 ILE A 168      49.386  74.563  22.499  1.00  0.00           C  
ATOM   1397  CD  ILE A 168      51.214  72.698  23.940  1.00  0.00           C  
ATOM   1398  N   PRO A 169      48.576  75.320  19.198  1.00  0.00           N  
ATOM   1399  CA  PRO A 169      47.952  76.538  18.706  1.00  0.00           C  
ATOM   1400  C   PRO A 169      47.799  77.562  19.817  1.00  0.00           C  
ATOM   1401  O   PRO A 169      47.219  77.237  20.858  1.00  0.00           O  
ATOM   1402  CB  PRO A 169      46.592  76.095  18.174  1.00  0.00           C  
ATOM   1403  CG  PRO A 169      46.325  74.801  18.949  1.00  0.00           C  
ATOM   1404  CD  PRO A 169      47.679  74.178  19.234  1.00  0.00           C  
ATOM   1405  N   ASN A 170      48.163  78.799  19.503  1.00  0.00           N  
ATOM   1406  CA  ASN A 170      47.909  79.932  20.377  1.00  0.00           C  
ATOM   1407  C   ASN A 170      46.492  80.258  20.789  1.00  0.00           C  
ATOM   1408  O   ASN A 170      46.157  80.528  21.940  1.00  0.00           O  
ATOM   1409  CB  ASN A 170      48.450  81.143  19.607  1.00  0.00           C  
ATOM   1410  CG  ASN A 170      48.217  82.479  20.328  1.00  0.00           C  
ATOM   1411  ND2 ASN A 170      49.001  82.856  21.330  1.00  0.00           N  
ATOM   1412  OD1 ASN A 170      47.274  83.133  19.895  1.00  0.00           O  
ATOM   1413  N   GLY A 171      45.626  80.332  19.770  1.00  0.00           N  
ATOM   1414  CA  GLY A 171      44.266  80.822  19.866  1.00  0.00           C  
ATOM   1415  C   GLY A 171      43.883  81.913  18.872  1.00  0.00           C  
ATOM   1416  O   GLY A 171      43.301  81.644  17.829  1.00  0.00           O  
ATOM   1417  N   GLU A 172      44.386  83.136  19.066  1.00  0.00           N  
ATOM   1418  CA  GLU A 172      44.163  84.345  18.311  1.00  0.00           C  
ATOM   1419  C   GLU A 172      45.215  84.517  17.219  1.00  0.00           C  
ATOM   1420  O   GLU A 172      44.945  85.329  16.328  1.00  0.00           O  
ATOM   1421  CB  GLU A 172      44.130  85.525  19.259  1.00  0.00           C  
ATOM   1422  CG  GLU A 172      43.842  86.937  18.778  1.00  0.00           C  
ATOM   1423  CD  GLU A 172      43.415  87.914  19.872  1.00  0.00           C  
ATOM   1424  OE1 GLU A 172      42.352  87.760  20.513  1.00  0.00           O  
ATOM   1425  OE2 GLU A 172      44.078  88.952  19.958  1.00  0.00           O1-
ATOM   1426  N   TRP A 173      46.353  83.815  17.215  1.00  0.00           N  
ATOM   1427  CA  TRP A 173      47.293  83.715  16.117  1.00  0.00           C  
ATOM   1428  C   TRP A 173      47.315  82.377  15.376  1.00  0.00           C  
ATOM   1429  O   TRP A 173      46.668  81.407  15.778  1.00  0.00           O  
ATOM   1430  CB  TRP A 173      48.662  84.043  16.690  1.00  0.00           C  
ATOM   1431  CG  TRP A 173      48.817  85.521  16.808  1.00  0.00           C  
ATOM   1432  CD1 TRP A 173      48.262  86.147  17.877  1.00  0.00           C  
ATOM   1433  CD2 TRP A 173      49.319  86.546  15.901  1.00  0.00           C  
ATOM   1434  CE2 TRP A 173      48.991  87.766  16.527  1.00  0.00           C  
ATOM   1435  CE3 TRP A 173      49.980  86.529  14.665  1.00  0.00           C  
ATOM   1436  NE1 TRP A 173      48.163  87.498  17.591  1.00  0.00           N  
ATOM   1437  CZ2 TRP A 173      49.433  88.960  15.932  1.00  0.00           C  
ATOM   1438  CZ3 TRP A 173      50.501  87.724  14.114  1.00  0.00           C  
ATOM   1439  CH2 TRP A 173      50.132  88.930  14.707  1.00  0.00           C  
ATOM   1440  N   ASP A 174      48.050  82.345  14.262  1.00  0.00           N  
ATOM   1441  CA  ASP A 174      48.377  81.157  13.488  1.00  0.00           C  
ATOM   1442  C   ASP A 174      49.796  81.062  12.964  1.00  0.00           C  
ATOM   1443  O   ASP A 174      50.259  81.952  12.255  1.00  0.00           O  
ATOM   1444  CB  ASP A 174      47.266  80.937  12.473  1.00  0.00           C  
ATOM   1445  CG  ASP A 174      47.355  79.591  11.775  1.00  0.00           C  
ATOM   1446  OD1 ASP A 174      47.055  79.617  10.558  1.00  0.00           O  
ATOM   1447  OD2 ASP A 174      47.896  78.590  12.281  1.00  0.00           O1-
ATOM   1448  N   LEU A 175      50.536  79.949  13.059  1.00  0.00           N  
ATOM   1449  CA  LEU A 175      51.849  79.766  12.483  1.00  0.00           C  
ATOM   1450  C   LEU A 175      51.734  79.242  11.059  1.00  0.00           C  
ATOM   1451  O   LEU A 175      50.938  78.347  10.828  1.00  0.00           O  
ATOM   1452  CB  LEU A 175      52.617  78.766  13.352  1.00  0.00           C  
ATOM   1453  CG  LEU A 175      54.036  78.454  12.891  1.00  0.00           C  
ATOM   1454  CD1 LEU A 175      54.875  79.723  13.064  1.00  0.00           C  
ATOM   1455  CD2 LEU A 175      54.533  77.378  13.841  1.00  0.00           C  
ATOM   1456  N   VAL A 176      52.532  79.849  10.172  1.00  0.00           N  
ATOM   1457  CA  VAL A 176      52.555  79.546   8.752  1.00  0.00           C  
ATOM   1458  C   VAL A 176      53.921  79.145   8.191  1.00  0.00           C  
ATOM   1459  O   VAL A 176      54.107  78.766   7.044  1.00  0.00           O  
ATOM   1460  CB  VAL A 176      51.956  80.643   7.879  1.00  0.00           C  
ATOM   1461  CG1 VAL A 176      50.486  80.863   8.169  1.00  0.00           C  
ATOM   1462  CG2 VAL A 176      52.557  82.046   8.002  1.00  0.00           C  
ATOM   1463  N   GLY A 177      54.974  79.165   9.006  1.00  0.00           N  
ATOM   1464  CA  GLY A 177      56.276  78.598   8.689  1.00  0.00           C  
ATOM   1465  C   GLY A 177      57.428  78.911   9.633  1.00  0.00           C  
ATOM   1466  O   GLY A 177      57.454  79.861  10.395  1.00  0.00           O  
ATOM   1467  N   ILE A 178      58.515  78.134   9.500  1.00  0.00           N  
ATOM   1468  CA  ILE A 178      59.727  78.243  10.299  1.00  0.00           C  
ATOM   1469  C   ILE A 178      61.087  78.102   9.659  1.00  0.00           C  
ATOM   1470  O   ILE A 178      62.059  77.815  10.364  1.00  0.00           O  
ATOM   1471  CB  ILE A 178      59.722  77.477  11.613  1.00  0.00           C  
ATOM   1472  CG1 ILE A 178      59.879  75.972  11.417  1.00  0.00           C  
ATOM   1473  CG2 ILE A 178      58.454  77.614  12.458  1.00  0.00           C  
ATOM   1474  CD  ILE A 178      60.640  75.446  12.645  1.00  0.00           C  
ATOM   1475  N   PRO A 179      61.297  78.446   8.381  1.00  0.00           N  
ATOM   1476  CA  PRO A 179      62.587  78.311   7.727  1.00  0.00           C  
ATOM   1477  C   PRO A 179      63.720  79.095   8.357  1.00  0.00           C  
ATOM   1478  O   PRO A 179      63.467  79.981   9.181  1.00  0.00           O  
ATOM   1479  CB  PRO A 179      62.336  78.548   6.238  1.00  0.00           C  
ATOM   1480  CG  PRO A 179      61.060  79.404   6.218  1.00  0.00           C  
ATOM   1481  CD  PRO A 179      60.309  78.924   7.449  1.00  0.00           C  
ATOM   1482  N   GLY A 180      64.963  78.768   7.997  1.00  0.00           N  
ATOM   1483  CA  GLY A 180      66.203  79.237   8.566  1.00  0.00           C  
ATOM   1484  C   GLY A 180      67.466  78.745   7.882  1.00  0.00           C  
ATOM   1485  O   GLY A 180      67.399  78.030   6.876  1.00  0.00           O  
ATOM   1486  N   LYS A 181      68.633  79.232   8.308  1.00  0.00           N  
ATOM   1487  CA  LYS A 181      69.974  79.041   7.793  1.00  0.00           C  
ATOM   1488  C   LYS A 181      71.044  79.374   8.815  1.00  0.00           C  
ATOM   1489  O   LYS A 181      70.821  80.093   9.797  1.00  0.00           O  
ATOM   1490  CB  LYS A 181      70.181  79.839   6.512  1.00  0.00           C  
ATOM   1491  CG  LYS A 181      70.258  81.352   6.639  1.00  0.00           C  
ATOM   1492  CD  LYS A 181      70.369  82.043   5.275  1.00  0.00           C  
ATOM   1493  CE  LYS A 181      71.427  81.498   4.336  1.00  0.00           C  
ATOM   1494  NZ  LYS A 181      72.811  81.885   4.674  1.00  0.00           N1+
ATOM   1495  N   ARG A 182      72.260  78.888   8.562  1.00  0.00           N  
ATOM   1496  CA  ARG A 182      73.555  79.363   9.013  1.00  0.00           C  
ATOM   1497  C   ARG A 182      74.044  80.463   8.071  1.00  0.00           C  
ATOM   1498  O   ARG A 182      73.726  80.407   6.886  1.00  0.00           O  
ATOM   1499  CB  ARG A 182      74.416  78.115   9.062  1.00  0.00           C  
ATOM   1500  CG  ARG A 182      75.840  78.343   9.570  1.00  0.00           C  
ATOM   1501  CD  ARG A 182      76.888  77.451   8.923  1.00  0.00           C  
ATOM   1502  NE  ARG A 182      78.213  77.820   9.418  1.00  0.00           N  
ATOM   1503  CZ  ARG A 182      79.132  78.549   8.767  1.00  0.00           C  
ATOM   1504  NH1 ARG A 182      78.979  79.010   7.512  1.00  0.00           N1+
ATOM   1505  NH2 ARG A 182      80.344  78.660   9.315  1.00  0.00           N  
ATOM   1506  N   SER A 183      74.829  81.381   8.625  1.00  0.00           N  
ATOM   1507  CA  SER A 183      75.352  82.476   7.825  1.00  0.00           C  
ATOM   1508  C   SER A 183      76.775  82.800   8.280  1.00  0.00           C  
ATOM   1509  O   SER A 183      77.050  82.567   9.459  1.00  0.00           O  
ATOM   1510  CB  SER A 183      74.512  83.751   7.809  1.00  0.00           C  
ATOM   1511  OG  SER A 183      73.173  83.524   7.436  1.00  0.00           O  
ATOM   1512  N   GLU A 184      77.605  83.468   7.479  1.00  0.00           N  
ATOM   1513  CA  GLU A 184      78.975  83.798   7.792  1.00  0.00           C  
ATOM   1514  C   GLU A 184      79.388  85.092   7.113  1.00  0.00           C  
ATOM   1515  O   GLU A 184      79.060  85.288   5.949  1.00  0.00           O  
ATOM   1516  CB  GLU A 184      79.886  82.617   7.477  1.00  0.00           C  
ATOM   1517  CG  GLU A 184      81.327  82.798   7.942  1.00  0.00           C  
ATOM   1518  CD  GLU A 184      82.178  81.550   7.749  1.00  0.00           C  
ATOM   1519  OE1 GLU A 184      82.832  81.521   6.673  1.00  0.00           O  
ATOM   1520  OE2 GLU A 184      82.106  80.546   8.497  1.00  0.00           O1-
ATOM   1521  N   ARG A 185      80.176  85.955   7.733  1.00  0.00           N  
ATOM   1522  CA  ARG A 185      80.632  87.250   7.238  1.00  0.00           C  
ATOM   1523  C   ARG A 185      82.116  87.379   7.559  1.00  0.00           C  
ATOM   1524  O   ARG A 185      82.498  87.082   8.688  1.00  0.00           O  
ATOM   1525  CB  ARG A 185      79.797  88.392   7.834  1.00  0.00           C  
ATOM   1526  CG  ARG A 185      80.128  89.859   7.557  1.00  0.00           C  
ATOM   1527  CD  ARG A 185      79.529  90.213   6.192  1.00  0.00           C  
ATOM   1528  NE  ARG A 185      79.514  91.653   5.967  1.00  0.00           N  
ATOM   1529  CZ  ARG A 185      80.387  92.400   5.266  1.00  0.00           C  
ATOM   1530  NH1 ARG A 185      81.566  91.958   4.773  1.00  0.00           N1+
ATOM   1531  NH2 ARG A 185      80.105  93.692   5.127  1.00  0.00           N  
ATOM   1532  N   PHE A 186      82.915  87.851   6.611  1.00  0.00           N  
ATOM   1533  CA  PHE A 186      84.221  88.438   6.800  1.00  0.00           C  
ATOM   1534  C   PHE A 186      84.100  89.945   6.596  1.00  0.00           C  
ATOM   1535  O   PHE A 186      83.539  90.474   5.629  1.00  0.00           O  
ATOM   1536  CB  PHE A 186      85.218  87.958   5.743  1.00  0.00           C  
ATOM   1537  CG  PHE A 186      85.717  86.557   6.014  1.00  0.00           C  
ATOM   1538  CD1 PHE A 186      86.968  86.439   6.616  1.00  0.00           C  
ATOM   1539  CD2 PHE A 186      85.196  85.481   5.299  1.00  0.00           C  
ATOM   1540  CE1 PHE A 186      87.446  85.144   6.844  1.00  0.00           C  
ATOM   1541  CE2 PHE A 186      85.758  84.204   5.483  1.00  0.00           C  
ATOM   1542  CZ  PHE A 186      86.894  83.997   6.283  1.00  0.00           C  
ATOM   1543  N   TYR A 187      84.694  90.770   7.475  1.00  0.00           N  
ATOM   1544  CA  TYR A 187      84.602  92.212   7.408  1.00  0.00           C  
ATOM   1545  C   TYR A 187      85.766  92.811   6.647  1.00  0.00           C  
ATOM   1546  O   TYR A 187      86.839  92.217   6.730  1.00  0.00           O  
ATOM   1547  CB  TYR A 187      84.311  92.781   8.796  1.00  0.00           C  
ATOM   1548  CG  TYR A 187      82.927  92.415   9.274  1.00  0.00           C  
ATOM   1549  CD1 TYR A 187      81.918  93.323   8.979  1.00  0.00           C  
ATOM   1550  CD2 TYR A 187      82.593  91.288  10.040  1.00  0.00           C  
ATOM   1551  CE1 TYR A 187      80.603  93.194   9.449  1.00  0.00           C  
ATOM   1552  CE2 TYR A 187      81.286  91.128  10.508  1.00  0.00           C  
ATOM   1553  CZ  TYR A 187      80.290  92.102  10.269  1.00  0.00           C  
ATOM   1554  OH  TYR A 187      79.026  92.004  10.794  1.00  0.00           O  
ATOM   1555  N   GLU A 188      85.630  93.775   5.735  1.00  0.00           N  
ATOM   1556  CA  GLU A 188      86.592  94.265   4.776  1.00  0.00           C  
ATOM   1557  C   GLU A 188      87.874  94.700   5.475  1.00  0.00           C  
ATOM   1558  O   GLU A 188      88.919  94.642   4.846  1.00  0.00           O  
ATOM   1559  CB  GLU A 188      85.960  95.281   3.825  1.00  0.00           C  
ATOM   1560  CG  GLU A 188      84.978  94.678   2.825  1.00  0.00           C  
ATOM   1561  CD  GLU A 188      83.696  94.170   3.457  1.00  0.00           C  
ATOM   1562  OE1 GLU A 188      82.991  93.420   2.740  1.00  0.00           O  
ATOM   1563  OE2 GLU A 188      83.232  94.565   4.552  1.00  0.00           O1-
ATOM   1564  N   CYS A 189      87.804  95.090   6.749  1.00  0.00           N  
ATOM   1565  CA  CYS A 189      89.002  95.384   7.522  1.00  0.00           C  
ATOM   1566  C   CYS A 189      89.815  94.109   7.687  1.00  0.00           C  
ATOM   1567  O   CYS A 189      90.958  94.288   8.087  1.00  0.00           O  
ATOM   1568  CB  CYS A 189      88.460  95.814   8.878  1.00  0.00           C  
ATOM   1569  SG  CYS A 189      87.375  94.559   9.588  1.00  0.00           S  
ATOM   1570  N   CYS A 190      89.323  92.878   7.704  1.00  0.00           N  
ATOM   1571  CA  CYS A 190      89.784  91.803   8.552  1.00  0.00           C  
ATOM   1572  C   CYS A 190      89.772  90.443   7.868  1.00  0.00           C  
ATOM   1573  O   CYS A 190      89.341  90.373   6.717  1.00  0.00           O  
ATOM   1574  CB  CYS A 190      88.830  91.776   9.741  1.00  0.00           C  
ATOM   1575  SG  CYS A 190      88.480  93.271  10.710  1.00  0.00           S  
ATOM   1576  N   LYS A 191      90.160  89.386   8.574  1.00  0.00           N  
ATOM   1577  CA  LYS A 191      90.609  88.107   8.059  1.00  0.00           C  
ATOM   1578  C   LYS A 191      90.157  86.852   8.789  1.00  0.00           C  
ATOM   1579  O   LYS A 191      90.771  85.801   8.631  1.00  0.00           O  
ATOM   1580  CB  LYS A 191      92.125  88.170   7.944  1.00  0.00           C  
ATOM   1581  CG  LYS A 191      92.791  89.407   7.353  1.00  0.00           C  
ATOM   1582  CD  LYS A 191      94.290  89.138   7.261  1.00  0.00           C  
ATOM   1583  CE  LYS A 191      94.870  90.405   6.629  1.00  0.00           C  
ATOM   1584  NZ  LYS A 191      96.238  90.199   6.144  1.00  0.00           N1+
ATOM   1585  N   GLU A 192      89.126  86.941   9.621  1.00  0.00           N  
ATOM   1586  CA  GLU A 192      88.488  85.880  10.368  1.00  0.00           C  
ATOM   1587  C   GLU A 192      86.988  85.750  10.197  1.00  0.00           C  
ATOM   1588  O   GLU A 192      86.303  86.763  10.036  1.00  0.00           O  
ATOM   1589  CB  GLU A 192      88.968  85.840  11.824  1.00  0.00           C  
ATOM   1590  CG  GLU A 192      88.421  87.044  12.600  1.00  0.00           C  
ATOM   1591  CD  GLU A 192      88.951  88.392  12.132  1.00  0.00           C  
ATOM   1592  OE1 GLU A 192      90.052  88.717  12.622  1.00  0.00           O  
ATOM   1593  OE2 GLU A 192      88.197  89.178  11.508  1.00  0.00           O1-
ATOM   1594  N   PRO A 193      86.367  84.563  10.271  1.00  0.00           N  
ATOM   1595  CA  PRO A 193      84.944  84.378  10.079  1.00  0.00           C  
ATOM   1596  C   PRO A 193      84.175  84.692  11.344  1.00  0.00           C  
ATOM   1597  O   PRO A 193      84.374  84.093  12.409  1.00  0.00           O  
ATOM   1598  CB  PRO A 193      84.757  82.944   9.591  1.00  0.00           C  
ATOM   1599  CG  PRO A 193      85.944  82.356  10.333  1.00  0.00           C  
ATOM   1600  CD  PRO A 193      87.113  83.341  10.468  1.00  0.00           C  
ATOM   1601  N   TYR A 194      83.100  85.475  11.176  1.00  0.00           N  
ATOM   1602  CA  TYR A 194      81.983  85.644  12.092  1.00  0.00           C  
ATOM   1603  C   TYR A 194      80.697  85.022  11.589  1.00  0.00           C  
ATOM   1604  O   TYR A 194      80.025  85.582  10.709  1.00  0.00           O  
ATOM   1605  CB  TYR A 194      81.754  87.144  12.304  1.00  0.00           C  
ATOM   1606  CG  TYR A 194      82.822  87.751  13.177  1.00  0.00           C  
ATOM   1607  CD1 TYR A 194      82.596  88.108  14.511  1.00  0.00           C  
ATOM   1608  CD2 TYR A 194      84.014  88.163  12.584  1.00  0.00           C  
ATOM   1609  CE1 TYR A 194      83.546  88.892  15.203  1.00  0.00           C  
ATOM   1610  CE2 TYR A 194      85.010  88.797  13.325  1.00  0.00           C  
ATOM   1611  CZ  TYR A 194      84.822  89.139  14.680  1.00  0.00           C  
ATOM   1612  OH  TYR A 194      85.799  89.779  15.381  1.00  0.00           O  
ATOM   1613  N   PRO A 195      80.360  83.880  12.183  1.00  0.00           N  
ATOM   1614  CA  PRO A 195      79.217  83.086  11.793  1.00  0.00           C  
ATOM   1615  C   PRO A 195      78.051  83.306  12.750  1.00  0.00           C  
ATOM   1616  O   PRO A 195      78.190  83.731  13.897  1.00  0.00           O  
ATOM   1617  CB  PRO A 195      79.736  81.652  11.730  1.00  0.00           C  
ATOM   1618  CG  PRO A 195      80.666  81.588  12.934  1.00  0.00           C  
ATOM   1619  CD  PRO A 195      81.200  83.011  12.995  1.00  0.00           C  
ATOM   1620  N   ASP A 196      76.801  83.149  12.307  1.00  0.00           N  
ATOM   1621  CA  ASP A 196      75.585  83.381  13.052  1.00  0.00           C  
ATOM   1622  C   ASP A 196      74.440  82.507  12.545  1.00  0.00           C  
ATOM   1623  O   ASP A 196      74.317  82.245  11.353  1.00  0.00           O  
ATOM   1624  CB  ASP A 196      75.243  84.867  13.057  1.00  0.00           C  
ATOM   1625  CG  ASP A 196      75.170  85.357  11.627  1.00  0.00           C  
ATOM   1626  OD1 ASP A 196      76.137  86.017  11.154  1.00  0.00           O  
ATOM   1627  OD2 ASP A 196      74.055  85.440  11.079  1.00  0.00           O1-
ATOM   1628  N   VAL A 197      73.404  82.120  13.299  1.00  0.00           N  
ATOM   1629  CA  VAL A 197      72.307  81.263  12.896  1.00  0.00           C  
ATOM   1630  C   VAL A 197      71.006  82.050  12.879  1.00  0.00           C  
ATOM   1631  O   VAL A 197      70.743  82.763  13.849  1.00  0.00           O  
ATOM   1632  CB  VAL A 197      72.259  79.952  13.680  1.00  0.00           C  
ATOM   1633  CG1 VAL A 197      70.873  79.343  13.465  1.00  0.00           C  
ATOM   1634  CG2 VAL A 197      73.352  78.976  13.271  1.00  0.00           C  
ATOM   1635  N   THR A 198      70.226  82.042  11.797  1.00  0.00           N  
ATOM   1636  CA  THR A 198      68.961  82.751  11.715  1.00  0.00           C  
ATOM   1637  C   THR A 198      67.841  81.900  11.140  1.00  0.00           C  
ATOM   1638  O   THR A 198      67.839  81.329  10.049  1.00  0.00           O  
ATOM   1639  CB  THR A 198      68.908  84.103  11.019  1.00  0.00           C  
ATOM   1640  CG2 THR A 198      67.577  84.848  11.168  1.00  0.00           C  
ATOM   1641  OG1 THR A 198      69.795  85.052  11.590  1.00  0.00           O  
ATOM   1642  N   PHE A 199      66.782  81.882  11.963  1.00  0.00           N  
ATOM   1643  CA  PHE A 199      65.425  81.477  11.695  1.00  0.00           C  
ATOM   1644  C   PHE A 199      64.519  82.686  11.440  1.00  0.00           C  
ATOM   1645  O   PHE A 199      64.587  83.654  12.195  1.00  0.00           O  
ATOM   1646  CB  PHE A 199      64.838  80.621  12.823  1.00  0.00           C  
ATOM   1647  CG  PHE A 199      65.494  79.309  13.088  1.00  0.00           C  
ATOM   1648  CD1 PHE A 199      66.670  79.214  13.849  1.00  0.00           C  
ATOM   1649  CD2 PHE A 199      65.022  78.141  12.469  1.00  0.00           C  
ATOM   1650  CE1 PHE A 199      67.395  78.008  13.865  1.00  0.00           C  
ATOM   1651  CE2 PHE A 199      65.760  76.947  12.456  1.00  0.00           C  
ATOM   1652  CZ  PHE A 199      67.008  76.919  13.065  1.00  0.00           C  
ATOM   1653  N   THR A 200      63.601  82.527  10.490  1.00  0.00           N  
ATOM   1654  CA  THR A 200      62.499  83.445  10.282  1.00  0.00           C  
ATOM   1655  C   THR A 200      61.168  82.701  10.419  1.00  0.00           C  
ATOM   1656  O   THR A 200      60.995  81.864   9.529  1.00  0.00           O  
ATOM   1657  CB  THR A 200      62.738  84.115   8.941  1.00  0.00           C  
ATOM   1658  CG2 THR A 200      61.859  85.360   8.831  1.00  0.00           C  
ATOM   1659  OG1 THR A 200      64.065  84.567   8.800  1.00  0.00           O  
ATOM   1660  N   VAL A 201      60.381  83.048  11.435  1.00  0.00           N  
ATOM   1661  CA  VAL A 201      59.037  82.533  11.621  1.00  0.00           C  
ATOM   1662  C   VAL A 201      58.078  83.534  11.015  1.00  0.00           C  
ATOM   1663  O   VAL A 201      58.370  84.720  11.135  1.00  0.00           O  
ATOM   1664  CB  VAL A 201      58.717  82.153  13.062  1.00  0.00           C  
ATOM   1665  CG1 VAL A 201      59.717  81.056  13.441  1.00  0.00           C  
ATOM   1666  CG2 VAL A 201      58.724  83.339  14.023  1.00  0.00           C  
ATOM   1667  N   THR A 202      57.052  82.943  10.386  1.00  0.00           N  
ATOM   1668  CA  THR A 202      55.959  83.619   9.707  1.00  0.00           C  
ATOM   1669  C   THR A 202      54.622  83.314  10.372  1.00  0.00           C  
ATOM   1670  O   THR A 202      54.221  82.156  10.510  1.00  0.00           O  
ATOM   1671  CB  THR A 202      55.943  83.529   8.182  1.00  0.00           C  
ATOM   1672  CG2 THR A 202      55.030  84.597   7.583  1.00  0.00           C  
ATOM   1673  OG1 THR A 202      57.210  83.969   7.775  1.00  0.00           O  
ATOM   1674  N   MET A 203      53.967  84.382  10.840  1.00  0.00           N  
ATOM   1675  CA  MET A 203      52.679  84.193  11.508  1.00  0.00           C  
ATOM   1676  C   MET A 203      51.624  85.215  11.109  1.00  0.00           C  
ATOM   1677  O   MET A 203      51.882  86.338  10.691  1.00  0.00           O  
ATOM   1678  CB  MET A 203      52.860  84.071  13.013  1.00  0.00           C  
ATOM   1679  CG  MET A 203      53.202  85.338  13.785  1.00  0.00           C  
ATOM   1680  SD  MET A 203      54.786  86.112  13.421  1.00  0.00           S  
ATOM   1681  CE  MET A 203      54.876  87.461  14.630  1.00  0.00           C  
ATOM   1682  N   ARG A 204      50.344  84.834  11.199  1.00  0.00           N  
ATOM   1683  CA  ARG A 204      49.154  85.615  10.905  1.00  0.00           C  
ATOM   1684  C   ARG A 204      48.148  85.536  12.047  1.00  0.00           C  
ATOM   1685  O   ARG A 204      48.274  84.686  12.927  1.00  0.00           O  
ATOM   1686  CB  ARG A 204      48.602  85.180   9.548  1.00  0.00           C  
ATOM   1687  CG  ARG A 204      48.035  83.774   9.557  1.00  0.00           C  
ATOM   1688  CD  ARG A 204      47.697  83.244   8.172  1.00  0.00           C  
ATOM   1689  NE  ARG A 204      47.198  81.878   8.349  1.00  0.00           N  
ATOM   1690  CZ  ARG A 204      46.650  81.095   7.405  1.00  0.00           C  
ATOM   1691  NH1 ARG A 204      46.463  81.499   6.144  1.00  0.00           N1+
ATOM   1692  NH2 ARG A 204      46.305  79.837   7.718  1.00  0.00           N  
ATOM   1693  N   ARG A 205      47.091  86.356  12.013  1.00  0.00           N  
ATOM   1694  CA  ARG A 205      46.007  86.469  12.966  1.00  0.00           C  
ATOM   1695  C   ARG A 205      44.878  85.499  12.623  1.00  0.00           C  
ATOM   1696  O   ARG A 205      44.519  85.436  11.446  1.00  0.00           O  
ATOM   1697  CB  ARG A 205      45.666  87.937  13.180  1.00  0.00           C  
ATOM   1698  CG  ARG A 205      46.746  88.574  14.057  1.00  0.00           C  
ATOM   1699  CD  ARG A 205      46.728  90.094  14.069  1.00  0.00           C  
ATOM   1700  NE  ARG A 205      47.389  90.735  12.917  1.00  0.00           N  
ATOM   1701  CZ  ARG A 205      48.280  91.727  12.990  1.00  0.00           C  
ATOM   1702  NH1 ARG A 205      48.338  92.581  14.017  1.00  0.00           N1+
ATOM   1703  NH2 ARG A 205      49.304  91.791  12.129  1.00  0.00           N  
ATOM   1704  N   ARG A 206      44.379  84.806  13.648  1.00  0.00           N  
ATOM   1705  CA  ARG A 206      43.289  83.882  13.431  1.00  0.00           C  
ATOM   1706  C   ARG A 206      41.897  84.441  13.692  1.00  0.00           C  
ATOM   1707  O   ARG A 206      40.963  83.898  13.121  1.00  0.00           O  
ATOM   1708  CB  ARG A 206      43.576  82.641  14.267  1.00  0.00           C  
ATOM   1709  CG  ARG A 206      42.486  81.588  14.029  1.00  0.00           C  
ATOM   1710  CD  ARG A 206      42.834  80.197  14.565  1.00  0.00           C  
ATOM   1711  NE  ARG A 206      41.778  79.209  14.364  1.00  0.00           N  
ATOM   1712  CZ  ARG A 206      41.518  78.445  13.295  1.00  0.00           C  
ATOM   1713  NH1 ARG A 206      42.281  78.658  12.223  1.00  0.00           N1+
ATOM   1714  NH2 ARG A 206      40.604  77.465  13.333  1.00  0.00           N  
ATOM   1715  N   THR A 207      41.757  85.548  14.418  1.00  0.00           N  
ATOM   1716  CA  THR A 207      40.566  86.282  14.804  1.00  0.00           C  
ATOM   1717  C   THR A 207      40.155  87.025  13.539  1.00  0.00           C  
ATOM   1718  CB  THR A 207      40.748  87.064  16.092  1.00  0.00           C  
ATOM   1719  CG2 THR A 207      41.848  88.134  16.110  1.00  0.00           C  
ATOM   1720  OG1 THR A 207      39.542  87.644  16.524  1.00  0.00           O  
ATOM   1721  O   THR A 207      38.930  87.013  13.270  1.00  0.00           O  
ATOM   1722  OXT THR A 207      40.992  87.773  12.977  1.00  0.00           O  
TER                                                                             
ATOM   1723  N   GLU B   1      99.182  73.533  31.279  1.00  0.00           N  
ATOM   1724  CA  GLU B   1      98.917  74.613  30.310  1.00  0.00           C  
ATOM   1725  C   GLU B   1      99.169  75.955  30.994  1.00  0.00           C  
ATOM   1726  O   GLU B   1      98.643  76.205  32.074  1.00  0.00           O  
ATOM   1727  CB  GLU B   1      97.523  74.461  29.699  1.00  0.00           C  
ATOM   1728  CG  GLU B   1      97.358  75.238  28.409  1.00  0.00           C  
ATOM   1729  CD  GLU B   1      98.472  74.778  27.480  1.00  0.00           C  
ATOM   1730  OE1 GLU B   1      99.446  75.553  27.308  1.00  0.00           O  
ATOM   1731  OE2 GLU B   1      98.469  73.693  26.869  1.00  0.00           O1-
ATOM   1732  N   PHE B   2      99.968  76.841  30.380  1.00  0.00           N  
ATOM   1733  CA  PHE B   2     100.208  78.180  30.863  1.00  0.00           C  
ATOM   1734  C   PHE B   2      98.973  79.033  31.075  1.00  0.00           C  
ATOM   1735  O   PHE B   2      99.009  79.913  31.942  1.00  0.00           O  
ATOM   1736  CB  PHE B   2     101.242  78.842  29.951  1.00  0.00           C  
ATOM   1737  CG  PHE B   2     102.449  77.996  29.687  1.00  0.00           C  
ATOM   1738  CD1 PHE B   2     102.527  77.340  28.452  1.00  0.00           C  
ATOM   1739  CD2 PHE B   2     103.371  77.736  30.714  1.00  0.00           C  
ATOM   1740  CE1 PHE B   2     103.658  76.549  28.200  1.00  0.00           C  
ATOM   1741  CE2 PHE B   2     104.425  76.860  30.461  1.00  0.00           C  
ATOM   1742  CZ  PHE B   2     104.621  76.299  29.189  1.00  0.00           C  
ATOM   1743  N   GLN B   3      97.833  78.764  30.427  1.00  0.00           N  
ATOM   1744  CA  GLN B   3      96.551  79.331  30.734  1.00  0.00           C  
ATOM   1745  C   GLN B   3      96.077  79.016  32.142  1.00  0.00           C  
ATOM   1746  O   GLN B   3      95.624  79.873  32.884  1.00  0.00           O  
ATOM   1747  CB  GLN B   3      95.460  78.790  29.805  1.00  0.00           C  
ATOM   1748  CG  GLN B   3      95.418  79.288  28.367  1.00  0.00           C  
ATOM   1749  CD  GLN B   3      94.480  78.358  27.614  1.00  0.00           C  
ATOM   1750  NE2 GLN B   3      94.972  77.445  26.779  1.00  0.00           N  
ATOM   1751  OE1 GLN B   3      93.268  78.488  27.789  1.00  0.00           O  
ATOM   1752  N   ARG B   4      96.119  77.734  32.502  1.00  0.00           N  
ATOM   1753  CA  ARG B   4      95.694  77.223  33.796  1.00  0.00           C  
ATOM   1754  C   ARG B   4      96.557  77.872  34.854  1.00  0.00           C  
ATOM   1755  O   ARG B   4      96.062  78.441  35.831  1.00  0.00           O  
ATOM   1756  CB  ARG B   4      95.786  75.704  33.938  1.00  0.00           C  
ATOM   1757  CG  ARG B   4      95.245  75.133  35.232  1.00  0.00           C  
ATOM   1758  CD  ARG B   4      94.725  73.717  35.071  1.00  0.00           C  
ATOM   1759  NE  ARG B   4      93.737  73.286  36.064  1.00  0.00           N  
ATOM   1760  CZ  ARG B   4      92.679  72.468  35.998  1.00  0.00           C  
ATOM   1761  NH1 ARG B   4      92.413  71.736  34.911  1.00  0.00           N1+
ATOM   1762  NH2 ARG B   4      91.977  72.295  37.126  1.00  0.00           N  
ATOM   1763  N   LYS B   5      97.869  77.745  34.674  1.00  0.00           N  
ATOM   1764  CA  LYS B   5      98.881  78.371  35.496  1.00  0.00           C  
ATOM   1765  C   LYS B   5      98.652  79.861  35.708  1.00  0.00           C  
ATOM   1766  O   LYS B   5      98.791  80.287  36.844  1.00  0.00           O  
ATOM   1767  CB  LYS B   5     100.232  78.016  34.888  1.00  0.00           C  
ATOM   1768  CG  LYS B   5     101.404  78.414  35.769  1.00  0.00           C  
ATOM   1769  CD  LYS B   5     102.773  78.253  35.107  1.00  0.00           C  
ATOM   1770  CE  LYS B   5     103.958  78.474  36.045  1.00  0.00           C  
ATOM   1771  NZ  LYS B   5     104.053  79.911  36.338  1.00  0.00           N1+
ATOM   1772  N   LEU B   6      98.378  80.683  34.697  1.00  0.00           N  
ATOM   1773  CA  LEU B   6      98.154  82.096  34.862  1.00  0.00           C  
ATOM   1774  C   LEU B   6      96.916  82.351  35.708  1.00  0.00           C  
ATOM   1775  O   LEU B   6      96.836  83.343  36.428  1.00  0.00           O  
ATOM   1776  CB  LEU B   6      98.127  82.826  33.524  1.00  0.00           C  
ATOM   1777  CG  LEU B   6      97.972  84.334  33.680  1.00  0.00           C  
ATOM   1778  CD1 LEU B   6      99.199  85.024  34.276  1.00  0.00           C  
ATOM   1779  CD2 LEU B   6      97.759  85.000  32.328  1.00  0.00           C  
ATOM   1780  N   TYR B   7      95.885  81.534  35.483  1.00  0.00           N  
ATOM   1781  CA  TYR B   7      94.637  81.620  36.204  1.00  0.00           C  
ATOM   1782  C   TYR B   7      94.775  81.461  37.705  1.00  0.00           C  
ATOM   1783  O   TYR B   7      94.170  82.197  38.479  1.00  0.00           O  
ATOM   1784  CB  TYR B   7      93.616  80.630  35.644  1.00  0.00           C  
ATOM   1785  CG  TYR B   7      92.285  80.542  36.347  1.00  0.00           C  
ATOM   1786  CD1 TYR B   7      91.198  81.209  35.768  1.00  0.00           C  
ATOM   1787  CD2 TYR B   7      92.039  79.836  37.534  1.00  0.00           C  
ATOM   1788  CE1 TYR B   7      89.979  81.377  36.447  1.00  0.00           C  
ATOM   1789  CE2 TYR B   7      90.834  79.940  38.239  1.00  0.00           C  
ATOM   1790  CZ  TYR B   7      89.849  80.785  37.719  1.00  0.00           C  
ATOM   1791  OH  TYR B   7      88.700  80.964  38.433  1.00  0.00           O  
ATOM   1792  N   LYS B   8      95.714  80.635  38.153  1.00  0.00           N  
ATOM   1793  CA  LYS B   8      96.191  80.392  39.512  1.00  0.00           C  
ATOM   1794  C   LYS B   8      97.240  81.402  39.935  1.00  0.00           C  
ATOM   1795  O   LYS B   8      97.632  81.373  41.096  1.00  0.00           O  
ATOM   1796  CB  LYS B   8      96.638  78.941  39.706  1.00  0.00           C  
ATOM   1797  CG  LYS B   8      95.558  77.888  39.469  1.00  0.00           C  
ATOM   1798  CD  LYS B   8      96.127  76.500  39.764  1.00  0.00           C  
ATOM   1799  CE  LYS B   8      96.507  76.216  41.215  1.00  0.00           C  
ATOM   1800  NZ  LYS B   8      95.374  76.204  42.145  1.00  0.00           N1+
ATOM   1801  N   GLU B   9      97.566  82.439  39.161  1.00  0.00           N  
ATOM   1802  CA  GLU B   9      98.667  83.311  39.505  1.00  0.00           C  
ATOM   1803  C   GLU B   9      98.369  84.799  39.442  1.00  0.00           C  
ATOM   1804  O   GLU B   9      98.784  85.537  40.325  1.00  0.00           O  
ATOM   1805  CB  GLU B   9      99.889  82.776  38.766  1.00  0.00           C  
ATOM   1806  CG  GLU B   9     100.432  81.432  39.274  1.00  0.00           C  
ATOM   1807  CD  GLU B   9     101.628  80.924  38.476  1.00  0.00           C  
ATOM   1808  OE1 GLU B   9     102.348  80.038  39.000  1.00  0.00           O  
ATOM   1809  OE2 GLU B   9     101.937  81.310  37.326  1.00  0.00           O1-
ATOM   1810  N   LEU B  10      97.657  85.285  38.403  1.00  0.00           N  
ATOM   1811  CA  LEU B  10      97.553  86.690  38.071  1.00  0.00           C  
ATOM   1812  C   LEU B  10      96.768  87.541  39.078  1.00  0.00           C  
ATOM   1813  O   LEU B  10      96.905  88.756  39.113  1.00  0.00           O  
ATOM   1814  CB  LEU B  10      96.793  86.681  36.749  1.00  0.00           C  
ATOM   1815  CG  LEU B  10      96.538  88.044  36.105  1.00  0.00           C  
ATOM   1816  CD1 LEU B  10      97.834  88.732  35.710  1.00  0.00           C  
ATOM   1817  CD2 LEU B  10      95.740  87.731  34.837  1.00  0.00           C  
ATOM   1818  N   VAL B  11      95.940  86.901  39.901  1.00  0.00           N  
ATOM   1819  CA  VAL B  11      95.249  87.587  40.979  1.00  0.00           C  
ATOM   1820  C   VAL B  11      95.573  87.071  42.368  1.00  0.00           C  
ATOM   1821  O   VAL B  11      94.764  87.207  43.286  1.00  0.00           O  
ATOM   1822  CB  VAL B  11      93.770  87.759  40.662  1.00  0.00           C  
ATOM   1823  CG1 VAL B  11      93.570  88.654  39.440  1.00  0.00           C  
ATOM   1824  CG2 VAL B  11      92.884  86.533  40.500  1.00  0.00           C  
ATOM   1825  N   LYS B  12      96.777  86.548  42.573  1.00  0.00           N  
ATOM   1826  CA  LYS B  12      97.109  85.777  43.751  1.00  0.00           C  
ATOM   1827  C   LYS B  12      97.357  86.608  44.996  1.00  0.00           C  
ATOM   1828  O   LYS B  12      97.280  86.097  46.106  1.00  0.00           O  
ATOM   1829  CB  LYS B  12      98.156  84.692  43.481  1.00  0.00           C  
ATOM   1830  CG  LYS B  12      98.458  83.811  44.689  1.00  0.00           C  
ATOM   1831  CD  LYS B  12      99.404  82.662  44.318  1.00  0.00           C  
ATOM   1832  CE  LYS B  12      99.471  81.513  45.333  1.00  0.00           C  
ATOM   1833  NZ  LYS B  12     100.412  80.496  44.832  1.00  0.00           N1+
ATOM   1834  N   ASN B  13      97.668  87.912  44.886  1.00  0.00           N  
ATOM   1835  CA  ASN B  13      97.614  88.893  45.948  1.00  0.00           C  
ATOM   1836  C   ASN B  13      96.763  90.081  45.543  1.00  0.00           C  
ATOM   1837  O   ASN B  13      97.191  91.223  45.445  1.00  0.00           O  
ATOM   1838  CB  ASN B  13      99.040  89.316  46.301  1.00  0.00           C  
ATOM   1839  CG  ASN B  13      98.939  90.088  47.604  1.00  0.00           C  
ATOM   1840  ND2 ASN B  13      98.945  89.358  48.720  1.00  0.00           N  
ATOM   1841  OD1 ASN B  13      99.105  91.298  47.671  1.00  0.00           O  
ATOM   1842  N   TYR B  14      95.459  89.868  45.333  1.00  0.00           N  
ATOM   1843  CA  TYR B  14      94.490  90.869  44.978  1.00  0.00           C  
ATOM   1844  C   TYR B  14      93.124  90.542  45.570  1.00  0.00           C  
ATOM   1845  O   TYR B  14      92.498  89.514  45.326  1.00  0.00           O  
ATOM   1846  CB  TYR B  14      94.317  90.831  43.460  1.00  0.00           C  
ATOM   1847  CG  TYR B  14      93.294  91.803  42.908  1.00  0.00           C  
ATOM   1848  CD1 TYR B  14      93.264  93.137  43.337  1.00  0.00           C  
ATOM   1849  CD2 TYR B  14      92.379  91.329  41.973  1.00  0.00           C  
ATOM   1850  CE1 TYR B  14      92.281  94.011  42.840  1.00  0.00           C  
ATOM   1851  CE2 TYR B  14      91.461  92.234  41.411  1.00  0.00           C  
ATOM   1852  CZ  TYR B  14      91.349  93.562  41.876  1.00  0.00           C  
ATOM   1853  OH  TYR B  14      90.394  94.456  41.462  1.00  0.00           O  
ATOM   1854  N   ASN B  15      92.597  91.562  46.251  1.00  0.00           N  
ATOM   1855  CA  ASN B  15      91.189  91.678  46.525  1.00  0.00           C  
ATOM   1856  C   ASN B  15      90.697  93.019  45.999  1.00  0.00           C  
ATOM   1857  O   ASN B  15      91.227  94.070  46.411  1.00  0.00           O  
ATOM   1858  CB  ASN B  15      91.014  91.513  48.030  1.00  0.00           C  
ATOM   1859  CG  ASN B  15      91.148  90.086  48.583  1.00  0.00           C  
ATOM   1860  ND2 ASN B  15      92.087  89.865  49.493  1.00  0.00           N  
ATOM   1861  OD1 ASN B  15      90.385  89.187  48.253  1.00  0.00           O  
ATOM   1862  N   PRO B  16      89.604  93.036  45.256  1.00  0.00           N  
ATOM   1863  CA  PRO B  16      88.756  94.187  44.928  1.00  0.00           C  
ATOM   1864  C   PRO B  16      88.504  95.038  46.161  1.00  0.00           C  
ATOM   1865  O   PRO B  16      88.241  94.571  47.266  1.00  0.00           O  
ATOM   1866  CB  PRO B  16      87.475  93.666  44.293  1.00  0.00           C  
ATOM   1867  CG  PRO B  16      88.017  92.438  43.565  1.00  0.00           C  
ATOM   1868  CD  PRO B  16      89.016  91.891  44.582  1.00  0.00           C  
ATOM   1869  N   LEU B  17      88.541  96.355  45.909  1.00  0.00           N  
ATOM   1870  CA  LEU B  17      88.522  97.464  46.852  1.00  0.00           C  
ATOM   1871  C   LEU B  17      89.558  97.540  47.962  1.00  0.00           C  
ATOM   1872  O   LEU B  17      89.918  98.621  48.418  1.00  0.00           O  
ATOM   1873  CB  LEU B  17      87.092  97.550  47.374  1.00  0.00           C  
ATOM   1874  CG  LEU B  17      85.937  97.958  46.479  1.00  0.00           C  
ATOM   1875  CD1 LEU B  17      84.578  97.912  47.195  1.00  0.00           C  
ATOM   1876  CD2 LEU B  17      86.202  99.344  45.922  1.00  0.00           C  
ATOM   1877  N   GLU B  18      90.229  96.443  48.295  1.00  0.00           N  
ATOM   1878  CA  GLU B  18      91.303  96.428  49.269  1.00  0.00           C  
ATOM   1879  C   GLU B  18      92.663  96.814  48.691  1.00  0.00           C  
ATOM   1880  O   GLU B  18      93.504  97.472  49.307  1.00  0.00           O  
ATOM   1881  CB  GLU B  18      91.244  95.065  49.958  1.00  0.00           C  
ATOM   1882  CG  GLU B  18      92.425  94.715  50.859  1.00  0.00           C  
ATOM   1883  CD  GLU B  18      92.188  93.359  51.511  1.00  0.00           C  
ATOM   1884  OE1 GLU B  18      92.918  92.407  51.156  1.00  0.00           O  
ATOM   1885  OE2 GLU B  18      91.253  93.261  52.333  1.00  0.00           O1-
ATOM   1886  N   ARG B  19      92.850  96.393  47.440  1.00  0.00           N  
ATOM   1887  CA  ARG B  19      93.876  96.816  46.509  1.00  0.00           C  
ATOM   1888  C   ARG B  19      93.313  97.800  45.508  1.00  0.00           C  
ATOM   1889  O   ARG B  19      92.701  97.326  44.547  1.00  0.00           O  
ATOM   1890  CB  ARG B  19      94.563  95.585  45.908  1.00  0.00           C  
ATOM   1891  CG  ARG B  19      95.937  95.883  45.304  1.00  0.00           C  
ATOM   1892  CD  ARG B  19      95.955  96.523  43.921  1.00  0.00           C  
ATOM   1893  NE  ARG B  19      95.648  95.560  42.864  1.00  0.00           N  
ATOM   1894  CZ  ARG B  19      95.187  95.951  41.649  1.00  0.00           C  
ATOM   1895  NH1 ARG B  19      94.953  97.201  41.247  1.00  0.00           N1+
ATOM   1896  NH2 ARG B  19      94.807  95.029  40.762  1.00  0.00           N  
ATOM   1897  N   PRO B  20      93.468  99.131  45.584  1.00  0.00           N  
ATOM   1898  CA  PRO B  20      92.773 100.017  44.679  1.00  0.00           C  
ATOM   1899  C   PRO B  20      93.333  99.902  43.270  1.00  0.00           C  
ATOM   1900  O   PRO B  20      94.462  99.472  43.037  1.00  0.00           O  
ATOM   1901  CB  PRO B  20      93.007 101.371  45.343  1.00  0.00           C  
ATOM   1902  CG  PRO B  20      94.376 101.241  45.979  1.00  0.00           C  
ATOM   1903  CD  PRO B  20      94.440  99.787  46.446  1.00  0.00           C  
ATOM   1904  N   VAL B  21      92.540 100.271  42.258  1.00  0.00           N  
ATOM   1905  CA  VAL B  21      92.711 100.170  40.812  1.00  0.00           C  
ATOM   1906  C   VAL B  21      92.758 101.541  40.162  1.00  0.00           C  
ATOM   1907  O   VAL B  21      93.793 101.864  39.564  1.00  0.00           O  
ATOM   1908  CB  VAL B  21      91.644  99.313  40.149  1.00  0.00           C  
ATOM   1909  CG1 VAL B  21      91.646  99.442  38.633  1.00  0.00           C  
ATOM   1910  CG2 VAL B  21      91.768  97.862  40.639  1.00  0.00           C  
ATOM   1911  N   ALA B  22      91.794 102.417  40.440  1.00  0.00           N  
ATOM   1912  CA  ALA B  22      91.829 103.853  40.217  1.00  0.00           C  
ATOM   1913  C   ALA B  22      92.782 104.651  41.090  1.00  0.00           C  
ATOM   1914  O   ALA B  22      93.074 104.377  42.257  1.00  0.00           O  
ATOM   1915  CB  ALA B  22      90.379 104.245  40.361  1.00  0.00           C  
ATOM   1916  N   ASN B  23      93.218 105.792  40.531  1.00  0.00           N  
ATOM   1917  CA  ASN B  23      94.369 106.503  41.065  1.00  0.00           C  
ATOM   1918  C   ASN B  23      94.030 107.547  42.109  1.00  0.00           C  
ATOM   1919  O   ASN B  23      93.052 107.499  42.852  1.00  0.00           O  
ATOM   1920  CB  ASN B  23      95.078 107.085  39.840  1.00  0.00           C  
ATOM   1921  CG  ASN B  23      96.565 107.229  40.103  1.00  0.00           C  
ATOM   1922  ND2 ASN B  23      97.306 106.129  39.937  1.00  0.00           N  
ATOM   1923  OD1 ASN B  23      97.152 108.227  40.503  1.00  0.00           O  
ATOM   1924  N   ASP B  24      94.897 108.543  42.271  1.00  0.00           N  
ATOM   1925  CA  ASP B  24      94.693 109.751  43.043  1.00  0.00           C  
ATOM   1926  C   ASP B  24      95.397 110.999  42.525  1.00  0.00           C  
ATOM   1927  O   ASP B  24      95.299 112.063  43.119  1.00  0.00           O  
ATOM   1928  CB  ASP B  24      95.043 109.469  44.503  1.00  0.00           C  
ATOM   1929  CG  ASP B  24      96.481 108.987  44.712  1.00  0.00           C  
ATOM   1930  OD1 ASP B  24      97.333 108.888  43.800  1.00  0.00           O  
ATOM   1931  OD2 ASP B  24      96.748 108.499  45.830  1.00  0.00           O1-
ATOM   1932  N   SER B  25      96.163 110.862  41.435  1.00  0.00           N  
ATOM   1933  CA  SER B  25      97.243 111.796  41.180  1.00  0.00           C  
ATOM   1934  C   SER B  25      97.379 112.113  39.696  1.00  0.00           C  
ATOM   1935  O   SER B  25      97.440 113.263  39.260  1.00  0.00           O  
ATOM   1936  CB  SER B  25      98.526 111.194  41.764  1.00  0.00           C  
ATOM   1937  OG  SER B  25      98.482 111.098  43.160  1.00  0.00           O  
ATOM   1938  N   GLN B  26      97.361 111.091  38.838  1.00  0.00           N  
ATOM   1939  CA  GLN B  26      97.010 111.137  37.439  1.00  0.00           C  
ATOM   1940  C   GLN B  26      95.896 110.139  37.165  1.00  0.00           C  
ATOM   1941  O   GLN B  26      96.101 108.955  37.409  1.00  0.00           O  
ATOM   1942  CB  GLN B  26      98.176 111.021  36.440  1.00  0.00           C  
ATOM   1943  CG  GLN B  26      97.877 111.041  34.941  1.00  0.00           C  
ATOM   1944  CD  GLN B  26      99.188 110.758  34.227  1.00  0.00           C  
ATOM   1945  NE2 GLN B  26      99.957 111.792  33.915  1.00  0.00           N  
ATOM   1946  OE1 GLN B  26      99.579 109.625  33.942  1.00  0.00           O  
ATOM   1947  N   PRO B  27      94.819 110.512  36.482  1.00  0.00           N  
ATOM   1948  CA  PRO B  27      93.619 109.700  36.479  1.00  0.00           C  
ATOM   1949  C   PRO B  27      93.743 108.445  35.619  1.00  0.00           C  
ATOM   1950  O   PRO B  27      94.475 108.432  34.628  1.00  0.00           O  
ATOM   1951  CB  PRO B  27      92.497 110.562  35.894  1.00  0.00           C  
ATOM   1952  CG  PRO B  27      93.221 111.764  35.303  1.00  0.00           C  
ATOM   1953  CD  PRO B  27      94.492 111.875  36.146  1.00  0.00           C  
ATOM   1954  N   LEU B  28      92.906 107.515  36.067  1.00  0.00           N  
ATOM   1955  CA  LEU B  28      92.669 106.311  35.294  1.00  0.00           C  
ATOM   1956  C   LEU B  28      91.615 106.516  34.207  1.00  0.00           C  
ATOM   1957  O   LEU B  28      90.527 106.997  34.516  1.00  0.00           O  
ATOM   1958  CB  LEU B  28      92.189 105.165  36.183  1.00  0.00           C  
ATOM   1959  CG  LEU B  28      91.906 103.876  35.391  1.00  0.00           C  
ATOM   1960  CD1 LEU B  28      93.120 103.363  34.633  1.00  0.00           C  
ATOM   1961  CD2 LEU B  28      91.556 102.808  36.422  1.00  0.00           C  
ATOM   1962  N   THR B  29      91.879 106.170  32.945  1.00  0.00           N  
ATOM   1963  CA  THR B  29      91.050 106.375  31.768  1.00  0.00           C  
ATOM   1964  C   THR B  29      90.023 105.271  31.599  1.00  0.00           C  
ATOM   1965  O   THR B  29      90.387 104.109  31.441  1.00  0.00           O  
ATOM   1966  CB  THR B  29      91.906 106.526  30.515  1.00  0.00           C  
ATOM   1967  CG2 THR B  29      92.485 107.928  30.426  1.00  0.00           C  
ATOM   1968  OG1 THR B  29      92.944 105.580  30.517  1.00  0.00           O  
ATOM   1969  N   VAL B  30      88.727 105.590  31.524  1.00  0.00           N  
ATOM   1970  CA  VAL B  30      87.540 104.774  31.422  1.00  0.00           C  
ATOM   1971  C   VAL B  30      86.810 105.152  30.133  1.00  0.00           C  
ATOM   1972  O   VAL B  30      86.482 106.316  29.891  1.00  0.00           O  
ATOM   1973  CB  VAL B  30      86.715 104.770  32.698  1.00  0.00           C  
ATOM   1974  CG1 VAL B  30      85.565 103.808  32.395  1.00  0.00           C  
ATOM   1975  CG2 VAL B  30      87.397 104.276  33.976  1.00  0.00           C  
ATOM   1976  N   TYR B  31      86.593 104.155  29.278  1.00  0.00           N  
ATOM   1977  CA  TYR B  31      86.018 104.332  27.959  1.00  0.00           C  
ATOM   1978  C   TYR B  31      84.658 103.688  27.782  1.00  0.00           C  
ATOM   1979  O   TYR B  31      84.351 102.744  28.505  1.00  0.00           O  
ATOM   1980  CB  TYR B  31      86.988 103.866  26.872  1.00  0.00           C  
ATOM   1981  CG  TYR B  31      88.225 104.723  26.799  1.00  0.00           C  
ATOM   1982  CD1 TYR B  31      88.211 106.043  26.324  1.00  0.00           C  
ATOM   1983  CD2 TYR B  31      89.394 104.164  27.331  1.00  0.00           C  
ATOM   1984  CE1 TYR B  31      89.359 106.837  26.352  1.00  0.00           C  
ATOM   1985  CE2 TYR B  31      90.551 104.958  27.360  1.00  0.00           C  
ATOM   1986  CZ  TYR B  31      90.537 106.278  26.885  1.00  0.00           C  
ATOM   1987  OH  TYR B  31      91.748 106.884  26.700  1.00  0.00           O  
ATOM   1988  N   PHE B  32      83.700 104.276  27.062  1.00  0.00           N  
ATOM   1989  CA  PHE B  32      82.285 103.939  27.119  1.00  0.00           C  
ATOM   1990  C   PHE B  32      81.514 104.198  25.838  1.00  0.00           C  
ATOM   1991  O   PHE B  32      81.822 105.135  25.075  1.00  0.00           O  
ATOM   1992  CB  PHE B  32      81.665 104.682  28.295  1.00  0.00           C  
ATOM   1993  CG  PHE B  32      80.371 104.110  28.860  1.00  0.00           C  
ATOM   1994  CD1 PHE B  32      80.187 102.783  29.246  1.00  0.00           C  
ATOM   1995  CD2 PHE B  32      79.244 104.952  28.856  1.00  0.00           C  
ATOM   1996  CE1 PHE B  32      78.938 102.330  29.672  1.00  0.00           C  
ATOM   1997  CE2 PHE B  32      77.977 104.487  29.210  1.00  0.00           C  
ATOM   1998  CZ  PHE B  32      77.823 103.148  29.586  1.00  0.00           C  
ATOM   1999  N   SER B  33      80.563 103.323  25.511  1.00  0.00           N  
ATOM   2000  CA  SER B  33      79.817 103.285  24.277  1.00  0.00           C  
ATOM   2001  C   SER B  33      78.546 102.443  24.209  1.00  0.00           C  
ATOM   2002  O   SER B  33      78.448 101.490  24.970  1.00  0.00           O  
ATOM   2003  CB  SER B  33      80.790 102.964  23.142  1.00  0.00           C  
ATOM   2004  OG  SER B  33      80.190 103.385  21.943  1.00  0.00           O  
ATOM   2005  N   LEU B  34      77.543 102.800  23.418  1.00  0.00           N  
ATOM   2006  CA  LEU B  34      76.343 102.015  23.207  1.00  0.00           C  
ATOM   2007  C   LEU B  34      76.198 101.711  21.718  1.00  0.00           C  
ATOM   2008  O   LEU B  34      76.441 102.523  20.822  1.00  0.00           O  
ATOM   2009  CB  LEU B  34      75.129 102.789  23.735  1.00  0.00           C  
ATOM   2010  CG  LEU B  34      75.257 103.542  25.058  1.00  0.00           C  
ATOM   2011  CD1 LEU B  34      73.975 104.324  25.322  1.00  0.00           C  
ATOM   2012  CD2 LEU B  34      75.530 102.691  26.297  1.00  0.00           C  
ATOM   2013  N   SER B  35      75.490 100.625  21.406  1.00  0.00           N  
ATOM   2014  CA  SER B  35      74.997 100.115  20.156  1.00  0.00           C  
ATOM   2015  C   SER B  35      73.479 100.005  20.226  1.00  0.00           C  
ATOM   2016  O   SER B  35      72.914  99.247  21.021  1.00  0.00           O  
ATOM   2017  CB  SER B  35      75.624  98.809  19.677  1.00  0.00           C  
ATOM   2018  OG  SER B  35      77.018  98.747  19.838  1.00  0.00           O  
ATOM   2019  N   LEU B  36      72.809 100.681  19.285  1.00  0.00           N  
ATOM   2020  CA  LEU B  36      71.366 100.844  19.281  1.00  0.00           C  
ATOM   2021  C   LEU B  36      70.630  99.850  18.382  1.00  0.00           C  
ATOM   2022  O   LEU B  36      70.929  99.858  17.191  1.00  0.00           O  
ATOM   2023  CB  LEU B  36      70.869 102.262  19.042  1.00  0.00           C  
ATOM   2024  CG  LEU B  36      70.850 103.153  20.289  1.00  0.00           C  
ATOM   2025  CD1 LEU B  36      72.162 103.352  21.019  1.00  0.00           C  
ATOM   2026  CD2 LEU B  36      70.440 104.553  19.831  1.00  0.00           C  
ATOM   2027  N   LEU B  37      69.627  99.088  18.794  1.00  0.00           N  
ATOM   2028  CA  LEU B  37      68.979  98.024  18.044  1.00  0.00           C  
ATOM   2029  C   LEU B  37      67.521  98.344  17.741  1.00  0.00           C  
ATOM   2030  O   LEU B  37      67.171  98.391  16.563  1.00  0.00           O  
ATOM   2031  CB  LEU B  37      69.002  96.735  18.854  1.00  0.00           C  
ATOM   2032  CG  LEU B  37      70.459  96.275  18.915  1.00  0.00           C  
ATOM   2033  CD1 LEU B  37      70.989  96.578  20.311  1.00  0.00           C  
ATOM   2034  CD2 LEU B  37      70.487  94.755  18.883  1.00  0.00           C  
ATOM   2035  N   GLN B  38      66.741  98.649  18.773  1.00  0.00           N  
ATOM   2036  CA  GLN B  38      65.422  99.251  18.580  1.00  0.00           C  
ATOM   2037  C   GLN B  38      64.864  99.827  19.886  1.00  0.00           C  
ATOM   2038  O   GLN B  38      65.066  99.086  20.839  1.00  0.00           O  
ATOM   2039  CB  GLN B  38      64.478  98.216  17.999  1.00  0.00           C  
ATOM   2040  CG  GLN B  38      63.813  97.129  18.843  1.00  0.00           C  
ATOM   2041  CD  GLN B  38      64.719  96.186  19.632  1.00  0.00           C  
ATOM   2042  NE2 GLN B  38      64.052  95.457  20.526  1.00  0.00           N  
ATOM   2043  OE1 GLN B  38      65.944  96.130  19.525  1.00  0.00           O  
ATOM   2044  N   ILE B  39      64.153 100.953  19.844  1.00  0.00           N  
ATOM   2045  CA  ILE B  39      63.313 101.409  20.926  1.00  0.00           C  
ATOM   2046  C   ILE B  39      61.980 100.671  20.884  1.00  0.00           C  
ATOM   2047  O   ILE B  39      61.531 100.398  19.766  1.00  0.00           O  
ATOM   2048  CB  ILE B  39      63.215 102.943  20.967  1.00  0.00           C  
ATOM   2049  CG1 ILE B  39      62.551 103.562  19.740  1.00  0.00           C  
ATOM   2050  CG2 ILE B  39      64.601 103.543  21.171  1.00  0.00           C  
ATOM   2051  CD  ILE B  39      62.633 105.084  19.768  1.00  0.00           C  
ATOM   2052  N   MET B  40      61.386 100.358  22.025  1.00  0.00           N  
ATOM   2053  CA  MET B  40      60.275  99.416  22.037  1.00  0.00           C  
ATOM   2054  C   MET B  40      58.987 100.198  22.191  1.00  0.00           C  
ATOM   2055  O   MET B  40      57.964  99.811  21.629  1.00  0.00           O  
ATOM   2056  CB  MET B  40      60.481  98.464  23.214  1.00  0.00           C  
ATOM   2057  CG  MET B  40      61.874  97.855  23.301  1.00  0.00           C  
ATOM   2058  SD  MET B  40      62.302  96.740  24.656  1.00  0.00           S  
ATOM   2059  CE  MET B  40      61.208  97.400  25.944  1.00  0.00           C  
ATOM   2060  N   ASP B  41      58.964 101.223  23.057  1.00  0.00           N  
ATOM   2061  CA  ASP B  41      57.755 101.883  23.496  1.00  0.00           C  
ATOM   2062  C   ASP B  41      58.050 103.175  24.248  1.00  0.00           C  
ATOM   2063  O   ASP B  41      59.022 103.390  24.974  1.00  0.00           O  
ATOM   2064  CB  ASP B  41      57.013 101.056  24.538  1.00  0.00           C  
ATOM   2065  CG  ASP B  41      55.565 101.408  24.800  1.00  0.00           C  
ATOM   2066  OD1 ASP B  41      55.015 100.969  25.843  1.00  0.00           O  
ATOM   2067  OD2 ASP B  41      54.914 102.158  24.037  1.00  0.00           O1-
ATOM   2068  N   VAL B  42      57.207 104.193  24.050  1.00  0.00           N  
ATOM   2069  CA  VAL B  42      57.397 105.484  24.677  1.00  0.00           C  
ATOM   2070  C   VAL B  42      56.202 105.700  25.592  1.00  0.00           C  
ATOM   2071  O   VAL B  42      55.076 105.678  25.105  1.00  0.00           O  
ATOM   2072  CB  VAL B  42      57.458 106.578  23.604  1.00  0.00           C  
ATOM   2073  CG1 VAL B  42      57.760 107.968  24.143  1.00  0.00           C  
ATOM   2074  CG2 VAL B  42      58.550 106.279  22.576  1.00  0.00           C  
ATOM   2075  N   ASP B  43      56.411 105.713  26.909  1.00  0.00           N  
ATOM   2076  CA  ASP B  43      55.494 105.738  28.043  1.00  0.00           C  
ATOM   2077  C   ASP B  43      55.100 107.144  28.430  1.00  0.00           C  
ATOM   2078  O   ASP B  43      55.675 107.844  29.268  1.00  0.00           O  
ATOM   2079  CB  ASP B  43      56.049 104.836  29.140  1.00  0.00           C  
ATOM   2080  CG  ASP B  43      55.228 104.761  30.412  1.00  0.00           C  
ATOM   2081  OD1 ASP B  43      54.140 105.373  30.481  1.00  0.00           O  
ATOM   2082  OD2 ASP B  43      55.680 104.139  31.396  1.00  0.00           O1-
ATOM   2083  N   GLU B  44      54.121 107.741  27.760  1.00  0.00           N  
ATOM   2084  CA  GLU B  44      53.753 109.130  27.977  1.00  0.00           C  
ATOM   2085  C   GLU B  44      52.870 109.367  29.190  1.00  0.00           C  
ATOM   2086  O   GLU B  44      52.140 110.338  29.325  1.00  0.00           O  
ATOM   2087  CB  GLU B  44      53.209 109.687  26.661  1.00  0.00           C  
ATOM   2088  CG  GLU B  44      54.202 109.857  25.526  1.00  0.00           C  
ATOM   2089  CD  GLU B  44      53.593 110.523  24.296  1.00  0.00           C  
ATOM   2090  OE1 GLU B  44      52.950 109.771  23.542  1.00  0.00           O  
ATOM   2091  OE2 GLU B  44      53.802 111.720  24.002  1.00  0.00           O1-
ATOM   2092  N   LYS B  45      52.987 108.423  30.113  1.00  0.00           N  
ATOM   2093  CA  LYS B  45      52.437 108.372  31.449  1.00  0.00           C  
ATOM   2094  C   LYS B  45      53.553 108.643  32.447  1.00  0.00           C  
ATOM   2095  O   LYS B  45      53.533 109.629  33.180  1.00  0.00           O  
ATOM   2096  CB  LYS B  45      51.619 107.136  31.811  1.00  0.00           C  
ATOM   2097  CG  LYS B  45      50.642 107.305  32.964  1.00  0.00           C  
ATOM   2098  CD  LYS B  45      49.869 105.998  33.062  1.00  0.00           C  
ATOM   2099  CE  LYS B  45      48.673 106.080  34.017  1.00  0.00           C  
ATOM   2100  NZ  LYS B  45      49.031 105.882  35.424  1.00  0.00           N1+
ATOM   2101  N   ASN B  46      54.614 107.832  32.381  1.00  0.00           N  
ATOM   2102  CA  ASN B  46      55.873 108.089  33.064  1.00  0.00           C  
ATOM   2103  C   ASN B  46      56.833 109.111  32.479  1.00  0.00           C  
ATOM   2104  O   ASN B  46      57.740 109.523  33.198  1.00  0.00           O  
ATOM   2105  CB  ASN B  46      56.543 106.766  33.439  1.00  0.00           C  
ATOM   2106  CG  ASN B  46      55.803 105.959  34.494  1.00  0.00           C  
ATOM   2107  ND2 ASN B  46      54.685 105.276  34.195  1.00  0.00           N  
ATOM   2108  OD1 ASN B  46      56.278 105.947  35.620  1.00  0.00           O  
ATOM   2109  N   GLN B  47      56.635 109.515  31.227  1.00  0.00           N  
ATOM   2110  CA  GLN B  47      57.434 110.462  30.488  1.00  0.00           C  
ATOM   2111  C   GLN B  47      58.761 109.806  30.126  1.00  0.00           C  
ATOM   2112  O   GLN B  47      59.823 110.423  30.186  1.00  0.00           O  
ATOM   2113  CB  GLN B  47      57.545 111.873  31.071  1.00  0.00           C  
ATOM   2114  CG  GLN B  47      56.195 112.247  31.691  1.00  0.00           C  
ATOM   2115  CD  GLN B  47      54.999 112.260  30.742  1.00  0.00           C  
ATOM   2116  NE2 GLN B  47      53.880 111.684  31.194  1.00  0.00           N  
ATOM   2117  OE1 GLN B  47      55.015 112.620  29.576  1.00  0.00           O  
ATOM   2118  N   VAL B  48      58.712 108.522  29.758  1.00  0.00           N  
ATOM   2119  CA  VAL B  48      59.823 107.575  29.702  1.00  0.00           C  
ATOM   2120  C   VAL B  48      59.977 106.935  28.332  1.00  0.00           C  
ATOM   2121  O   VAL B  48      58.960 106.603  27.724  1.00  0.00           O  
ATOM   2122  CB  VAL B  48      59.607 106.608  30.859  1.00  0.00           C  
ATOM   2123  CG1 VAL B  48      60.231 105.244  30.586  1.00  0.00           C  
ATOM   2124  CG2 VAL B  48      60.244 107.165  32.120  1.00  0.00           C  
ATOM   2125  N   LEU B  49      61.216 106.748  27.862  1.00  0.00           N  
ATOM   2126  CA  LEU B  49      61.570 105.963  26.710  1.00  0.00           C  
ATOM   2127  C   LEU B  49      62.075 104.607  27.166  1.00  0.00           C  
ATOM   2128  O   LEU B  49      62.943 104.607  28.030  1.00  0.00           O  
ATOM   2129  CB  LEU B  49      62.675 106.690  25.918  1.00  0.00           C  
ATOM   2130  CG  LEU B  49      63.291 105.905  24.768  1.00  0.00           C  
ATOM   2131  CD1 LEU B  49      62.246 105.501  23.731  1.00  0.00           C  
ATOM   2132  CD2 LEU B  49      64.326 106.853  24.160  1.00  0.00           C  
ATOM   2133  N   THR B  50      61.736 103.467  26.555  1.00  0.00           N  
ATOM   2134  CA  THR B  50      62.198 102.129  26.839  1.00  0.00           C  
ATOM   2135  C   THR B  50      62.945 101.580  25.634  1.00  0.00           C  
ATOM   2136  O   THR B  50      62.538 101.809  24.498  1.00  0.00           O  
ATOM   2137  CB  THR B  50      61.107 101.158  27.291  1.00  0.00           C  
ATOM   2138  CG2 THR B  50      60.102 101.757  28.267  1.00  0.00           C  
ATOM   2139  OG1 THR B  50      60.258 100.802  26.217  1.00  0.00           O  
ATOM   2140  N   THR B  51      64.043 100.827  25.785  1.00  0.00           N  
ATOM   2141  CA  THR B  51      64.854 100.365  24.680  1.00  0.00           C  
ATOM   2142  C   THR B  51      65.536  99.028  24.985  1.00  0.00           C  
ATOM   2143  O   THR B  51      65.806  98.718  26.138  1.00  0.00           O  
ATOM   2144  CB  THR B  51      65.879 101.417  24.282  1.00  0.00           C  
ATOM   2145  CG2 THR B  51      66.846 101.883  25.380  1.00  0.00           C  
ATOM   2146  OG1 THR B  51      66.367 100.992  23.035  1.00  0.00           O  
ATOM   2147  N   ASN B  52      66.019  98.377  23.920  1.00  0.00           N  
ATOM   2148  CA  ASN B  52      67.039  97.350  23.935  1.00  0.00           C  
ATOM   2149  C   ASN B  52      68.316  97.980  23.413  1.00  0.00           C  
ATOM   2150  O   ASN B  52      68.331  98.458  22.278  1.00  0.00           O  
ATOM   2151  CB  ASN B  52      66.462  96.319  22.979  1.00  0.00           C  
ATOM   2152  CG  ASN B  52      67.365  95.098  22.782  1.00  0.00           C  
ATOM   2153  ND2 ASN B  52      67.854  94.821  21.567  1.00  0.00           N  
ATOM   2154  OD1 ASN B  52      67.703  94.416  23.746  1.00  0.00           O  
ATOM   2155  N   ILE B  53      69.415  97.920  24.183  1.00  0.00           N  
ATOM   2156  CA  ILE B  53      70.740  98.351  23.819  1.00  0.00           C  
ATOM   2157  C   ILE B  53      71.666  97.236  24.254  1.00  0.00           C  
ATOM   2158  O   ILE B  53      71.447  96.506  25.218  1.00  0.00           O  
ATOM   2159  CB  ILE B  53      71.244  99.722  24.286  1.00  0.00           C  
ATOM   2160  CG1 ILE B  53      71.144  99.872  25.800  1.00  0.00           C  
ATOM   2161  CG2 ILE B  53      70.468 100.871  23.670  1.00  0.00           C  
ATOM   2162  CD  ILE B  53      71.605 101.171  26.440  1.00  0.00           C  
ATOM   2163  N   TRP B  54      72.786  97.087  23.561  1.00  0.00           N  
ATOM   2164  CA  TRP B  54      74.017  96.596  24.182  1.00  0.00           C  
ATOM   2165  C   TRP B  54      74.864  97.809  24.541  1.00  0.00           C  
ATOM   2166  O   TRP B  54      74.823  98.835  23.880  1.00  0.00           O  
ATOM   2167  CB  TRP B  54      74.773  95.836  23.090  1.00  0.00           C  
ATOM   2168  CG  TRP B  54      74.075  94.768  22.317  1.00  0.00           C  
ATOM   2169  CD1 TRP B  54      72.978  94.074  22.711  1.00  0.00           C  
ATOM   2170  CD2 TRP B  54      74.406  94.230  21.003  1.00  0.00           C  
ATOM   2171  CE2 TRP B  54      73.428  93.260  20.637  1.00  0.00           C  
ATOM   2172  CE3 TRP B  54      75.421  94.523  20.071  1.00  0.00           C  
ATOM   2173  NE1 TRP B  54      72.621  93.148  21.745  1.00  0.00           N  
ATOM   2174  CZ2 TRP B  54      73.454  92.502  19.472  1.00  0.00           C  
ATOM   2175  CZ3 TRP B  54      75.445  93.840  18.851  1.00  0.00           C  
ATOM   2176  CH2 TRP B  54      74.527  92.804  18.613  1.00  0.00           C  
ATOM   2177  N   LEU B  55      75.759  97.575  25.519  1.00  0.00           N  
ATOM   2178  CA  LEU B  55      76.805  98.512  25.855  1.00  0.00           C  
ATOM   2179  C   LEU B  55      78.219  97.988  26.110  1.00  0.00           C  
ATOM   2180  O   LEU B  55      78.514  96.848  26.463  1.00  0.00           O  
ATOM   2181  CB  LEU B  55      76.309  99.400  26.989  1.00  0.00           C  
ATOM   2182  CG  LEU B  55      76.005  98.814  28.363  1.00  0.00           C  
ATOM   2183  CD1 LEU B  55      75.931  99.985  29.329  1.00  0.00           C  
ATOM   2184  CD2 LEU B  55      74.686  98.046  28.409  1.00  0.00           C  
ATOM   2185  N   GLN B  56      79.183  98.878  25.897  1.00  0.00           N  
ATOM   2186  CA  GLN B  56      80.610  98.664  25.926  1.00  0.00           C  
ATOM   2187  C   GLN B  56      81.457  99.537  26.841  1.00  0.00           C  
ATOM   2188  O   GLN B  56      81.261 100.736  26.889  1.00  0.00           O  
ATOM   2189  CB  GLN B  56      81.131  98.796  24.495  1.00  0.00           C  
ATOM   2190  CG  GLN B  56      80.457  98.081  23.340  1.00  0.00           C  
ATOM   2191  CD  GLN B  56      79.560  98.996  22.519  1.00  0.00           C  
ATOM   2192  NE2 GLN B  56      80.127  99.895  21.725  1.00  0.00           N  
ATOM   2193  OE1 GLN B  56      78.338  98.952  22.609  1.00  0.00           O  
ATOM   2194  N   MET B  57      82.274  98.879  27.670  1.00  0.00           N  
ATOM   2195  CA  MET B  57      83.105  99.482  28.702  1.00  0.00           C  
ATOM   2196  C   MET B  57      84.485  98.903  28.921  1.00  0.00           C  
ATOM   2197  O   MET B  57      84.529  97.694  29.125  1.00  0.00           O  
ATOM   2198  CB  MET B  57      82.273  99.528  29.982  1.00  0.00           C  
ATOM   2199  CG  MET B  57      82.733 100.606  30.966  1.00  0.00           C  
ATOM   2200  SD  MET B  57      81.870 100.903  32.526  1.00  0.00           S  
ATOM   2201  CE  MET B  57      81.267  99.243  32.935  1.00  0.00           C  
ATOM   2202  N   SER B  58      85.518  99.759  28.929  1.00  0.00           N  
ATOM   2203  CA  SER B  58      86.852  99.268  29.213  1.00  0.00           C  
ATOM   2204  C   SER B  58      87.723 100.321  29.892  1.00  0.00           C  
ATOM   2205  O   SER B  58      87.448 101.518  29.916  1.00  0.00           O  
ATOM   2206  CB  SER B  58      87.718  98.933  27.990  1.00  0.00           C  
ATOM   2207  OG  SER B  58      87.047  98.031  27.132  1.00  0.00           O  
ATOM   2208  N   TRP B  59      88.788  99.755  30.478  1.00  0.00           N  
ATOM   2209  CA  TRP B  59      89.692 100.532  31.287  1.00  0.00           C  
ATOM   2210  C   TRP B  59      90.976  99.715  31.432  1.00  0.00           C  
ATOM   2211  O   TRP B  59      91.056  98.594  30.932  1.00  0.00           O  
ATOM   2212  CB  TRP B  59      89.023 100.872  32.630  1.00  0.00           C  
ATOM   2213  CG  TRP B  59      88.633  99.695  33.449  1.00  0.00           C  
ATOM   2214  CD1 TRP B  59      89.270  99.172  34.521  1.00  0.00           C  
ATOM   2215  CD2 TRP B  59      87.399  98.922  33.368  1.00  0.00           C  
ATOM   2216  CE2 TRP B  59      87.364  97.831  34.272  1.00  0.00           C  
ATOM   2217  CE3 TRP B  59      86.252  98.990  32.557  1.00  0.00           C  
ATOM   2218  NE1 TRP B  59      88.523  98.104  34.972  1.00  0.00           N  
ATOM   2219  CZ2 TRP B  59      86.444  96.765  34.272  1.00  0.00           C  
ATOM   2220  CZ3 TRP B  59      85.267  97.997  32.580  1.00  0.00           C  
ATOM   2221  CH2 TRP B  59      85.323  96.892  33.446  1.00  0.00           C  
ATOM   2222  N   THR B  60      91.987 100.265  32.097  1.00  0.00           N  
ATOM   2223  CA  THR B  60      93.190  99.556  32.467  1.00  0.00           C  
ATOM   2224  C   THR B  60      93.348  99.276  33.959  1.00  0.00           C  
ATOM   2225  O   THR B  60      92.827  99.977  34.825  1.00  0.00           O  
ATOM   2226  CB  THR B  60      94.465 100.105  31.829  1.00  0.00           C  
ATOM   2227  CG2 THR B  60      94.491 100.153  30.297  1.00  0.00           C  
ATOM   2228  OG1 THR B  60      94.721 101.454  32.192  1.00  0.00           O  
ATOM   2229  N   ASP B  61      94.156  98.260  34.275  1.00  0.00           N  
ATOM   2230  CA  ASP B  61      94.665  97.878  35.574  1.00  0.00           C  
ATOM   2231  C   ASP B  61      96.102  97.437  35.425  1.00  0.00           C  
ATOM   2232  O   ASP B  61      96.364  96.342  34.926  1.00  0.00           O  
ATOM   2233  CB  ASP B  61      93.733  96.884  36.273  1.00  0.00           C  
ATOM   2234  CG  ASP B  61      94.221  96.545  37.684  1.00  0.00           C  
ATOM   2235  OD1 ASP B  61      93.593  95.666  38.296  1.00  0.00           O  
ATOM   2236  OD2 ASP B  61      95.153  97.170  38.241  1.00  0.00           O1-
ATOM   2237  N   HIS B  62      97.034  98.271  35.898  1.00  0.00           N  
ATOM   2238  CA  HIS B  62      98.440  98.031  35.654  1.00  0.00           C  
ATOM   2239  C   HIS B  62      98.974  96.794  36.341  1.00  0.00           C  
ATOM   2240  O   HIS B  62     100.074  96.331  36.044  1.00  0.00           O  
ATOM   2241  CB  HIS B  62      99.236  99.272  36.074  1.00  0.00           C  
ATOM   2242  CG  HIS B  62     100.714  99.263  35.781  1.00  0.00           C  
ATOM   2243  CD2 HIS B  62     101.334  99.803  34.669  1.00  0.00           C  
ATOM   2244  ND1 HIS B  62     101.749  98.821  36.597  1.00  0.00           N  
ATOM   2245  CE1 HIS B  62     102.893  99.290  36.077  1.00  0.00           C  
ATOM   2246  NE2 HIS B  62     102.696  99.852  34.868  1.00  0.00           N  
ATOM   2247  N   TYR B  63      98.225  96.189  37.271  1.00  0.00           N  
ATOM   2248  CA  TYR B  63      98.684  95.034  38.002  1.00  0.00           C  
ATOM   2249  C   TYR B  63      98.499  93.794  37.129  1.00  0.00           C  
ATOM   2250  O   TYR B  63      99.150  92.777  37.368  1.00  0.00           O  
ATOM   2251  CB  TYR B  63      97.875  94.986  39.296  1.00  0.00           C  
ATOM   2252  CG  TYR B  63      98.559  95.787  40.378  1.00  0.00           C  
ATOM   2253  CD1 TYR B  63      98.358  97.168  40.421  1.00  0.00           C  
ATOM   2254  CD2 TYR B  63      99.234  95.076  41.376  1.00  0.00           C  
ATOM   2255  CE1 TYR B  63      98.735  97.824  41.597  1.00  0.00           C  
ATOM   2256  CE2 TYR B  63      99.780  95.778  42.443  1.00  0.00           C  
ATOM   2257  CZ  TYR B  63      99.526  97.167  42.565  1.00  0.00           C  
ATOM   2258  OH  TYR B  63      99.909  97.858  43.674  1.00  0.00           O  
ATOM   2259  N   LEU B  64      97.474  93.735  36.272  1.00  0.00           N  
ATOM   2260  CA  LEU B  64      97.035  92.551  35.562  1.00  0.00           C  
ATOM   2261  C   LEU B  64      97.675  92.448  34.188  1.00  0.00           C  
ATOM   2262  O   LEU B  64      97.119  91.918  33.234  1.00  0.00           O  
ATOM   2263  CB  LEU B  64      95.526  92.544  35.370  1.00  0.00           C  
ATOM   2264  CG  LEU B  64      94.693  92.803  36.628  1.00  0.00           C  
ATOM   2265  CD1 LEU B  64      93.231  93.046  36.287  1.00  0.00           C  
ATOM   2266  CD2 LEU B  64      94.795  91.773  37.754  1.00  0.00           C  
ATOM   2267  N   GLN B  65      98.919  92.934  34.196  1.00  0.00           N  
ATOM   2268  CA  GLN B  65      99.923  92.671  33.187  1.00  0.00           C  
ATOM   2269  C   GLN B  65     100.351  91.215  33.339  1.00  0.00           C  
ATOM   2270  O   GLN B  65     100.498  90.755  34.474  1.00  0.00           O  
ATOM   2271  CB  GLN B  65     101.109  93.615  33.310  1.00  0.00           C  
ATOM   2272  CG  GLN B  65     100.935  95.008  32.712  1.00  0.00           C  
ATOM   2273  CD  GLN B  65     101.993  96.060  32.988  1.00  0.00           C  
ATOM   2274  NE2 GLN B  65     102.080  96.625  34.194  1.00  0.00           N  
ATOM   2275  OE1 GLN B  65     102.682  96.557  32.087  1.00  0.00           O  
ATOM   2276  N   TRP B  66     100.716  90.578  32.220  1.00  0.00           N  
ATOM   2277  CA  TRP B  66     101.667  89.504  32.137  1.00  0.00           C  
ATOM   2278  C   TRP B  66     102.494  89.418  30.863  1.00  0.00           C  
ATOM   2279  O   TRP B  66     102.079  89.971  29.834  1.00  0.00           O  
ATOM   2280  CB  TRP B  66     100.995  88.149  32.356  1.00  0.00           C  
ATOM   2281  CG  TRP B  66     100.160  87.572  31.255  1.00  0.00           C  
ATOM   2282  CD1 TRP B  66     100.493  86.725  30.268  1.00  0.00           C  
ATOM   2283  CD2 TRP B  66      98.789  87.986  30.963  1.00  0.00           C  
ATOM   2284  CE2 TRP B  66      98.288  87.210  29.892  1.00  0.00           C  
ATOM   2285  CE3 TRP B  66      97.870  88.849  31.593  1.00  0.00           C  
ATOM   2286  NE1 TRP B  66      99.367  86.455  29.499  1.00  0.00           N  
ATOM   2287  CZ2 TRP B  66      96.941  87.264  29.542  1.00  0.00           C  
ATOM   2288  CZ3 TRP B  66      96.525  88.923  31.244  1.00  0.00           C  
ATOM   2289  CH2 TRP B  66      96.049  88.121  30.212  1.00  0.00           C  
ATOM   2290  N   ASN B  67     103.620  88.703  30.898  1.00  0.00           N  
ATOM   2291  CA  ASN B  67     104.503  88.397  29.789  1.00  0.00           C  
ATOM   2292  C   ASN B  67     104.028  87.274  28.872  1.00  0.00           C  
ATOM   2293  O   ASN B  67     104.189  86.121  29.267  1.00  0.00           O  
ATOM   2294  CB  ASN B  67     105.902  88.229  30.374  1.00  0.00           C  
ATOM   2295  CG  ASN B  67     107.013  87.728  29.451  1.00  0.00           C  
ATOM   2296  ND2 ASN B  67     108.284  87.600  29.792  1.00  0.00           N  
ATOM   2297  OD1 ASN B  67     106.747  87.456  28.281  1.00  0.00           O  
ATOM   2298  N   VAL B  68     103.408  87.610  27.735  1.00  0.00           N  
ATOM   2299  CA  VAL B  68     102.942  86.686  26.724  1.00  0.00           C  
ATOM   2300  C   VAL B  68     103.849  85.489  26.478  1.00  0.00           C  
ATOM   2301  O   VAL B  68     103.394  84.398  26.106  1.00  0.00           O  
ATOM   2302  CB  VAL B  68     102.701  87.373  25.382  1.00  0.00           C  
ATOM   2303  CG1 VAL B  68     101.459  88.276  25.367  1.00  0.00           C  
ATOM   2304  CG2 VAL B  68     103.916  88.064  24.783  1.00  0.00           C  
ATOM   2305  N   SER B  69     105.157  85.509  26.702  1.00  0.00           N  
ATOM   2306  CA  SER B  69     106.133  84.452  26.521  1.00  0.00           C  
ATOM   2307  C   SER B  69     106.509  83.816  27.863  1.00  0.00           C  
ATOM   2308  O   SER B  69     107.009  82.678  27.884  1.00  0.00           O  
ATOM   2309  CB  SER B  69     107.260  84.877  25.594  1.00  0.00           C  
ATOM   2310  OG  SER B  69     106.847  85.073  24.265  1.00  0.00           O  
ATOM   2311  N   GLU B  70     106.456  84.476  29.019  1.00  0.00           N  
ATOM   2312  CA  GLU B  70     106.440  83.795  30.288  1.00  0.00           C  
ATOM   2313  C   GLU B  70     105.327  82.772  30.434  1.00  0.00           C  
ATOM   2314  O   GLU B  70     105.498  81.764  31.123  1.00  0.00           O  
ATOM   2315  CB  GLU B  70     106.483  84.790  31.456  1.00  0.00           C  
ATOM   2316  CG  GLU B  70     106.999  84.273  32.795  1.00  0.00           C  
ATOM   2317  CD  GLU B  70     106.951  85.419  33.800  1.00  0.00           C  
ATOM   2318  OE1 GLU B  70     105.883  85.569  34.435  1.00  0.00           O  
ATOM   2319  OE2 GLU B  70     107.996  86.051  34.061  1.00  0.00           O1-
ATOM   2320  N   TYR B  71     104.177  83.016  29.797  1.00  0.00           N  
ATOM   2321  CA  TYR B  71     103.019  82.161  29.663  1.00  0.00           C  
ATOM   2322  C   TYR B  71     102.542  81.998  28.231  1.00  0.00           C  
ATOM   2323  O   TYR B  71     101.588  82.679  27.840  1.00  0.00           O  
ATOM   2324  CB  TYR B  71     101.949  82.879  30.484  1.00  0.00           C  
ATOM   2325  CG  TYR B  71     102.170  82.997  31.971  1.00  0.00           C  
ATOM   2326  CD1 TYR B  71     102.741  84.141  32.553  1.00  0.00           C  
ATOM   2327  CD2 TYR B  71     101.771  81.985  32.864  1.00  0.00           C  
ATOM   2328  CE1 TYR B  71     102.878  84.294  33.938  1.00  0.00           C  
ATOM   2329  CE2 TYR B  71     101.760  82.179  34.255  1.00  0.00           C  
ATOM   2330  CZ  TYR B  71     102.304  83.348  34.808  1.00  0.00           C  
ATOM   2331  OH  TYR B  71     102.283  83.516  36.167  1.00  0.00           O  
ATOM   2332  N   PRO B  72     103.129  81.139  27.385  1.00  0.00           N  
ATOM   2333  CA  PRO B  72     102.740  80.863  26.018  1.00  0.00           C  
ATOM   2334  C   PRO B  72     101.282  80.491  25.808  1.00  0.00           C  
ATOM   2335  O   PRO B  72     100.741  79.547  26.389  1.00  0.00           O  
ATOM   2336  CB  PRO B  72     103.621  79.658  25.660  1.00  0.00           C  
ATOM   2337  CG  PRO B  72     104.935  79.876  26.382  1.00  0.00           C  
ATOM   2338  CD  PRO B  72     104.368  80.465  27.669  1.00  0.00           C  
ATOM   2339  N   GLY B  73     100.647  81.242  24.896  1.00  0.00           N  
ATOM   2340  CA  GLY B  73      99.307  80.874  24.521  1.00  0.00           C  
ATOM   2341  C   GLY B  73      98.181  81.420  25.407  1.00  0.00           C  
ATOM   2342  O   GLY B  73      97.037  81.048  25.142  1.00  0.00           O  
ATOM   2343  N   VAL B  74      98.393  82.296  26.392  1.00  0.00           N  
ATOM   2344  CA  VAL B  74      97.404  83.009  27.187  1.00  0.00           C  
ATOM   2345  C   VAL B  74      97.683  84.494  26.990  1.00  0.00           C  
ATOM   2346  O   VAL B  74      98.800  84.916  27.288  1.00  0.00           O  
ATOM   2347  CB  VAL B  74      97.345  82.508  28.630  1.00  0.00           C  
ATOM   2348  CG1 VAL B  74      98.688  82.463  29.353  1.00  0.00           C  
ATOM   2349  CG2 VAL B  74      96.194  83.082  29.446  1.00  0.00           C  
ATOM   2350  N   LYS B  75      96.666  85.200  26.488  1.00  0.00           N  
ATOM   2351  CA  LYS B  75      96.571  86.636  26.259  1.00  0.00           C  
ATOM   2352  C   LYS B  75      95.266  87.250  26.740  1.00  0.00           C  
ATOM   2353  O   LYS B  75      95.177  88.462  26.895  1.00  0.00           O  
ATOM   2354  CB  LYS B  75      96.643  86.900  24.757  1.00  0.00           C  
ATOM   2355  CG  LYS B  75      97.924  86.394  24.093  1.00  0.00           C  
ATOM   2356  CD  LYS B  75      98.176  87.092  22.756  1.00  0.00           C  
ATOM   2357  CE  LYS B  75      97.243  86.562  21.674  1.00  0.00           C  
ATOM   2358  NZ  LYS B  75      97.461  87.248  20.394  1.00  0.00           N1+
ATOM   2359  N   THR B  76      94.208  86.482  27.029  1.00  0.00           N  
ATOM   2360  CA  THR B  76      92.926  86.823  27.619  1.00  0.00           C  
ATOM   2361  C   THR B  76      92.518  85.770  28.649  1.00  0.00           C  
ATOM   2362  O   THR B  76      92.557  84.588  28.313  1.00  0.00           O  
ATOM   2363  CB  THR B  76      91.804  86.966  26.614  1.00  0.00           C  
ATOM   2364  CG2 THR B  76      90.591  87.664  27.206  1.00  0.00           C  
ATOM   2365  OG1 THR B  76      92.354  87.795  25.602  1.00  0.00           O  
ATOM   2366  N   VAL B  77      92.136  86.233  29.834  1.00  0.00           N  
ATOM   2367  CA  VAL B  77      91.617  85.454  30.941  1.00  0.00           C  
ATOM   2368  C   VAL B  77      90.301  85.972  31.494  1.00  0.00           C  
ATOM   2369  O   VAL B  77      90.027  87.104  31.101  1.00  0.00           O  
ATOM   2370  CB  VAL B  77      92.667  85.338  32.046  1.00  0.00           C  
ATOM   2371  CG1 VAL B  77      94.042  84.779  31.693  1.00  0.00           C  
ATOM   2372  CG2 VAL B  77      92.843  86.709  32.688  1.00  0.00           C  
ATOM   2373  N   ARG B  78      89.438  85.196  32.163  1.00  0.00           N  
ATOM   2374  CA  ARG B  78      88.220  85.616  32.833  1.00  0.00           C  
ATOM   2375  C   ARG B  78      88.088  85.220  34.292  1.00  0.00           C  
ATOM   2376  O   ARG B  78      88.497  84.104  34.611  1.00  0.00           O  
ATOM   2377  CB  ARG B  78      87.123  84.857  32.107  1.00  0.00           C  
ATOM   2378  CG  ARG B  78      87.044  85.241  30.628  1.00  0.00           C  
ATOM   2379  CD  ARG B  78      85.818  84.736  29.876  1.00  0.00           C  
ATOM   2380  NE  ARG B  78      86.047  84.609  28.440  1.00  0.00           N  
ATOM   2381  CZ  ARG B  78      85.048  84.732  27.560  1.00  0.00           C  
ATOM   2382  NH1 ARG B  78      83.744  84.786  27.874  1.00  0.00           N1+
ATOM   2383  NH2 ARG B  78      85.495  84.775  26.288  1.00  0.00           N  
ATOM   2384  N   PHE B  79      87.474  86.008  35.171  1.00  0.00           N  
ATOM   2385  CA  PHE B  79      87.320  85.808  36.603  1.00  0.00           C  
ATOM   2386  C   PHE B  79      85.963  86.292  37.111  1.00  0.00           C  
ATOM   2387  O   PHE B  79      85.376  87.244  36.639  1.00  0.00           O  
ATOM   2388  CB  PHE B  79      88.399  86.607  37.342  1.00  0.00           C  
ATOM   2389  CG  PHE B  79      89.849  86.355  36.978  1.00  0.00           C  
ATOM   2390  CD1 PHE B  79      90.502  85.175  37.344  1.00  0.00           C  
ATOM   2391  CD2 PHE B  79      90.484  87.383  36.258  1.00  0.00           C  
ATOM   2392  CE1 PHE B  79      91.862  85.068  37.018  1.00  0.00           C  
ATOM   2393  CE2 PHE B  79      91.840  87.235  35.938  1.00  0.00           C  
ATOM   2394  CZ  PHE B  79      92.545  86.133  36.414  1.00  0.00           C  
ATOM   2395  N   PRO B  80      85.464  85.619  38.148  1.00  0.00           N  
ATOM   2396  CA  PRO B  80      84.251  85.985  38.854  1.00  0.00           C  
ATOM   2397  C   PRO B  80      84.351  87.266  39.676  1.00  0.00           C  
ATOM   2398  O   PRO B  80      85.436  87.773  39.939  1.00  0.00           O  
ATOM   2399  CB  PRO B  80      83.927  84.805  39.767  1.00  0.00           C  
ATOM   2400  CG  PRO B  80      85.370  84.485  40.190  1.00  0.00           C  
ATOM   2401  CD  PRO B  80      86.218  84.657  38.939  1.00  0.00           C  
ATOM   2402  N   ASP B  81      83.202  87.713  40.201  1.00  0.00           N  
ATOM   2403  CA  ASP B  81      82.912  88.954  40.901  1.00  0.00           C  
ATOM   2404  C   ASP B  81      83.725  89.319  42.135  1.00  0.00           C  
ATOM   2405  O   ASP B  81      83.940  90.497  42.412  1.00  0.00           O  
ATOM   2406  CB  ASP B  81      81.402  89.116  41.085  1.00  0.00           C  
ATOM   2407  CG  ASP B  81      80.726  87.907  41.717  1.00  0.00           C  
ATOM   2408  OD1 ASP B  81      80.272  88.086  42.866  1.00  0.00           O  
ATOM   2409  OD2 ASP B  81      80.812  86.752  41.246  1.00  0.00           O1-
ATOM   2410  N   GLY B  82      84.207  88.323  42.879  1.00  0.00           N  
ATOM   2411  CA  GLY B  82      85.064  88.449  44.045  1.00  0.00           C  
ATOM   2412  C   GLY B  82      86.546  88.492  43.717  1.00  0.00           C  
ATOM   2413  O   GLY B  82      87.336  88.283  44.631  1.00  0.00           O  
ATOM   2414  N   GLN B  83      86.925  88.441  42.445  1.00  0.00           N  
ATOM   2415  CA  GLN B  83      88.277  88.511  41.921  1.00  0.00           C  
ATOM   2416  C   GLN B  83      88.399  89.600  40.851  1.00  0.00           C  
ATOM   2417  O   GLN B  83      89.460  89.760  40.251  1.00  0.00           O  
ATOM   2418  CB  GLN B  83      88.815  87.135  41.513  1.00  0.00           C  
ATOM   2419  CG  GLN B  83      89.032  86.202  42.703  1.00  0.00           C  
ATOM   2420  CD  GLN B  83      90.256  86.591  43.515  1.00  0.00           C  
ATOM   2421  NE2 GLN B  83      90.153  87.681  44.282  1.00  0.00           N  
ATOM   2422  OE1 GLN B  83      91.312  85.970  43.464  1.00  0.00           O  
ATOM   2423  N   ILE B  84      87.358  90.394  40.626  1.00  0.00           N  
ATOM   2424  CA  ILE B  84      87.412  91.422  39.617  1.00  0.00           C  
ATOM   2425  C   ILE B  84      86.665  92.694  40.027  1.00  0.00           C  
ATOM   2426  O   ILE B  84      85.632  92.668  40.680  1.00  0.00           O  
ATOM   2427  CB  ILE B  84      87.130  90.952  38.189  1.00  0.00           C  
ATOM   2428  CG1 ILE B  84      87.727  91.806  37.072  1.00  0.00           C  
ATOM   2429  CG2 ILE B  84      85.643  90.783  37.865  1.00  0.00           C  
ATOM   2430  CD  ILE B  84      89.201  92.163  37.090  1.00  0.00           C  
ATOM   2431  N   TRP B  85      87.138  93.861  39.592  1.00  0.00           N  
ATOM   2432  CA  TRP B  85      86.568  95.158  39.902  1.00  0.00           C  
ATOM   2433  C   TRP B  85      86.003  95.715  38.605  1.00  0.00           C  
ATOM   2434  O   TRP B  85      86.623  95.534  37.565  1.00  0.00           O  
ATOM   2435  CB  TRP B  85      87.625  96.024  40.585  1.00  0.00           C  
ATOM   2436  CG  TRP B  85      87.112  97.354  41.041  1.00  0.00           C  
ATOM   2437  CD1 TRP B  85      86.375  97.609  42.142  1.00  0.00           C  
ATOM   2438  CD2 TRP B  85      87.253  98.647  40.390  1.00  0.00           C  
ATOM   2439  CE2 TRP B  85      86.530  99.627  41.119  1.00  0.00           C  
ATOM   2440  CE3 TRP B  85      87.840  99.096  39.189  1.00  0.00           C  
ATOM   2441  NE1 TRP B  85      85.959  98.919  42.149  1.00  0.00           N  
ATOM   2442  CZ2 TRP B  85      86.435 100.943  40.649  1.00  0.00           C  
ATOM   2443  CZ3 TRP B  85      87.664 100.381  38.683  1.00  0.00           C  
ATOM   2444  CH2 TRP B  85      87.028 101.351  39.455  1.00  0.00           C  
ATOM   2445  N   LYS B  86      84.801  96.301  38.727  1.00  0.00           N  
ATOM   2446  CA  LYS B  86      84.313  97.201  37.703  1.00  0.00           C  
ATOM   2447  C   LYS B  86      84.324  98.665  38.114  1.00  0.00           C  
ATOM   2448  O   LYS B  86      84.083  98.885  39.296  1.00  0.00           O  
ATOM   2449  CB  LYS B  86      82.931  96.757  37.210  1.00  0.00           C  
ATOM   2450  CG  LYS B  86      82.955  95.379  36.576  1.00  0.00           C  
ATOM   2451  CD  LYS B  86      81.501  94.925  36.621  1.00  0.00           C  
ATOM   2452  CE  LYS B  86      81.445  93.544  35.984  1.00  0.00           C  
ATOM   2453  NZ  LYS B  86      80.067  93.009  35.956  1.00  0.00           N1+
ATOM   2454  N   PRO B  87      84.409  99.632  37.203  1.00  0.00           N  
ATOM   2455  CA  PRO B  87      84.201 101.044  37.479  1.00  0.00           C  
ATOM   2456  C   PRO B  87      82.705 101.334  37.573  1.00  0.00           C  
ATOM   2457  O   PRO B  87      81.922 100.644  36.927  1.00  0.00           O  
ATOM   2458  CB  PRO B  87      84.876 101.890  36.395  1.00  0.00           C  
ATOM   2459  CG  PRO B  87      84.705 100.926  35.223  1.00  0.00           C  
ATOM   2460  CD  PRO B  87      84.737  99.505  35.802  1.00  0.00           C  
ATOM   2461  N   ASP B  88      82.229 102.300  38.362  1.00  0.00           N  
ATOM   2462  CA  ASP B  88      80.858 102.336  38.833  1.00  0.00           C  
ATOM   2463  C   ASP B  88      79.952 103.288  38.055  1.00  0.00           C  
ATOM   2464  O   ASP B  88      79.084 103.986  38.563  1.00  0.00           O  
ATOM   2465  CB  ASP B  88      80.840 102.622  40.332  1.00  0.00           C  
ATOM   2466  CG  ASP B  88      81.461 103.945  40.781  1.00  0.00           C  
ATOM   2467  OD1 ASP B  88      81.373 104.313  41.972  1.00  0.00           O  
ATOM   2468  OD2 ASP B  88      81.988 104.691  39.932  1.00  0.00           O1-
ATOM   2469  N   ILE B  89      80.158 103.314  36.731  1.00  0.00           N  
ATOM   2470  CA  ILE B  89      79.401 104.183  35.852  1.00  0.00           C  
ATOM   2471  C   ILE B  89      77.912 103.906  35.849  1.00  0.00           C  
ATOM   2472  O   ILE B  89      77.510 102.773  35.577  1.00  0.00           O  
ATOM   2473  CB  ILE B  89      80.093 104.245  34.493  1.00  0.00           C  
ATOM   2474  CG1 ILE B  89      81.599 104.480  34.493  1.00  0.00           C  
ATOM   2475  CG2 ILE B  89      79.279 105.115  33.532  1.00  0.00           C  
ATOM   2476  CD  ILE B  89      82.015 105.697  35.315  1.00  0.00           C  
ATOM   2477  N   LEU B  90      77.208 105.015  36.118  1.00  0.00           N  
ATOM   2478  CA  LEU B  90      75.776 105.037  36.333  1.00  0.00           C  
ATOM   2479  C   LEU B  90      75.044 105.905  35.315  1.00  0.00           C  
ATOM   2480  O   LEU B  90      75.456 107.040  35.096  1.00  0.00           O  
ATOM   2481  CB  LEU B  90      75.421 105.232  37.799  1.00  0.00           C  
ATOM   2482  CG  LEU B  90      73.985 104.919  38.168  1.00  0.00           C  
ATOM   2483  CD1 LEU B  90      73.611 103.521  37.665  1.00  0.00           C  
ATOM   2484  CD2 LEU B  90      73.658 104.969  39.653  1.00  0.00           C  
ATOM   2485  N   LEU B  91      73.913 105.435  34.781  1.00  0.00           N  
ATOM   2486  CA  LEU B  91      72.955 106.317  34.166  1.00  0.00           C  
ATOM   2487  C   LEU B  91      72.257 107.244  35.142  1.00  0.00           C  
ATOM   2488  O   LEU B  91      71.598 106.745  36.045  1.00  0.00           O  
ATOM   2489  CB  LEU B  91      72.004 105.445  33.326  1.00  0.00           C  
ATOM   2490  CG  LEU B  91      70.875 106.113  32.544  1.00  0.00           C  
ATOM   2491  CD1 LEU B  91      71.239 107.317  31.665  1.00  0.00           C  
ATOM   2492  CD2 LEU B  91      70.142 104.995  31.806  1.00  0.00           C  
ATOM   2493  N   TYR B  92      72.323 108.558  34.901  1.00  0.00           N  
ATOM   2494  CA  TYR B  92      71.587 109.524  35.689  1.00  0.00           C  
ATOM   2495  C   TYR B  92      70.077 109.498  35.485  1.00  0.00           C  
ATOM   2496  O   TYR B  92      69.341 109.911  36.378  1.00  0.00           O  
ATOM   2497  CB  TYR B  92      72.145 110.884  35.284  1.00  0.00           C  
ATOM   2498  CG  TYR B  92      73.445 111.270  35.949  1.00  0.00           C  
ATOM   2499  CD1 TYR B  92      73.724 112.642  36.024  1.00  0.00           C  
ATOM   2500  CD2 TYR B  92      74.342 110.374  36.551  1.00  0.00           C  
ATOM   2501  CE1 TYR B  92      74.968 113.101  36.471  1.00  0.00           C  
ATOM   2502  CE2 TYR B  92      75.619 110.829  36.909  1.00  0.00           C  
ATOM   2503  CZ  TYR B  92      75.963 112.195  36.856  1.00  0.00           C  
ATOM   2504  OH  TYR B  92      77.245 112.624  37.042  1.00  0.00           O  
ATOM   2505  N   ASN B  93      69.682 108.994  34.310  1.00  0.00           N  
ATOM   2506  CA  ASN B  93      68.367 109.370  33.817  1.00  0.00           C  
ATOM   2507  C   ASN B  93      67.310 108.276  33.919  1.00  0.00           C  
ATOM   2508  O   ASN B  93      66.204 108.358  33.371  1.00  0.00           O  
ATOM   2509  CB  ASN B  93      68.561 109.957  32.428  1.00  0.00           C  
ATOM   2510  CG  ASN B  93      69.457 111.174  32.328  1.00  0.00           C  
ATOM   2511  ND2 ASN B  93      68.971 112.411  32.426  1.00  0.00           N  
ATOM   2512  OD1 ASN B  93      70.659 111.029  32.102  1.00  0.00           O  
ATOM   2513  N   SER B  94      67.615 107.203  34.649  1.00  0.00           N  
ATOM   2514  CA  SER B  94      66.787 106.003  34.603  1.00  0.00           C  
ATOM   2515  C   SER B  94      65.296 106.181  34.818  1.00  0.00           C  
ATOM   2516  O   SER B  94      64.834 107.040  35.550  1.00  0.00           O  
ATOM   2517  CB  SER B  94      67.363 105.119  35.713  1.00  0.00           C  
ATOM   2518  OG  SER B  94      68.709 104.779  35.518  1.00  0.00           O  
ATOM   2519  N   ALA B  95      64.593 105.120  34.438  1.00  0.00           N  
ATOM   2520  CA  ALA B  95      63.290 104.802  34.993  1.00  0.00           C  
ATOM   2521  C   ALA B  95      63.364 103.355  35.481  1.00  0.00           C  
ATOM   2522  O   ALA B  95      64.461 102.853  35.652  1.00  0.00           O  
ATOM   2523  CB  ALA B  95      62.264 105.096  33.894  1.00  0.00           C  
ATOM   2524  N   ASP B  96      62.236 102.774  35.883  1.00  0.00           N  
ATOM   2525  CA  ASP B  96      62.135 101.540  36.641  1.00  0.00           C  
ATOM   2526  C   ASP B  96      62.492 100.256  35.910  1.00  0.00           C  
ATOM   2527  O   ASP B  96      61.721  99.750  35.099  1.00  0.00           O  
ATOM   2528  CB  ASP B  96      60.838 101.422  37.434  1.00  0.00           C  
ATOM   2529  CG  ASP B  96      60.915 100.256  38.407  1.00  0.00           C  
ATOM   2530  OD1 ASP B  96      61.984  99.774  38.830  1.00  0.00           O  
ATOM   2531  OD2 ASP B  96      59.853  99.714  38.765  1.00  0.00           O1-
ATOM   2532  N   GLU B  97      63.785  99.958  35.866  1.00  0.00           N  
ATOM   2533  CA  GLU B  97      64.409  98.854  35.133  1.00  0.00           C  
ATOM   2534  C   GLU B  97      65.529  98.225  35.948  1.00  0.00           C  
ATOM   2535  O   GLU B  97      66.073  98.628  36.981  1.00  0.00           O  
ATOM   2536  CB  GLU B  97      64.976  99.531  33.889  1.00  0.00           C  
ATOM   2537  CG  GLU B  97      65.671  98.670  32.837  1.00  0.00           C  
ATOM   2538  CD  GLU B  97      64.784  97.521  32.370  1.00  0.00           C  
ATOM   2539  OE1 GLU B  97      64.713  96.509  33.087  1.00  0.00           O  
ATOM   2540  OE2 GLU B  97      64.016  97.732  31.417  1.00  0.00           O1-
ATOM   2541  N   ARG B  98      65.885  96.989  35.593  1.00  0.00           N  
ATOM   2542  CA  ARG B  98      66.660  96.011  36.323  1.00  0.00           C  
ATOM   2543  C   ARG B  98      68.152  96.053  36.015  1.00  0.00           C  
ATOM   2544  O   ARG B  98      68.932  95.853  36.939  1.00  0.00           O  
ATOM   2545  CB  ARG B  98      66.062  94.621  36.171  1.00  0.00           C  
ATOM   2546  CG  ARG B  98      66.506  93.761  37.357  1.00  0.00           C  
ATOM   2547  CD  ARG B  98      66.249  92.261  37.233  1.00  0.00           C  
ATOM   2548  NE  ARG B  98      64.806  91.983  37.092  1.00  0.00           N  
ATOM   2549  CZ  ARG B  98      64.117  91.709  35.972  1.00  0.00           C  
ATOM   2550  NH1 ARG B  98      64.612  91.876  34.744  1.00  0.00           N1+
ATOM   2551  NH2 ARG B  98      62.876  91.193  36.063  1.00  0.00           N  
ATOM   2552  N   PHE B  99      68.561  96.407  34.797  1.00  0.00           N  
ATOM   2553  CA  PHE B  99      69.898  96.667  34.299  1.00  0.00           C  
ATOM   2554  C   PHE B  99      70.850  95.475  34.196  1.00  0.00           C  
ATOM   2555  O   PHE B  99      71.803  95.577  33.436  1.00  0.00           O  
ATOM   2556  CB  PHE B  99      70.450  97.892  35.017  1.00  0.00           C  
ATOM   2557  CG  PHE B  99      69.671  99.156  34.722  1.00  0.00           C  
ATOM   2558  CD1 PHE B  99      68.928  99.878  35.660  1.00  0.00           C  
ATOM   2559  CD2 PHE B  99      69.689  99.736  33.445  1.00  0.00           C  
ATOM   2560  CE1 PHE B  99      68.284 101.087  35.407  1.00  0.00           C  
ATOM   2561  CE2 PHE B  99      68.857 100.807  33.091  1.00  0.00           C  
ATOM   2562  CZ  PHE B  99      68.234 101.546  34.086  1.00  0.00           C  
ATOM   2563  N   ASP B 100      70.551  94.380  34.916  1.00  0.00           N  
ATOM   2564  CA  ASP B 100      71.212  93.113  34.653  1.00  0.00           C  
ATOM   2565  C   ASP B 100      71.013  92.458  33.305  1.00  0.00           C  
ATOM   2566  O   ASP B 100      69.958  92.391  32.687  1.00  0.00           O  
ATOM   2567  CB  ASP B 100      70.747  92.104  35.694  1.00  0.00           C  
ATOM   2568  CG  ASP B 100      70.753  92.637  37.114  1.00  0.00           C  
ATOM   2569  OD1 ASP B 100      71.832  93.057  37.581  1.00  0.00           O  
ATOM   2570  OD2 ASP B 100      69.750  92.522  37.841  1.00  0.00           O1-
ATOM   2571  N   ALA B 101      72.087  91.843  32.813  1.00  0.00           N  
ATOM   2572  CA  ALA B 101      72.264  91.465  31.414  1.00  0.00           C  
ATOM   2573  C   ALA B 101      71.323  90.382  30.920  1.00  0.00           C  
ATOM   2574  O   ALA B 101      70.873  89.591  31.758  1.00  0.00           O  
ATOM   2575  CB  ALA B 101      73.714  91.056  31.238  1.00  0.00           C  
ATOM   2576  N   THR B 102      70.991  90.227  29.626  1.00  0.00           N  
ATOM   2577  CA  THR B 102      70.081  89.257  29.072  1.00  0.00           C  
ATOM   2578  C   THR B 102      70.719  87.864  29.129  1.00  0.00           C  
ATOM   2579  O   THR B 102      70.012  86.856  29.204  1.00  0.00           O  
ATOM   2580  CB  THR B 102      69.647  89.504  27.636  1.00  0.00           C  
ATOM   2581  CG2 THR B 102      68.688  90.677  27.385  1.00  0.00           C  
ATOM   2582  OG1 THR B 102      70.741  89.822  26.809  1.00  0.00           O  
ATOM   2583  N   PHE B 103      72.044  87.767  29.184  1.00  0.00           N  
ATOM   2584  CA  PHE B 103      72.769  86.517  29.367  1.00  0.00           C  
ATOM   2585  C   PHE B 103      73.998  86.855  30.186  1.00  0.00           C  
ATOM   2586  O   PHE B 103      74.471  87.994  30.210  1.00  0.00           O  
ATOM   2587  CB  PHE B 103      73.127  85.825  28.062  1.00  0.00           C  
ATOM   2588  CG  PHE B 103      73.701  84.437  28.237  1.00  0.00           C  
ATOM   2589  CD1 PHE B 103      72.879  83.335  28.460  1.00  0.00           C  
ATOM   2590  CD2 PHE B 103      75.073  84.288  28.028  1.00  0.00           C  
ATOM   2591  CE1 PHE B 103      73.381  82.063  28.158  1.00  0.00           C  
ATOM   2592  CE2 PHE B 103      75.606  83.000  27.898  1.00  0.00           C  
ATOM   2593  CZ  PHE B 103      74.752  81.887  27.907  1.00  0.00           C  
ATOM   2594  N   HIS B 104      74.593  85.812  30.781  1.00  0.00           N  
ATOM   2595  CA  HIS B 104      75.773  85.922  31.609  1.00  0.00           C  
ATOM   2596  C   HIS B 104      76.934  86.446  30.773  1.00  0.00           C  
ATOM   2597  O   HIS B 104      77.130  86.170  29.584  1.00  0.00           O  
ATOM   2598  CB  HIS B 104      76.244  84.614  32.228  1.00  0.00           C  
ATOM   2599  CG  HIS B 104      77.501  84.668  33.055  1.00  0.00           C  
ATOM   2600  CD2 HIS B 104      78.735  84.204  32.643  1.00  0.00           C  
ATOM   2601  ND1 HIS B 104      77.640  85.276  34.296  1.00  0.00           N  
ATOM   2602  CE1 HIS B 104      78.902  85.046  34.668  1.00  0.00           C  
ATOM   2603  NE2 HIS B 104      79.596  84.451  33.688  1.00  0.00           N  
ATOM   2604  N   THR B 105      77.789  87.264  31.382  1.00  0.00           N  
ATOM   2605  CA  THR B 105      78.985  87.881  30.856  1.00  0.00           C  
ATOM   2606  C   THR B 105      79.989  88.191  31.973  1.00  0.00           C  
ATOM   2607  O   THR B 105      79.612  88.445  33.111  1.00  0.00           O  
ATOM   2608  CB  THR B 105      78.636  89.098  30.004  1.00  0.00           C  
ATOM   2609  CG2 THR B 105      77.507  90.022  30.469  1.00  0.00           C  
ATOM   2610  OG1 THR B 105      79.765  89.777  29.510  1.00  0.00           O  
ATOM   2611  N   ASN B 106      81.271  88.119  31.646  1.00  0.00           N  
ATOM   2612  CA  ASN B 106      82.386  88.527  32.465  1.00  0.00           C  
ATOM   2613  C   ASN B 106      83.271  89.597  31.851  1.00  0.00           C  
ATOM   2614  O   ASN B 106      83.272  89.890  30.659  1.00  0.00           O  
ATOM   2615  CB  ASN B 106      83.187  87.248  32.679  1.00  0.00           C  
ATOM   2616  CG  ASN B 106      82.562  86.132  33.473  1.00  0.00           C  
ATOM   2617  ND2 ASN B 106      82.414  86.436  34.766  1.00  0.00           N  
ATOM   2618  OD1 ASN B 106      82.301  85.024  33.009  1.00  0.00           O  
ATOM   2619  N   VAL B 107      84.063  90.259  32.695  1.00  0.00           N  
ATOM   2620  CA  VAL B 107      85.289  90.976  32.379  1.00  0.00           C  
ATOM   2621  C   VAL B 107      86.397  90.114  31.799  1.00  0.00           C  
ATOM   2622  O   VAL B 107      86.835  89.158  32.465  1.00  0.00           O  
ATOM   2623  CB  VAL B 107      85.799  91.706  33.628  1.00  0.00           C  
ATOM   2624  CG1 VAL B 107      86.845  92.748  33.200  1.00  0.00           C  
ATOM   2625  CG2 VAL B 107      84.824  92.406  34.564  1.00  0.00           C  
ATOM   2626  N   LEU B 108      86.824  90.437  30.580  1.00  0.00           N  
ATOM   2627  CA  LEU B 108      87.924  89.873  29.812  1.00  0.00           C  
ATOM   2628  C   LEU B 108      89.104  90.755  30.201  1.00  0.00           C  
ATOM   2629  O   LEU B 108      89.040  91.965  30.005  1.00  0.00           O  
ATOM   2630  CB  LEU B 108      87.611  89.974  28.329  1.00  0.00           C  
ATOM   2631  CG  LEU B 108      86.807  88.756  27.870  1.00  0.00           C  
ATOM   2632  CD1 LEU B 108      85.435  88.626  28.518  1.00  0.00           C  
ATOM   2633  CD2 LEU B 108      86.477  88.759  26.369  1.00  0.00           C  
ATOM   2634  N   VAL B 109      90.156  90.107  30.700  1.00  0.00           N  
ATOM   2635  CA  VAL B 109      91.366  90.692  31.246  1.00  0.00           C  
ATOM   2636  C   VAL B 109      92.452  90.226  30.285  1.00  0.00           C  
ATOM   2637  O   VAL B 109      92.515  89.069  29.872  1.00  0.00           O  
ATOM   2638  CB  VAL B 109      91.484  90.276  32.705  1.00  0.00           C  
ATOM   2639  CG1 VAL B 109      92.902  90.330  33.268  1.00  0.00           C  
ATOM   2640  CG2 VAL B 109      90.620  91.108  33.656  1.00  0.00           C  
ATOM   2641  N   ASN B 110      93.325  91.173  29.952  1.00  0.00           N  
ATOM   2642  CA  ASN B 110      94.219  91.221  28.812  1.00  0.00           C  
ATOM   2643  C   ASN B 110      95.595  91.779  29.164  1.00  0.00           C  
ATOM   2644  O   ASN B 110      95.711  92.643  30.023  1.00  0.00           O  
ATOM   2645  CB  ASN B 110      93.585  92.200  27.828  1.00  0.00           C  
ATOM   2646  CG  ASN B 110      92.380  91.599  27.119  1.00  0.00           C  
ATOM   2647  ND2 ASN B 110      91.175  92.173  27.270  1.00  0.00           N  
ATOM   2648  OD1 ASN B 110      92.423  90.443  26.706  1.00  0.00           O  
ATOM   2649  N   SER B 111      96.591  91.129  28.565  1.00  0.00           N  
ATOM   2650  CA  SER B 111      97.999  91.090  28.919  1.00  0.00           C  
ATOM   2651  C   SER B 111      98.713  92.420  29.082  1.00  0.00           C  
ATOM   2652  O   SER B 111      99.721  92.453  29.785  1.00  0.00           O  
ATOM   2653  CB  SER B 111      98.835  90.175  28.030  1.00  0.00           C  
ATOM   2654  OG  SER B 111      98.663  90.604  26.691  1.00  0.00           O  
ATOM   2655  N   SER B 112      98.192  93.532  28.555  1.00  0.00           N  
ATOM   2656  CA  SER B 112      98.645  94.898  28.768  1.00  0.00           C  
ATOM   2657  C   SER B 112      98.416  95.483  30.141  1.00  0.00           C  
ATOM   2658  O   SER B 112      99.044  96.480  30.513  1.00  0.00           O  
ATOM   2659  CB  SER B 112      98.174  95.826  27.647  1.00  0.00           C  
ATOM   2660  OG  SER B 112      96.782  96.081  27.803  1.00  0.00           O  
ATOM   2661  N   GLY B 113      97.520  94.826  30.879  1.00  0.00           N  
ATOM   2662  CA  GLY B 113      96.849  95.319  32.073  1.00  0.00           C  
ATOM   2663  C   GLY B 113      95.637  96.101  31.567  1.00  0.00           C  
ATOM   2664  O   GLY B 113      95.530  97.290  31.880  1.00  0.00           O  
ATOM   2665  N   HIS B 114      94.667  95.456  30.927  1.00  0.00           N  
ATOM   2666  CA  HIS B 114      93.474  96.033  30.315  1.00  0.00           C  
ATOM   2667  C   HIS B 114      92.293  95.106  30.575  1.00  0.00           C  
ATOM   2668  O   HIS B 114      92.264  93.898  30.365  1.00  0.00           O  
ATOM   2669  CB  HIS B 114      93.689  96.084  28.813  1.00  0.00           C  
ATOM   2670  CG  HIS B 114      92.477  96.302  27.950  1.00  0.00           C  
ATOM   2671  CD2 HIS B 114      91.683  97.420  27.963  1.00  0.00           C  
ATOM   2672  ND1 HIS B 114      91.792  95.307  27.254  1.00  0.00           N  
ATOM   2673  CE1 HIS B 114      90.646  95.843  26.852  1.00  0.00           C  
ATOM   2674  NE2 HIS B 114      90.544  97.126  27.243  1.00  0.00           N  
ATOM   2675  N   CYS B 115      91.212  95.744  31.039  1.00  0.00           N  
ATOM   2676  CA  CYS B 115      89.914  95.125  31.108  1.00  0.00           C  
ATOM   2677  C   CYS B 115      88.890  95.595  30.063  1.00  0.00           C  
ATOM   2678  O   CYS B 115      88.907  96.794  29.800  1.00  0.00           O  
ATOM   2679  CB  CYS B 115      89.308  95.406  32.488  1.00  0.00           C  
ATOM   2680  SG  CYS B 115      90.232  94.577  33.810  1.00  0.00           S  
ATOM   2681  N   GLN B 116      88.002  94.705  29.617  1.00  0.00           N  
ATOM   2682  CA  GLN B 116      86.788  94.946  28.847  1.00  0.00           C  
ATOM   2683  C   GLN B 116      85.597  94.105  29.285  1.00  0.00           C  
ATOM   2684  O   GLN B 116      85.841  92.941  29.613  1.00  0.00           O  
ATOM   2685  CB  GLN B 116      87.092  94.849  27.346  1.00  0.00           C  
ATOM   2686  CG  GLN B 116      87.428  93.434  26.875  1.00  0.00           C  
ATOM   2687  CD  GLN B 116      87.844  93.263  25.424  1.00  0.00           C  
ATOM   2688  NE2 GLN B 116      87.134  92.504  24.586  1.00  0.00           N  
ATOM   2689  OE1 GLN B 116      88.920  93.740  25.112  1.00  0.00           O  
ATOM   2690  N   TYR B 117      84.393  94.664  29.143  1.00  0.00           N  
ATOM   2691  CA  TYR B 117      83.125  94.048  29.485  1.00  0.00           C  
ATOM   2692  C   TYR B 117      81.987  94.573  28.620  1.00  0.00           C  
ATOM   2693  O   TYR B 117      81.842  95.788  28.431  1.00  0.00           O  
ATOM   2694  CB  TYR B 117      82.881  94.385  30.957  1.00  0.00           C  
ATOM   2695  CG  TYR B 117      81.563  93.876  31.507  1.00  0.00           C  
ATOM   2696  CD1 TYR B 117      81.376  92.502  31.627  1.00  0.00           C  
ATOM   2697  CD2 TYR B 117      80.656  94.760  32.119  1.00  0.00           C  
ATOM   2698  CE1 TYR B 117      80.242  91.961  32.272  1.00  0.00           C  
ATOM   2699  CE2 TYR B 117      79.486  94.230  32.673  1.00  0.00           C  
ATOM   2700  CZ  TYR B 117      79.259  92.841  32.760  1.00  0.00           C  
ATOM   2701  OH  TYR B 117      78.189  92.372  33.455  1.00  0.00           O  
ATOM   2702  N   LEU B 118      81.163  93.676  28.076  1.00  0.00           N  
ATOM   2703  CA  LEU B 118      80.025  93.948  27.221  1.00  0.00           C  
ATOM   2704  C   LEU B 118      78.834  93.021  27.491  1.00  0.00           C  
ATOM   2705  O   LEU B 118      78.853  91.840  27.155  1.00  0.00           O  
ATOM   2706  CB  LEU B 118      80.585  93.722  25.823  1.00  0.00           C  
ATOM   2707  CG  LEU B 118      79.947  94.598  24.750  1.00  0.00           C  
ATOM   2708  CD1 LEU B 118      80.652  94.325  23.415  1.00  0.00           C  
ATOM   2709  CD2 LEU B 118      78.494  94.311  24.357  1.00  0.00           C  
ATOM   2710  N   PRO B 119      77.799  93.649  28.036  1.00  0.00           N  
ATOM   2711  CA  PRO B 119      76.514  93.008  28.225  1.00  0.00           C  
ATOM   2712  C   PRO B 119      75.419  93.377  27.249  1.00  0.00           C  
ATOM   2713  O   PRO B 119      75.420  94.481  26.697  1.00  0.00           O  
ATOM   2714  CB  PRO B 119      76.140  93.429  29.648  1.00  0.00           C  
ATOM   2715  CG  PRO B 119      76.654  94.861  29.739  1.00  0.00           C  
ATOM   2716  CD  PRO B 119      77.977  94.720  29.006  1.00  0.00           C  
ATOM   2717  N   PRO B 120      74.460  92.471  27.060  1.00  0.00           N  
ATOM   2718  CA  PRO B 120      73.267  92.895  26.365  1.00  0.00           C  
ATOM   2719  C   PRO B 120      72.127  93.306  27.309  1.00  0.00           C  
ATOM   2720  O   PRO B 120      72.064  92.686  28.371  1.00  0.00           O  
ATOM   2721  CB  PRO B 120      72.868  91.735  25.458  1.00  0.00           C  
ATOM   2722  CG  PRO B 120      73.740  90.572  25.907  1.00  0.00           C  
ATOM   2723  CD  PRO B 120      74.521  91.031  27.136  1.00  0.00           C  
ATOM   2724  N   GLY B 121      71.252  94.245  27.003  1.00  0.00           N  
ATOM   2725  CA  GLY B 121      70.136  94.435  27.920  1.00  0.00           C  
ATOM   2726  C   GLY B 121      68.992  95.371  27.541  1.00  0.00           C  
ATOM   2727  O   GLY B 121      69.030  96.096  26.558  1.00  0.00           O  
ATOM   2728  N   ILE B 122      67.978  95.436  28.413  1.00  0.00           N  
ATOM   2729  CA  ILE B 122      66.849  96.353  28.364  1.00  0.00           C  
ATOM   2730  C   ILE B 122      67.042  97.570  29.266  1.00  0.00           C  
ATOM   2731  O   ILE B 122      67.391  97.373  30.432  1.00  0.00           O  
ATOM   2732  CB  ILE B 122      65.536  95.620  28.594  1.00  0.00           C  
ATOM   2733  CG1 ILE B 122      65.319  94.450  27.635  1.00  0.00           C  
ATOM   2734  CG2 ILE B 122      64.319  96.514  28.429  1.00  0.00           C  
ATOM   2735  CD  ILE B 122      65.489  94.565  26.135  1.00  0.00           C  
ATOM   2736  N   PHE B 123      66.686  98.747  28.773  1.00  0.00           N  
ATOM   2737  CA  PHE B 123      66.909 100.060  29.342  1.00  0.00           C  
ATOM   2738  C   PHE B 123      65.606 100.834  29.364  1.00  0.00           C  
ATOM   2739  O   PHE B 123      64.761 100.752  28.494  1.00  0.00           O  
ATOM   2740  CB  PHE B 123      68.004 100.796  28.570  1.00  0.00           C  
ATOM   2741  CG  PHE B 123      69.336 100.594  29.259  1.00  0.00           C  
ATOM   2742  CD1 PHE B 123      70.022  99.367  29.202  1.00  0.00           C  
ATOM   2743  CD2 PHE B 123      69.962 101.621  29.975  1.00  0.00           C  
ATOM   2744  CE1 PHE B 123      71.333  99.305  29.680  1.00  0.00           C  
ATOM   2745  CE2 PHE B 123      71.251 101.548  30.492  1.00  0.00           C  
ATOM   2746  CZ  PHE B 123      71.938 100.322  30.424  1.00  0.00           C  
ATOM   2747  N   LYS B 124      65.522 101.765  30.330  1.00  0.00           N  
ATOM   2748  CA  LYS B 124      64.419 102.699  30.415  1.00  0.00           C  
ATOM   2749  C   LYS B 124      64.928 104.034  30.939  1.00  0.00           C  
ATOM   2750  O   LYS B 124      65.703 104.043  31.891  1.00  0.00           O  
ATOM   2751  CB  LYS B 124      63.348 102.235  31.391  1.00  0.00           C  
ATOM   2752  CG  LYS B 124      62.591 100.938  31.119  1.00  0.00           C  
ATOM   2753  CD  LYS B 124      61.216 100.908  31.785  1.00  0.00           C  
ATOM   2754  CE  LYS B 124      60.573  99.521  31.752  1.00  0.00           C  
ATOM   2755  NZ  LYS B 124      61.355  98.469  32.396  1.00  0.00           N1+
ATOM   2756  N   SER B 125      64.479 105.188  30.440  1.00  0.00           N  
ATOM   2757  CA  SER B 125      64.977 106.479  30.900  1.00  0.00           C  
ATOM   2758  C   SER B 125      63.962 107.586  30.652  1.00  0.00           C  
ATOM   2759  O   SER B 125      63.087 107.402  29.822  1.00  0.00           O  
ATOM   2760  CB  SER B 125      66.381 106.861  30.455  1.00  0.00           C  
ATOM   2761  OG  SER B 125      66.515 107.218  29.105  1.00  0.00           O  
ATOM   2762  N   SER B 126      64.056 108.648  31.446  1.00  0.00           N  
ATOM   2763  CA  SER B 126      63.177 109.797  31.408  1.00  0.00           C  
ATOM   2764  C   SER B 126      63.523 110.790  30.310  1.00  0.00           C  
ATOM   2765  O   SER B 126      64.666 110.938  29.894  1.00  0.00           O  
ATOM   2766  CB  SER B 126      63.286 110.562  32.721  1.00  0.00           C  
ATOM   2767  OG  SER B 126      62.654 110.012  33.851  1.00  0.00           O  
ATOM   2768  N   CYS B 127      62.483 111.484  29.845  1.00  0.00           N  
ATOM   2769  CA  CYS B 127      62.504 112.223  28.591  1.00  0.00           C  
ATOM   2770  C   CYS B 127      61.846 113.584  28.701  1.00  0.00           C  
ATOM   2771  O   CYS B 127      61.264 113.965  29.719  1.00  0.00           O  
ATOM   2772  CB  CYS B 127      61.765 111.296  27.627  1.00  0.00           C  
ATOM   2773  SG  CYS B 127      62.740 109.902  27.036  1.00  0.00           S  
ATOM   2774  N   TYR B 128      61.934 114.382  27.645  1.00  0.00           N  
ATOM   2775  CA  TYR B 128      61.292 115.690  27.521  1.00  0.00           C  
ATOM   2776  C   TYR B 128      60.036 115.507  26.684  1.00  0.00           C  
ATOM   2777  O   TYR B 128      60.115 115.054  25.545  1.00  0.00           O  
ATOM   2778  CB  TYR B 128      62.177 116.771  26.908  1.00  0.00           C  
ATOM   2779  CG  TYR B 128      63.483 117.011  27.622  1.00  0.00           C  
ATOM   2780  CD1 TYR B 128      64.589 116.179  27.405  1.00  0.00           C  
ATOM   2781  CD2 TYR B 128      63.524 118.158  28.420  1.00  0.00           C  
ATOM   2782  CE1 TYR B 128      65.830 116.519  27.953  1.00  0.00           C  
ATOM   2783  CE2 TYR B 128      64.758 118.540  28.961  1.00  0.00           C  
ATOM   2784  CZ  TYR B 128      65.871 117.676  28.752  1.00  0.00           C  
ATOM   2785  OH  TYR B 128      67.058 117.875  29.357  1.00  0.00           O  
ATOM   2786  N   ILE B 129      58.859 115.771  27.252  1.00  0.00           N  
ATOM   2787  CA  ILE B 129      57.579 115.512  26.618  1.00  0.00           C  
ATOM   2788  C   ILE B 129      56.824 116.832  26.580  1.00  0.00           C  
ATOM   2789  O   ILE B 129      56.646 117.408  27.653  1.00  0.00           O  
ATOM   2790  CB  ILE B 129      56.705 114.528  27.381  1.00  0.00           C  
ATOM   2791  CG1 ILE B 129      57.414 113.184  27.506  1.00  0.00           C  
ATOM   2792  CG2 ILE B 129      55.335 114.399  26.723  1.00  0.00           C  
ATOM   2793  CD  ILE B 129      57.681 112.376  26.237  1.00  0.00           C  
ATOM   2794  N   ASP B 130      56.234 117.313  25.487  1.00  0.00           N  
ATOM   2795  CA  ASP B 130      55.480 118.557  25.513  1.00  0.00           C  
ATOM   2796  C   ASP B 130      54.191 118.484  24.713  1.00  0.00           C  
ATOM   2797  O   ASP B 130      54.276 118.187  23.517  1.00  0.00           O  
ATOM   2798  CB  ASP B 130      56.356 119.733  25.097  1.00  0.00           C  
ATOM   2799  CG  ASP B 130      55.723 121.118  25.130  1.00  0.00           C  
ATOM   2800  OD1 ASP B 130      54.623 121.318  25.677  1.00  0.00           O  
ATOM   2801  OD2 ASP B 130      56.354 122.078  24.626  1.00  0.00           O1-
ATOM   2802  N   VAL B 131      53.043 118.647  25.375  1.00  0.00           N  
ATOM   2803  CA  VAL B 131      51.680 118.554  24.881  1.00  0.00           C  
ATOM   2804  C   VAL B 131      51.470 119.681  23.889  1.00  0.00           C  
ATOM   2805  O   VAL B 131      50.678 119.479  22.971  1.00  0.00           O  
ATOM   2806  CB  VAL B 131      50.629 118.531  25.985  1.00  0.00           C  
ATOM   2807  CG1 VAL B 131      49.180 118.779  25.576  1.00  0.00           C  
ATOM   2808  CG2 VAL B 131      50.603 117.271  26.855  1.00  0.00           C  
ATOM   2809  N   ARG B 132      52.257 120.752  23.953  1.00  0.00           N  
ATOM   2810  CA  ARG B 132      51.974 121.956  23.194  1.00  0.00           C  
ATOM   2811  C   ARG B 132      52.178 121.747  21.690  1.00  0.00           C  
ATOM   2812  O   ARG B 132      51.585 122.446  20.876  1.00  0.00           O  
ATOM   2813  CB  ARG B 132      52.857 123.081  23.719  1.00  0.00           C  
ATOM   2814  CG  ARG B 132      52.549 124.503  23.258  1.00  0.00           C  
ATOM   2815  CD  ARG B 132      52.907 125.733  24.089  1.00  0.00           C  
ATOM   2816  NE  ARG B 132      52.807 126.974  23.322  1.00  0.00           N  
ATOM   2817  CZ  ARG B 132      53.314 128.177  23.624  1.00  0.00           C  
ATOM   2818  NH1 ARG B 132      54.036 128.348  24.747  1.00  0.00           N1+
ATOM   2819  NH2 ARG B 132      53.302 129.208  22.764  1.00  0.00           N  
ATOM   2820  N   TRP B 133      52.920 120.743  21.211  1.00  0.00           N  
ATOM   2821  CA  TRP B 133      52.992 120.323  19.824  1.00  0.00           C  
ATOM   2822  C   TRP B 133      51.708 119.789  19.228  1.00  0.00           C  
ATOM   2823  O   TRP B 133      51.561 119.982  18.032  1.00  0.00           O  
ATOM   2824  CB  TRP B 133      54.027 119.199  19.781  1.00  0.00           C  
ATOM   2825  CG  TRP B 133      55.486 119.548  19.909  1.00  0.00           C  
ATOM   2826  CD1 TRP B 133      56.255 119.788  20.999  1.00  0.00           C  
ATOM   2827  CD2 TRP B 133      56.394 119.654  18.785  1.00  0.00           C  
ATOM   2828  CE2 TRP B 133      57.692 120.038  19.239  1.00  0.00           C  
ATOM   2829  CE3 TRP B 133      56.222 119.339  17.435  1.00  0.00           C  
ATOM   2830  NE1 TRP B 133      57.518 120.177  20.598  1.00  0.00           N  
ATOM   2831  CZ2 TRP B 133      58.821 120.181  18.420  1.00  0.00           C  
ATOM   2832  CZ3 TRP B 133      57.361 119.472  16.616  1.00  0.00           C  
ATOM   2833  CH2 TRP B 133      58.572 120.015  17.049  1.00  0.00           C  
ATOM   2834  N   PHE B 134      50.712 119.270  19.963  1.00  0.00           N  
ATOM   2835  CA  PHE B 134      49.794 118.242  19.514  1.00  0.00           C  
ATOM   2836  C   PHE B 134      50.492 116.925  19.208  1.00  0.00           C  
ATOM   2837  O   PHE B 134      51.663 116.944  18.863  1.00  0.00           O  
ATOM   2838  CB  PHE B 134      48.782 118.759  18.494  1.00  0.00           C  
ATOM   2839  CG  PHE B 134      47.634 117.826  18.213  1.00  0.00           C  
ATOM   2840  CD1 PHE B 134      46.469 117.961  18.983  1.00  0.00           C  
ATOM   2841  CD2 PHE B 134      47.695 117.023  17.066  1.00  0.00           C  
ATOM   2842  CE1 PHE B 134      45.418 117.051  18.809  1.00  0.00           C  
ATOM   2843  CE2 PHE B 134      46.610 116.169  16.855  1.00  0.00           C  
ATOM   2844  CZ  PHE B 134      45.502 116.180  17.727  1.00  0.00           C  
ATOM   2845  N   PRO B 135      49.816 115.777  19.244  1.00  0.00           N  
ATOM   2846  CA  PRO B 135      50.406 114.461  19.144  1.00  0.00           C  
ATOM   2847  C   PRO B 135      50.900 114.048  17.757  1.00  0.00           C  
ATOM   2848  O   PRO B 135      50.868 112.869  17.439  1.00  0.00           O  
ATOM   2849  CB  PRO B 135      49.539 113.377  19.778  1.00  0.00           C  
ATOM   2850  CG  PRO B 135      48.616 114.207  20.676  1.00  0.00           C  
ATOM   2851  CD  PRO B 135      48.532 115.491  19.863  1.00  0.00           C  
ATOM   2852  N   PHE B 136      51.418 114.934  16.920  1.00  0.00           N  
ATOM   2853  CA  PHE B 136      52.313 114.544  15.845  1.00  0.00           C  
ATOM   2854  C   PHE B 136      53.549 115.424  15.855  1.00  0.00           C  
ATOM   2855  O   PHE B 136      53.459 116.576  15.412  1.00  0.00           O  
ATOM   2856  CB  PHE B 136      51.450 114.658  14.589  1.00  0.00           C  
ATOM   2857  CG  PHE B 136      50.166 113.863  14.453  1.00  0.00           C  
ATOM   2858  CD1 PHE B 136      49.012 114.541  14.043  1.00  0.00           C  
ATOM   2859  CD2 PHE B 136      50.171 112.468  14.511  1.00  0.00           C  
ATOM   2860  CE1 PHE B 136      47.802 113.842  14.019  1.00  0.00           C  
ATOM   2861  CE2 PHE B 136      48.981 111.735  14.395  1.00  0.00           C  
ATOM   2862  CZ  PHE B 136      47.791 112.456  14.227  1.00  0.00           C  
ATOM   2863  N   ASP B 137      54.621 114.982  16.522  1.00  0.00           N  
ATOM   2864  CA  ASP B 137      55.511 115.822  17.306  1.00  0.00           C  
ATOM   2865  C   ASP B 137      56.992 115.500  17.259  1.00  0.00           C  
ATOM   2866  O   ASP B 137      57.366 114.484  16.671  1.00  0.00           O  
ATOM   2867  CB  ASP B 137      54.979 115.914  18.724  1.00  0.00           C  
ATOM   2868  CG  ASP B 137      54.605 114.607  19.394  1.00  0.00           C  
ATOM   2869  OD1 ASP B 137      54.754 113.532  18.761  1.00  0.00           O  
ATOM   2870  OD2 ASP B 137      54.057 114.604  20.513  1.00  0.00           O1-
ATOM   2871  N   VAL B 138      57.837 116.317  17.887  1.00  0.00           N  
ATOM   2872  CA  VAL B 138      59.239 115.975  18.026  1.00  0.00           C  
ATOM   2873  C   VAL B 138      59.565 115.903  19.512  1.00  0.00           C  
ATOM   2874  O   VAL B 138      59.362 116.864  20.234  1.00  0.00           O  
ATOM   2875  CB  VAL B 138      60.244 116.838  17.260  1.00  0.00           C  
ATOM   2876  CG1 VAL B 138      61.659 116.300  17.443  1.00  0.00           C  
ATOM   2877  CG2 VAL B 138      59.895 116.749  15.780  1.00  0.00           C  
ATOM   2878  N   GLN B 139      60.170 114.801  19.963  1.00  0.00           N  
ATOM   2879  CA  GLN B 139      60.490 114.478  21.338  1.00  0.00           C  
ATOM   2880  C   GLN B 139      61.974 114.158  21.492  1.00  0.00           C  
ATOM   2881  O   GLN B 139      62.624 113.758  20.516  1.00  0.00           O  
ATOM   2882  CB  GLN B 139      59.558 113.321  21.702  1.00  0.00           C  
ATOM   2883  CG  GLN B 139      58.196 113.902  22.036  1.00  0.00           C  
ATOM   2884  CD  GLN B 139      57.340 112.835  22.693  1.00  0.00           C  
ATOM   2885  NE2 GLN B 139      56.072 113.165  22.931  1.00  0.00           N  
ATOM   2886  OE1 GLN B 139      57.716 111.717  23.071  1.00  0.00           O  
ATOM   2887  N   HIS B 140      62.507 114.398  22.682  1.00  0.00           N  
ATOM   2888  CA  HIS B 140      63.884 113.996  22.834  1.00  0.00           C  
ATOM   2889  C   HIS B 140      64.137 113.622  24.282  1.00  0.00           C  
ATOM   2890  O   HIS B 140      63.322 113.912  25.161  1.00  0.00           O  
ATOM   2891  CB  HIS B 140      64.827 115.135  22.429  1.00  0.00           C  
ATOM   2892  CG  HIS B 140      65.166 116.223  23.418  1.00  0.00           C  
ATOM   2893  CD2 HIS B 140      66.282 116.260  24.207  1.00  0.00           C  
ATOM   2894  ND1 HIS B 140      64.409 117.383  23.597  1.00  0.00           N  
ATOM   2895  CE1 HIS B 140      65.091 118.078  24.510  1.00  0.00           C  
ATOM   2896  NE2 HIS B 140      66.197 117.434  24.921  1.00  0.00           N  
ATOM   2897  N   CYS B 141      65.258 112.934  24.480  1.00  0.00           N  
ATOM   2898  CA  CYS B 141      65.885 112.644  25.771  1.00  0.00           C  
ATOM   2899  C   CYS B 141      67.403 112.797  25.785  1.00  0.00           C  
ATOM   2900  O   CYS B 141      68.042 112.847  24.734  1.00  0.00           O  
ATOM   2901  CB  CYS B 141      65.511 111.268  26.314  1.00  0.00           C  
ATOM   2902  SG  CYS B 141      63.992 110.623  25.587  1.00  0.00           S  
ATOM   2903  N   LYS B 142      68.003 112.861  26.963  1.00  0.00           N  
ATOM   2904  CA  LYS B 142      69.416 112.727  27.260  1.00  0.00           C  
ATOM   2905  C   LYS B 142      69.689 111.642  28.279  1.00  0.00           C  
ATOM   2906  O   LYS B 142      69.098 111.576  29.351  1.00  0.00           O  
ATOM   2907  CB  LYS B 142      69.877 114.086  27.784  1.00  0.00           C  
ATOM   2908  CG  LYS B 142      69.755 115.135  26.689  1.00  0.00           C  
ATOM   2909  CD  LYS B 142      70.334 116.457  27.176  1.00  0.00           C  
ATOM   2910  CE  LYS B 142      70.110 117.458  26.032  1.00  0.00           C  
ATOM   2911  NZ  LYS B 142      71.211 117.425  25.066  1.00  0.00           N1+
ATOM   2912  N   LEU B 143      70.668 110.798  27.955  1.00  0.00           N  
ATOM   2913  CA  LEU B 143      71.348 109.829  28.792  1.00  0.00           C  
ATOM   2914  C   LEU B 143      72.777 110.266  29.096  1.00  0.00           C  
ATOM   2915  O   LEU B 143      73.691 110.243  28.293  1.00  0.00           O  
ATOM   2916  CB  LEU B 143      71.291 108.498  28.038  1.00  0.00           C  
ATOM   2917  CG  LEU B 143      69.975 107.728  27.993  1.00  0.00           C  
ATOM   2918  CD1 LEU B 143      69.061 108.139  26.839  1.00  0.00           C  
ATOM   2919  CD2 LEU B 143      70.163 106.212  28.019  1.00  0.00           C  
ATOM   2920  N   LYS B 144      72.867 110.756  30.345  1.00  0.00           N  
ATOM   2921  CA  LYS B 144      74.103 111.192  30.951  1.00  0.00           C  
ATOM   2922  C   LYS B 144      74.679 110.041  31.768  1.00  0.00           C  
ATOM   2923  O   LYS B 144      73.949 109.313  32.468  1.00  0.00           O  
ATOM   2924  CB  LYS B 144      73.795 112.481  31.705  1.00  0.00           C  
ATOM   2925  CG  LYS B 144      74.993 113.027  32.469  1.00  0.00           C  
ATOM   2926  CD  LYS B 144      74.598 114.327  33.169  1.00  0.00           C  
ATOM   2927  CE  LYS B 144      74.228 115.527  32.305  1.00  0.00           C  
ATOM   2928  NZ  LYS B 144      75.417 115.933  31.531  1.00  0.00           N1+
ATOM   2929  N   PHE B 145      75.996 109.964  31.834  1.00  0.00           N  
ATOM   2930  CA  PHE B 145      76.568 108.806  32.500  1.00  0.00           C  
ATOM   2931  C   PHE B 145      77.804 109.312  33.222  1.00  0.00           C  
ATOM   2932  O   PHE B 145      78.627 109.985  32.613  1.00  0.00           O  
ATOM   2933  CB  PHE B 145      76.973 107.655  31.581  1.00  0.00           C  
ATOM   2934  CG  PHE B 145      75.820 106.878  30.991  1.00  0.00           C  
ATOM   2935  CD1 PHE B 145      75.292 107.315  29.777  1.00  0.00           C  
ATOM   2936  CD2 PHE B 145      75.358 105.696  31.586  1.00  0.00           C  
ATOM   2937  CE1 PHE B 145      74.242 106.590  29.196  1.00  0.00           C  
ATOM   2938  CE2 PHE B 145      74.455 104.867  30.914  1.00  0.00           C  
ATOM   2939  CZ  PHE B 145      73.810 105.404  29.802  1.00  0.00           C  
ATOM   2940  N   GLY B 146      77.943 109.079  34.535  1.00  0.00           N  
ATOM   2941  CA  GLY B 146      78.991 109.567  35.418  1.00  0.00           C  
ATOM   2942  C   GLY B 146      79.276 108.554  36.524  1.00  0.00           C  
ATOM   2943  O   GLY B 146      78.479 107.639  36.763  1.00  0.00           O  
ATOM   2944  N   SER B 147      80.422 108.650  37.189  1.00  0.00           N  
ATOM   2945  CA  SER B 147      80.938 107.702  38.160  1.00  0.00           C  
ATOM   2946  C   SER B 147      80.183 107.952  39.461  1.00  0.00           C  
ATOM   2947  O   SER B 147      79.790 109.074  39.765  1.00  0.00           O  
ATOM   2948  CB  SER B 147      82.452 107.891  38.337  1.00  0.00           C  
ATOM   2949  OG  SER B 147      83.004 106.993  39.284  1.00  0.00           O  
ATOM   2950  N   TRP B 148      80.055 106.923  40.305  1.00  0.00           N  
ATOM   2951  CA  TRP B 148      79.313 106.935  41.546  1.00  0.00           C  
ATOM   2952  C   TRP B 148      80.147 107.197  42.792  1.00  0.00           C  
ATOM   2953  O   TRP B 148      79.580 107.629  43.795  1.00  0.00           O  
ATOM   2954  CB  TRP B 148      78.231 105.868  41.589  1.00  0.00           C  
ATOM   2955  CG  TRP B 148      76.985 106.338  42.292  1.00  0.00           C  
ATOM   2956  CD1 TRP B 148      76.487 105.844  43.454  1.00  0.00           C  
ATOM   2957  CD2 TRP B 148      75.998 107.283  41.780  1.00  0.00           C  
ATOM   2958  CE2 TRP B 148      74.943 107.375  42.723  1.00  0.00           C  
ATOM   2959  CE3 TRP B 148      75.859 108.105  40.656  1.00  0.00           C  
ATOM   2960  NE1 TRP B 148      75.337 106.552  43.759  1.00  0.00           N  
ATOM   2961  CZ2 TRP B 148      73.776 108.091  42.475  1.00  0.00           C  
ATOM   2962  CZ3 TRP B 148      74.684 108.824  40.368  1.00  0.00           C  
ATOM   2963  CH2 TRP B 148      73.632 108.809  41.271  1.00  0.00           C  
ATOM   2964  N   SER B 149      81.462 106.996  42.898  1.00  0.00           N  
ATOM   2965  CA  SER B 149      82.267 107.113  44.091  1.00  0.00           C  
ATOM   2966  C   SER B 149      83.641 107.747  43.906  1.00  0.00           C  
ATOM   2967  O   SER B 149      84.387 107.898  44.877  1.00  0.00           O  
ATOM   2968  CB  SER B 149      82.320 105.795  44.859  1.00  0.00           C  
ATOM   2969  OG  SER B 149      81.132 105.047  44.682  1.00  0.00           O  
ATOM   2970  N   TYR B 150      83.948 108.062  42.650  1.00  0.00           N  
ATOM   2971  CA  TYR B 150      85.256 108.500  42.225  1.00  0.00           C  
ATOM   2972  C   TYR B 150      85.079 109.655  41.236  1.00  0.00           C  
ATOM   2973  O   TYR B 150      84.076 109.831  40.561  1.00  0.00           O  
ATOM   2974  CB  TYR B 150      86.030 107.395  41.488  1.00  0.00           C  
ATOM   2975  CG  TYR B 150      86.165 106.083  42.231  1.00  0.00           C  
ATOM   2976  CD1 TYR B 150      87.268 105.858  43.048  1.00  0.00           C  
ATOM   2977  CD2 TYR B 150      85.227 105.074  42.055  1.00  0.00           C  
ATOM   2978  CE1 TYR B 150      87.313 104.700  43.830  1.00  0.00           C  
ATOM   2979  CE2 TYR B 150      85.232 103.911  42.824  1.00  0.00           C  
ATOM   2980  CZ  TYR B 150      86.266 103.761  43.764  1.00  0.00           C  
ATOM   2981  OH  TYR B 150      86.284 102.610  44.495  1.00  0.00           O  
ATOM   2982  N   GLY B 151      86.197 110.375  41.097  1.00  0.00           N  
ATOM   2983  CA  GLY B 151      86.373 111.432  40.116  1.00  0.00           C  
ATOM   2984  C   GLY B 151      87.772 111.986  40.137  1.00  0.00           C  
ATOM   2985  O   GLY B 151      88.738 111.239  40.343  1.00  0.00           O  
ATOM   2986  N   GLY B 152      88.002 113.174  39.572  1.00  0.00           N  
ATOM   2987  CA  GLY B 152      89.169 114.018  39.706  1.00  0.00           C  
ATOM   2988  C   GLY B 152      90.406 113.370  39.098  1.00  0.00           C  
ATOM   2989  O   GLY B 152      90.416 112.923  37.958  1.00  0.00           O  
ATOM   2990  N   TRP B 153      91.431 113.299  39.944  1.00  0.00           N  
ATOM   2991  CA  TRP B 153      92.724 112.664  39.723  1.00  0.00           C  
ATOM   2992  C   TRP B 153      92.714 111.157  39.931  1.00  0.00           C  
ATOM   2993  O   TRP B 153      93.741 110.506  39.785  1.00  0.00           O  
ATOM   2994  CB  TRP B 153      93.729 113.279  40.684  1.00  0.00           C  
ATOM   2995  CG  TRP B 153      94.035 114.739  40.516  1.00  0.00           C  
ATOM   2996  CD1 TRP B 153      94.404 115.495  41.580  1.00  0.00           C  
ATOM   2997  CD2 TRP B 153      93.881 115.623  39.376  1.00  0.00           C  
ATOM   2998  CE2 TRP B 153      94.309 116.911  39.822  1.00  0.00           C  
ATOM   2999  CE3 TRP B 153      93.549 115.544  38.008  1.00  0.00           C  
ATOM   3000  NE1 TRP B 153      94.537 116.808  41.181  1.00  0.00           N  
ATOM   3001  CZ2 TRP B 153      94.393 118.014  38.972  1.00  0.00           C  
ATOM   3002  CZ3 TRP B 153      93.682 116.616  37.117  1.00  0.00           C  
ATOM   3003  CH2 TRP B 153      94.085 117.872  37.610  1.00  0.00           C  
ATOM   3004  N   SER B 154      91.577 110.596  40.343  1.00  0.00           N  
ATOM   3005  CA  SER B 154      91.369 109.151  40.356  1.00  0.00           C  
ATOM   3006  C   SER B 154      90.945 108.574  39.014  1.00  0.00           C  
ATOM   3007  O   SER B 154      91.478 107.598  38.517  1.00  0.00           O  
ATOM   3008  CB  SER B 154      90.458 108.780  41.529  1.00  0.00           C  
ATOM   3009  OG  SER B 154      90.645 107.477  42.004  1.00  0.00           O  
ATOM   3010  N   LEU B 155      89.924 109.160  38.381  1.00  0.00           N  
ATOM   3011  CA  LEU B 155      89.171 108.514  37.318  1.00  0.00           C  
ATOM   3012  C   LEU B 155      88.693 109.535  36.284  1.00  0.00           C  
ATOM   3013  O   LEU B 155      88.248 110.631  36.584  1.00  0.00           O  
ATOM   3014  CB  LEU B 155      87.965 107.819  37.948  1.00  0.00           C  
ATOM   3015  CG  LEU B 155      87.433 106.654  37.105  1.00  0.00           C  
ATOM   3016  CD1 LEU B 155      88.134 105.373  37.555  1.00  0.00           C  
ATOM   3017  CD2 LEU B 155      85.921 106.546  37.266  1.00  0.00           C  
ATOM   3018  N   ASP B 156      88.727 109.180  34.991  1.00  0.00           N  
ATOM   3019  CA  ASP B 156      88.381 110.073  33.913  1.00  0.00           C  
ATOM   3020  C   ASP B 156      87.552 109.266  32.924  1.00  0.00           C  
ATOM   3021  O   ASP B 156      87.733 108.059  32.744  1.00  0.00           O  
ATOM   3022  CB  ASP B 156      89.637 110.634  33.275  1.00  0.00           C  
ATOM   3023  CG  ASP B 156      89.467 111.724  32.220  1.00  0.00           C  
ATOM   3024  OD1 ASP B 156      90.354 111.959  31.367  1.00  0.00           O  
ATOM   3025  OD2 ASP B 156      88.386 112.339  32.129  1.00  0.00           O1-
ATOM   3026  N   LEU B 157      86.552 109.861  32.283  1.00  0.00           N  
ATOM   3027  CA  LEU B 157      85.531 109.149  31.534  1.00  0.00           C  
ATOM   3028  C   LEU B 157      85.411 109.847  30.179  1.00  0.00           C  
ATOM   3029  O   LEU B 157      85.268 111.064  30.211  1.00  0.00           O  
ATOM   3030  CB  LEU B 157      84.227 109.080  32.340  1.00  0.00           C  
ATOM   3031  CG  LEU B 157      82.872 108.584  31.844  1.00  0.00           C  
ATOM   3032  CD1 LEU B 157      82.733 107.090  31.545  1.00  0.00           C  
ATOM   3033  CD2 LEU B 157      81.703 108.877  32.778  1.00  0.00           C  
ATOM   3034  N   GLN B 158      85.501 109.151  29.051  1.00  0.00           N  
ATOM   3035  CA  GLN B 158      85.272 109.616  27.703  1.00  0.00           C  
ATOM   3036  C   GLN B 158      84.485 108.643  26.843  1.00  0.00           C  
ATOM   3037  O   GLN B 158      84.789 107.450  26.870  1.00  0.00           O  
ATOM   3038  CB  GLN B 158      86.627 109.908  27.067  1.00  0.00           C  
ATOM   3039  CG  GLN B 158      86.754 110.384  25.615  1.00  0.00           C  
ATOM   3040  CD  GLN B 158      86.153 111.760  25.368  1.00  0.00           C  
ATOM   3041  NE2 GLN B 158      86.841 112.856  25.701  1.00  0.00           N  
ATOM   3042  OE1 GLN B 158      84.977 111.968  25.068  1.00  0.00           O  
ATOM   3043  N   MET B 159      83.643 109.216  25.966  1.00  0.00           N  
ATOM   3044  CA  MET B 159      82.864 108.343  25.105  1.00  0.00           C  
ATOM   3045  C   MET B 159      83.417 108.035  23.730  1.00  0.00           C  
ATOM   3046  O   MET B 159      84.187 108.873  23.242  1.00  0.00           O  
ATOM   3047  CB  MET B 159      81.382 108.682  25.193  1.00  0.00           C  
ATOM   3048  CG  MET B 159      80.900 110.067  24.741  1.00  0.00           C  
ATOM   3049  SD  MET B 159      81.329 110.550  23.053  1.00  0.00           S  
ATOM   3050  CE  MET B 159      80.853 109.124  22.030  1.00  0.00           C  
ATOM   3051  N   GLN B 160      83.115 106.869  23.158  1.00  0.00           N  
ATOM   3052  CA  GLN B 160      83.400 106.481  21.784  1.00  0.00           C  
ATOM   3053  C   GLN B 160      82.091 106.428  21.005  1.00  0.00           C  
ATOM   3054  O   GLN B 160      81.095 105.891  21.477  1.00  0.00           O  
ATOM   3055  CB  GLN B 160      84.240 105.207  21.800  1.00  0.00           C  
ATOM   3056  CG  GLN B 160      85.618 105.186  22.446  1.00  0.00           C  
ATOM   3057  CD  GLN B 160      86.069 103.820  22.938  1.00  0.00           C  
ATOM   3058  NE2 GLN B 160      87.295 103.721  23.460  1.00  0.00           N  
ATOM   3059  OE1 GLN B 160      85.516 102.774  22.606  1.00  0.00           O  
ATOM   3060  N   GLU B 161      82.072 106.927  19.769  1.00  0.00           N  
ATOM   3061  CA  GLU B 161      80.916 107.239  18.937  1.00  0.00           C  
ATOM   3062  C   GLU B 161      79.944 106.078  18.796  1.00  0.00           C  
ATOM   3063  O   GLU B 161      80.345 104.953  18.522  1.00  0.00           O  
ATOM   3064  CB  GLU B 161      81.423 107.757  17.596  1.00  0.00           C  
ATOM   3065  CG  GLU B 161      80.359 108.463  16.770  1.00  0.00           C  
ATOM   3066  CD  GLU B 161      80.988 108.860  15.436  1.00  0.00           C  
ATOM   3067  OE1 GLU B 161      81.882 109.720  15.398  1.00  0.00           O  
ATOM   3068  OE2 GLU B 161      80.598 108.157  14.477  1.00  0.00           O1-
ATOM   3069  N   ALA B 162      78.673 106.308  19.147  1.00  0.00           N  
ATOM   3070  CA  ALA B 162      77.614 105.332  19.278  1.00  0.00           C  
ATOM   3071  C   ALA B 162      77.156 104.828  17.930  1.00  0.00           C  
ATOM   3072  O   ALA B 162      77.197 105.583  16.949  1.00  0.00           O  
ATOM   3073  CB  ALA B 162      76.401 105.941  19.964  1.00  0.00           C  
ATOM   3074  N   ASP B 163      76.712 103.590  17.748  1.00  0.00           N  
ATOM   3075  CA  ASP B 163      76.373 102.885  16.519  1.00  0.00           C  
ATOM   3076  C   ASP B 163      74.899 102.589  16.375  1.00  0.00           C  
ATOM   3077  O   ASP B 163      74.356 101.893  17.237  1.00  0.00           O  
ATOM   3078  CB  ASP B 163      77.195 101.599  16.453  1.00  0.00           C  
ATOM   3079  CG  ASP B 163      77.372 100.883  15.127  1.00  0.00           C  
ATOM   3080  OD1 ASP B 163      76.464 101.174  14.315  1.00  0.00           O  
ATOM   3081  OD2 ASP B 163      78.353 100.129  14.931  1.00  0.00           O1-
ATOM   3082  N   ILE B 164      74.288 103.061  15.290  1.00  0.00           N  
ATOM   3083  CA  ILE B 164      72.920 102.733  14.948  1.00  0.00           C  
ATOM   3084  C   ILE B 164      72.771 101.703  13.832  1.00  0.00           C  
ATOM   3085  O   ILE B 164      71.699 101.573  13.259  1.00  0.00           O  
ATOM   3086  CB  ILE B 164      72.139 104.037  14.777  1.00  0.00           C  
ATOM   3087  CG1 ILE B 164      72.410 104.743  13.451  1.00  0.00           C  
ATOM   3088  CG2 ILE B 164      72.238 104.985  15.963  1.00  0.00           C  
ATOM   3089  CD  ILE B 164      71.407 105.876  13.235  1.00  0.00           C  
ATOM   3090  N   SER B 165      73.886 101.111  13.385  1.00  0.00           N  
ATOM   3091  CA  SER B 165      73.929 100.390  12.112  1.00  0.00           C  
ATOM   3092  C   SER B 165      72.993  99.210  12.052  1.00  0.00           C  
ATOM   3093  O   SER B 165      72.397  98.901  11.025  1.00  0.00           O  
ATOM   3094  CB  SER B 165      75.386 100.079  11.724  1.00  0.00           C  
ATOM   3095  OG  SER B 165      75.918  99.191  12.681  1.00  0.00           O  
ATOM   3096  N   GLY B 166      72.790  98.506  13.171  1.00  0.00           N  
ATOM   3097  CA  GLY B 166      71.994  97.299  13.296  1.00  0.00           C  
ATOM   3098  C   GLY B 166      70.554  97.577  13.713  1.00  0.00           C  
ATOM   3099  O   GLY B 166      69.861  96.703  14.201  1.00  0.00           O  
ATOM   3100  N   TYR B 167      70.126  98.842  13.665  1.00  0.00           N  
ATOM   3101  CA  TYR B 167      68.786  99.304  13.951  1.00  0.00           C  
ATOM   3102  C   TYR B 167      67.762  98.700  13.000  1.00  0.00           C  
ATOM   3103  O   TYR B 167      68.024  98.610  11.810  1.00  0.00           O  
ATOM   3104  CB  TYR B 167      68.799 100.831  13.976  1.00  0.00           C  
ATOM   3105  CG  TYR B 167      67.762 101.578  14.782  1.00  0.00           C  
ATOM   3106  CD1 TYR B 167      67.931 101.739  16.159  1.00  0.00           C  
ATOM   3107  CD2 TYR B 167      66.528 101.941  14.241  1.00  0.00           C  
ATOM   3108  CE1 TYR B 167      66.934 102.257  17.008  1.00  0.00           C  
ATOM   3109  CE2 TYR B 167      65.552 102.553  15.038  1.00  0.00           C  
ATOM   3110  CZ  TYR B 167      65.802 102.841  16.389  1.00  0.00           C  
ATOM   3111  OH  TYR B 167      64.780 103.361  17.127  1.00  0.00           O  
ATOM   3112  N   ILE B 168      66.628  98.220  13.520  1.00  0.00           N  
ATOM   3113  CA  ILE B 168      65.540  97.580  12.804  1.00  0.00           C  
ATOM   3114  C   ILE B 168      65.084  98.412  11.615  1.00  0.00           C  
ATOM   3115  O   ILE B 168      64.963  99.614  11.788  1.00  0.00           O  
ATOM   3116  CB  ILE B 168      64.381  97.092  13.684  1.00  0.00           C  
ATOM   3117  CG1 ILE B 168      63.813  98.279  14.447  1.00  0.00           C  
ATOM   3118  CG2 ILE B 168      64.864  95.924  14.545  1.00  0.00           C  
ATOM   3119  CD  ILE B 168      62.682  97.767  15.336  1.00  0.00           C  
ATOM   3120  N   PRO B 169      64.932  97.809  10.434  1.00  0.00           N  
ATOM   3121  CA  PRO B 169      64.559  98.554   9.241  1.00  0.00           C  
ATOM   3122  C   PRO B 169      63.232  99.316   9.301  1.00  0.00           C  
ATOM   3123  O   PRO B 169      63.029 100.299   8.588  1.00  0.00           O  
ATOM   3124  CB  PRO B 169      64.376  97.493   8.152  1.00  0.00           C  
ATOM   3125  CG  PRO B 169      65.498  96.511   8.496  1.00  0.00           C  
ATOM   3126  CD  PRO B 169      65.354  96.484  10.004  1.00  0.00           C  
ATOM   3127  N   ASN B 170      62.351  98.788  10.161  1.00  0.00           N  
ATOM   3128  CA  ASN B 170      61.034  99.305  10.493  1.00  0.00           C  
ATOM   3129  C   ASN B 170      60.791  99.286  11.996  1.00  0.00           C  
ATOM   3130  O   ASN B 170      59.993  98.481  12.486  1.00  0.00           O  
ATOM   3131  CB  ASN B 170      59.995  98.571   9.651  1.00  0.00           C  
ATOM   3132  CG  ASN B 170      59.867  98.997   8.203  1.00  0.00           C  
ATOM   3133  ND2 ASN B 170      59.142 100.098   7.987  1.00  0.00           N  
ATOM   3134  OD1 ASN B 170      60.297  98.371   7.238  1.00  0.00           O  
ATOM   3135  N   GLY B 171      61.310 100.247  12.762  1.00  0.00           N  
ATOM   3136  CA  GLY B 171      60.640 100.639  13.978  1.00  0.00           C  
ATOM   3137  C   GLY B 171      59.369 101.451  13.753  1.00  0.00           C  
ATOM   3138  O   GLY B 171      59.211 102.066  12.701  1.00  0.00           O  
ATOM   3139  N   GLU B 172      58.493 101.553  14.765  1.00  0.00           N  
ATOM   3140  CA  GLU B 172      57.317 102.392  14.738  1.00  0.00           C  
ATOM   3141  C   GLU B 172      57.643 103.876  14.864  1.00  0.00           C  
ATOM   3142  O   GLU B 172      57.098 104.705  14.133  1.00  0.00           O  
ATOM   3143  CB  GLU B 172      56.257 101.956  15.737  1.00  0.00           C  
ATOM   3144  CG  GLU B 172      54.966 102.742  15.489  1.00  0.00           C  
ATOM   3145  CD  GLU B 172      53.886 102.118  16.352  1.00  0.00           C  
ATOM   3146  OE1 GLU B 172      53.218 101.254  15.758  1.00  0.00           O  
ATOM   3147  OE2 GLU B 172      53.534 102.647  17.433  1.00  0.00           O1-
ATOM   3148  N   TRP B 173      58.600 104.221  15.731  1.00  0.00           N  
ATOM   3149  CA  TRP B 173      59.014 105.556  16.111  1.00  0.00           C  
ATOM   3150  C   TRP B 173      60.281 105.943  15.368  1.00  0.00           C  
ATOM   3151  O   TRP B 173      60.982 104.994  15.002  1.00  0.00           O  
ATOM   3152  CB  TRP B 173      59.264 105.669  17.618  1.00  0.00           C  
ATOM   3153  CG  TRP B 173      58.040 105.854  18.459  1.00  0.00           C  
ATOM   3154  CD1 TRP B 173      57.081 104.948  18.742  1.00  0.00           C  
ATOM   3155  CD2 TRP B 173      57.703 107.042  19.234  1.00  0.00           C  
ATOM   3156  CE2 TRP B 173      56.542 106.726  19.987  1.00  0.00           C  
ATOM   3157  CE3 TRP B 173      58.165 108.362  19.383  1.00  0.00           C  
ATOM   3158  NE1 TRP B 173      56.244 105.400  19.744  1.00  0.00           N  
ATOM   3159  CZ2 TRP B 173      55.937 107.623  20.875  1.00  0.00           C  
ATOM   3160  CZ3 TRP B 173      57.565 109.304  20.215  1.00  0.00           C  
ATOM   3161  CH2 TRP B 173      56.432 108.928  20.935  1.00  0.00           C  
ATOM   3162  N   ASP B 174      60.557 107.208  15.042  1.00  0.00           N  
ATOM   3163  CA  ASP B 174      61.569 107.565  14.065  1.00  0.00           C  
ATOM   3164  C   ASP B 174      62.669 108.260  14.836  1.00  0.00           C  
ATOM   3165  O   ASP B 174      62.639 109.482  15.045  1.00  0.00           O  
ATOM   3166  CB  ASP B 174      60.954 108.488  13.006  1.00  0.00           C  
ATOM   3167  CG  ASP B 174      61.887 109.069  11.962  1.00  0.00           C  
ATOM   3168  OD1 ASP B 174      62.784 108.289  11.559  1.00  0.00           O  
ATOM   3169  OD2 ASP B 174      61.647 110.180  11.419  1.00  0.00           O1-
ATOM   3170  N   LEU B 175      63.686 107.512  15.245  1.00  0.00           N  
ATOM   3171  CA  LEU B 175      64.878 108.039  15.886  1.00  0.00           C  
ATOM   3172  C   LEU B 175      65.854 108.537  14.828  1.00  0.00           C  
ATOM   3173  O   LEU B 175      66.413 107.743  14.066  1.00  0.00           O  
ATOM   3174  CB  LEU B 175      65.477 106.969  16.791  1.00  0.00           C  
ATOM   3175  CG  LEU B 175      66.654 107.419  17.647  1.00  0.00           C  
ATOM   3176  CD1 LEU B 175      66.522 106.701  18.978  1.00  0.00           C  
ATOM   3177  CD2 LEU B 175      68.038 107.119  17.075  1.00  0.00           C  
ATOM   3178  N   VAL B 176      66.220 109.818  14.809  1.00  0.00           N  
ATOM   3179  CA  VAL B 176      66.979 110.483  13.764  1.00  0.00           C  
ATOM   3180  C   VAL B 176      68.471 110.228  13.864  1.00  0.00           C  
ATOM   3181  O   VAL B 176      69.139 110.041  12.845  1.00  0.00           O  
ATOM   3182  CB  VAL B 176      66.660 111.979  13.740  1.00  0.00           C  
ATOM   3183  CG1 VAL B 176      65.150 112.083  13.547  1.00  0.00           C  
ATOM   3184  CG2 VAL B 176      67.134 112.744  14.960  1.00  0.00           C  
ATOM   3185  N   GLY B 177      69.017 110.263  15.077  1.00  0.00           N  
ATOM   3186  CA  GLY B 177      70.341 109.825  15.466  1.00  0.00           C  
ATOM   3187  C   GLY B 177      70.771 110.031  16.909  1.00  0.00           C  
ATOM   3188  O   GLY B 177      69.936 110.419  17.725  1.00  0.00           O  
ATOM   3189  N   ILE B 178      72.038 109.879  17.308  1.00  0.00           N  
ATOM   3190  CA  ILE B 178      72.570 109.803  18.652  1.00  0.00           C  
ATOM   3191  C   ILE B 178      73.909 110.508  18.733  1.00  0.00           C  
ATOM   3192  O   ILE B 178      75.006 109.937  18.768  1.00  0.00           O  
ATOM   3193  CB  ILE B 178      72.684 108.405  19.247  1.00  0.00           C  
ATOM   3194  CG1 ILE B 178      73.286 108.239  20.648  1.00  0.00           C  
ATOM   3195  CG2 ILE B 178      73.276 107.329  18.343  1.00  0.00           C  
ATOM   3196  CD  ILE B 178      72.931 106.963  21.411  1.00  0.00           C  
ATOM   3197  N   PRO B 179      73.879 111.835  18.900  1.00  0.00           N  
ATOM   3198  CA  PRO B 179      75.055 112.640  19.252  1.00  0.00           C  
ATOM   3199  C   PRO B 179      75.586 112.173  20.585  1.00  0.00           C  
ATOM   3200  O   PRO B 179      74.757 111.775  21.397  1.00  0.00           O  
ATOM   3201  CB  PRO B 179      74.537 114.084  19.305  1.00  0.00           C  
ATOM   3202  CG  PRO B 179      73.320 114.104  18.416  1.00  0.00           C  
ATOM   3203  CD  PRO B 179      72.779 112.772  18.945  1.00  0.00           C  
ATOM   3204  N   GLY B 180      76.900 112.160  20.836  1.00  0.00           N  
ATOM   3205  CA  GLY B 180      77.496 111.862  22.136  1.00  0.00           C  
ATOM   3206  C   GLY B 180      78.759 112.682  22.343  1.00  0.00           C  
ATOM   3207  O   GLY B 180      79.580 112.964  21.480  1.00  0.00           O  
ATOM   3208  N   LYS B 181      78.771 113.295  23.528  1.00  0.00           N  
ATOM   3209  CA  LYS B 181      79.857 114.160  23.961  1.00  0.00           C  
ATOM   3210  C   LYS B 181      80.450 113.718  25.299  1.00  0.00           C  
ATOM   3211  O   LYS B 181      80.053 112.686  25.849  1.00  0.00           O  
ATOM   3212  CB  LYS B 181      79.552 115.647  23.807  1.00  0.00           C  
ATOM   3213  CG  LYS B 181      78.259 116.029  24.521  1.00  0.00           C  
ATOM   3214  CD  LYS B 181      78.023 117.498  24.861  1.00  0.00           C  
ATOM   3215  CE  LYS B 181      79.263 118.035  25.575  1.00  0.00           C  
ATOM   3216  NZ  LYS B 181      79.084 119.487  25.706  1.00  0.00           N1+
ATOM   3217  N   ARG B 182      81.359 114.539  25.831  1.00  0.00           N  
ATOM   3218  CA  ARG B 182      81.804 114.640  27.196  1.00  0.00           C  
ATOM   3219  C   ARG B 182      81.733 116.035  27.778  1.00  0.00           C  
ATOM   3220  O   ARG B 182      81.991 116.994  27.035  1.00  0.00           O  
ATOM   3221  CB  ARG B 182      83.238 114.151  27.254  1.00  0.00           C  
ATOM   3222  CG  ARG B 182      84.075 114.340  28.524  1.00  0.00           C  
ATOM   3223  CD  ARG B 182      85.434 113.666  28.342  1.00  0.00           C  
ATOM   3224  NE  ARG B 182      86.208 113.682  29.575  1.00  0.00           N  
ATOM   3225  CZ  ARG B 182      86.647 114.736  30.274  1.00  0.00           C  
ATOM   3226  NH1 ARG B 182      86.595 116.019  29.915  1.00  0.00           N1+
ATOM   3227  NH2 ARG B 182      87.221 114.618  31.487  1.00  0.00           N  
ATOM   3228  N   SER B 183      81.601 116.185  29.090  1.00  0.00           N  
ATOM   3229  CA  SER B 183      81.641 117.426  29.846  1.00  0.00           C  
ATOM   3230  C   SER B 183      82.278 117.160  31.201  1.00  0.00           C  
ATOM   3231  O   SER B 183      82.664 116.068  31.622  1.00  0.00           O  
ATOM   3232  CB  SER B 183      80.197 117.836  30.123  1.00  0.00           C  
ATOM   3233  OG  SER B 183      79.501 118.192  28.944  1.00  0.00           O  
ATOM   3234  N   GLU B 184      82.460 118.283  31.914  1.00  0.00           N  
ATOM   3235  CA  GLU B 184      83.196 118.312  33.156  1.00  0.00           C  
ATOM   3236  C   GLU B 184      82.780 119.463  34.074  1.00  0.00           C  
ATOM   3237  O   GLU B 184      82.414 120.522  33.561  1.00  0.00           O  
ATOM   3238  CB  GLU B 184      84.647 118.391  32.678  1.00  0.00           C  
ATOM   3239  CG  GLU B 184      85.751 118.010  33.663  1.00  0.00           C  
ATOM   3240  CD  GLU B 184      87.090 118.067  32.948  1.00  0.00           C  
ATOM   3241  OE1 GLU B 184      87.750 119.117  33.145  1.00  0.00           O  
ATOM   3242  OE2 GLU B 184      87.549 117.169  32.203  1.00  0.00           O1-
ATOM   3243  N   ARG B 185      82.859 119.235  35.385  1.00  0.00           N  
ATOM   3244  CA  ARG B 185      82.742 120.276  36.378  1.00  0.00           C  
ATOM   3245  C   ARG B 185      83.815 120.294  37.445  1.00  0.00           C  
ATOM   3246  O   ARG B 185      84.541 119.306  37.619  1.00  0.00           O  
ATOM   3247  CB  ARG B 185      81.325 120.288  36.945  1.00  0.00           C  
ATOM   3248  CG  ARG B 185      81.062 119.104  37.851  1.00  0.00           C  
ATOM   3249  CD  ARG B 185      79.890 119.374  38.812  1.00  0.00           C  
ATOM   3250  NE  ARG B 185      80.224 120.314  39.879  1.00  0.00           N  
ATOM   3251  CZ  ARG B 185      79.369 120.764  40.809  1.00  0.00           C  
ATOM   3252  NH1 ARG B 185      78.204 120.182  41.139  1.00  0.00           N1+
ATOM   3253  NH2 ARG B 185      79.738 121.754  41.621  1.00  0.00           N  
ATOM   3254  N   PHE B 186      83.800 121.296  38.329  1.00  0.00           N  
ATOM   3255  CA  PHE B 186      84.482 121.296  39.607  1.00  0.00           C  
ATOM   3256  C   PHE B 186      83.567 121.393  40.827  1.00  0.00           C  
ATOM   3257  O   PHE B 186      82.446 121.882  40.724  1.00  0.00           O  
ATOM   3258  CB  PHE B 186      85.615 122.309  39.673  1.00  0.00           C  
ATOM   3259  CG  PHE B 186      86.579 122.344  38.506  1.00  0.00           C  
ATOM   3260  CD1 PHE B 186      86.276 122.946  37.275  1.00  0.00           C  
ATOM   3261  CD2 PHE B 186      87.816 121.692  38.651  1.00  0.00           C  
ATOM   3262  CE1 PHE B 186      87.190 122.914  36.220  1.00  0.00           C  
ATOM   3263  CE2 PHE B 186      88.734 121.599  37.612  1.00  0.00           C  
ATOM   3264  CZ  PHE B 186      88.392 122.222  36.401  1.00  0.00           C  
ATOM   3265  N   TYR B 187      84.062 120.886  41.954  1.00  0.00           N  
ATOM   3266  CA  TYR B 187      83.514 120.865  43.293  1.00  0.00           C  
ATOM   3267  C   TYR B 187      84.407 121.597  44.289  1.00  0.00           C  
ATOM   3268  O   TYR B 187      85.606 121.351  44.425  1.00  0.00           O  
ATOM   3269  CB  TYR B 187      83.300 119.434  43.749  1.00  0.00           C  
ATOM   3270  CG  TYR B 187      82.070 118.817  43.128  1.00  0.00           C  
ATOM   3271  CD1 TYR B 187      80.829 119.147  43.689  1.00  0.00           C  
ATOM   3272  CD2 TYR B 187      82.122 117.765  42.201  1.00  0.00           C  
ATOM   3273  CE1 TYR B 187      79.626 118.515  43.350  1.00  0.00           C  
ATOM   3274  CE2 TYR B 187      80.910 117.210  41.777  1.00  0.00           C  
ATOM   3275  CZ  TYR B 187      79.661 117.553  42.319  1.00  0.00           C  
ATOM   3276  OH  TYR B 187      78.541 117.076  41.725  1.00  0.00           O  
ATOM   3277  N   GLU B 188      83.724 122.297  45.197  1.00  0.00           N  
ATOM   3278  CA  GLU B 188      84.288 122.908  46.379  1.00  0.00           C  
ATOM   3279  C   GLU B 188      85.346 122.079  47.104  1.00  0.00           C  
ATOM   3280  O   GLU B 188      86.337 122.638  47.558  1.00  0.00           O  
ATOM   3281  CB  GLU B 188      83.335 123.350  47.485  1.00  0.00           C  
ATOM   3282  CG  GLU B 188      83.958 124.258  48.553  1.00  0.00           C  
ATOM   3283  CD  GLU B 188      82.862 124.610  49.554  1.00  0.00           C  
ATOM   3284  OE1 GLU B 188      82.829 124.024  50.670  1.00  0.00           O  
ATOM   3285  OE2 GLU B 188      81.910 125.371  49.280  1.00  0.00           O1-
ATOM   3286  N   CYS B 189      85.189 120.763  47.100  1.00  0.00           N  
ATOM   3287  CA  CYS B 189      86.090 119.743  47.621  1.00  0.00           C  
ATOM   3288  C   CYS B 189      87.558 120.022  47.372  1.00  0.00           C  
ATOM   3289  O   CYS B 189      88.402 119.981  48.272  1.00  0.00           O  
ATOM   3290  CB  CYS B 189      85.658 118.493  46.846  1.00  0.00           C  
ATOM   3291  SG  CYS B 189      86.863 117.148  46.894  1.00  0.00           S  
ATOM   3292  N   CYS B 190      87.920 120.264  46.103  1.00  0.00           N  
ATOM   3293  CA  CYS B 190      89.194 119.849  45.557  1.00  0.00           C  
ATOM   3294  C   CYS B 190      89.336 120.253  44.110  1.00  0.00           C  
ATOM   3295  O   CYS B 190      88.391 119.989  43.351  1.00  0.00           O  
ATOM   3296  CB  CYS B 190      89.386 118.339  45.734  1.00  0.00           C  
ATOM   3297  SG  CYS B 190      88.014 117.261  45.229  1.00  0.00           S  
ATOM   3298  N   LYS B 191      90.447 120.867  43.690  1.00  0.00           N  
ATOM   3299  CA  LYS B 191      90.598 121.615  42.452  1.00  0.00           C  
ATOM   3300  C   LYS B 191      90.684 120.706  41.227  1.00  0.00           C  
ATOM   3301  O   LYS B 191      91.085 121.159  40.158  1.00  0.00           O  
ATOM   3302  CB  LYS B 191      91.691 122.665  42.609  1.00  0.00           C  
ATOM   3303  CG  LYS B 191      93.065 122.051  42.885  1.00  0.00           C  
ATOM   3304  CD  LYS B 191      94.159 123.112  42.792  1.00  0.00           C  
ATOM   3305  CE  LYS B 191      95.125 123.097  43.972  1.00  0.00           C  
ATOM   3306  NZ  LYS B 191      94.533 123.281  45.305  1.00  0.00           N1+
ATOM   3307  N   GLU B 192      90.268 119.436  41.274  1.00  0.00           N  
ATOM   3308  CA  GLU B 192      90.438 118.423  40.246  1.00  0.00           C  
ATOM   3309  C   GLU B 192      89.113 118.099  39.594  1.00  0.00           C  
ATOM   3310  O   GLU B 192      88.066 118.144  40.252  1.00  0.00           O  
ATOM   3311  CB  GLU B 192      91.214 117.318  40.935  1.00  0.00           C  
ATOM   3312  CG  GLU B 192      90.544 116.721  42.171  1.00  0.00           C  
ATOM   3313  CD  GLU B 192      91.415 115.696  42.892  1.00  0.00           C  
ATOM   3314  OE1 GLU B 192      91.331 114.491  42.578  1.00  0.00           O  
ATOM   3315  OE2 GLU B 192      92.092 116.104  43.871  1.00  0.00           O1-
ATOM   3316  N   PRO B 193      89.034 117.721  38.314  1.00  0.00           N  
ATOM   3317  CA  PRO B 193      87.794 117.780  37.568  1.00  0.00           C  
ATOM   3318  C   PRO B 193      86.985 116.501  37.606  1.00  0.00           C  
ATOM   3319  O   PRO B 193      87.614 115.438  37.569  1.00  0.00           O  
ATOM   3320  CB  PRO B 193      88.258 118.105  36.160  1.00  0.00           C  
ATOM   3321  CG  PRO B 193      89.588 117.348  36.040  1.00  0.00           C  
ATOM   3322  CD  PRO B 193      90.155 117.487  37.434  1.00  0.00           C  
ATOM   3323  N   TYR B 194      85.656 116.582  37.630  1.00  0.00           N  
ATOM   3324  CA  TYR B 194      84.709 115.480  37.717  1.00  0.00           C  
ATOM   3325  C   TYR B 194      83.893 115.430  36.449  1.00  0.00           C  
ATOM   3326  O   TYR B 194      83.060 116.318  36.241  1.00  0.00           O  
ATOM   3327  CB  TYR B 194      83.863 115.579  38.981  1.00  0.00           C  
ATOM   3328  CG  TYR B 194      84.426 115.148  40.328  1.00  0.00           C  
ATOM   3329  CD1 TYR B 194      85.535 115.834  40.838  1.00  0.00           C  
ATOM   3330  CD2 TYR B 194      83.879 114.014  40.913  1.00  0.00           C  
ATOM   3331  CE1 TYR B 194      86.074 115.407  42.054  1.00  0.00           C  
ATOM   3332  CE2 TYR B 194      84.394 113.547  42.134  1.00  0.00           C  
ATOM   3333  CZ  TYR B 194      85.535 114.234  42.606  1.00  0.00           C  
ATOM   3334  OH  TYR B 194      86.165 113.768  43.722  1.00  0.00           O  
ATOM   3335  N   PRO B 195      84.049 114.436  35.571  1.00  0.00           N  
ATOM   3336  CA  PRO B 195      83.405 114.395  34.272  1.00  0.00           C  
ATOM   3337  C   PRO B 195      82.046 113.734  34.285  1.00  0.00           C  
ATOM   3338  O   PRO B 195      81.556 113.118  35.236  1.00  0.00           O  
ATOM   3339  CB  PRO B 195      84.436 113.761  33.335  1.00  0.00           C  
ATOM   3340  CG  PRO B 195      85.260 112.864  34.245  1.00  0.00           C  
ATOM   3341  CD  PRO B 195      85.135 113.491  35.626  1.00  0.00           C  
ATOM   3342  N   ASP B 196      81.416 113.793  33.105  1.00  0.00           N  
ATOM   3343  CA  ASP B 196      80.345 112.964  32.585  1.00  0.00           C  
ATOM   3344  C   ASP B 196      80.383 112.798  31.077  1.00  0.00           C  
ATOM   3345  O   ASP B 196      80.989 113.616  30.379  1.00  0.00           O  
ATOM   3346  CB  ASP B 196      78.976 113.567  32.901  1.00  0.00           C  
ATOM   3347  CG  ASP B 196      78.658 114.982  32.419  1.00  0.00           C  
ATOM   3348  OD1 ASP B 196      78.704 115.870  33.297  1.00  0.00           O  
ATOM   3349  OD2 ASP B 196      78.150 115.217  31.300  1.00  0.00           O1-
ATOM   3350  N   VAL B 197      79.783 111.781  30.453  1.00  0.00           N  
ATOM   3351  CA  VAL B 197      79.465 111.725  29.038  1.00  0.00           C  
ATOM   3352  C   VAL B 197      77.957 111.866  28.868  1.00  0.00           C  
ATOM   3353  O   VAL B 197      77.313 111.289  29.734  1.00  0.00           O  
ATOM   3354  CB  VAL B 197      80.016 110.433  28.456  1.00  0.00           C  
ATOM   3355  CG1 VAL B 197      81.529 110.586  28.349  1.00  0.00           C  
ATOM   3356  CG2 VAL B 197      79.593 109.157  29.165  1.00  0.00           C  
ATOM   3357  N   THR B 198      77.447 112.480  27.799  1.00  0.00           N  
ATOM   3358  CA  THR B 198      76.024 112.624  27.523  1.00  0.00           C  
ATOM   3359  C   THR B 198      75.684 112.187  26.115  1.00  0.00           C  
ATOM   3360  O   THR B 198      76.213 112.789  25.185  1.00  0.00           O  
ATOM   3361  CB  THR B 198      75.458 113.996  27.889  1.00  0.00           C  
ATOM   3362  CG2 THR B 198      73.956 114.217  27.726  1.00  0.00           C  
ATOM   3363  OG1 THR B 198      75.743 114.229  29.257  1.00  0.00           O  
ATOM   3364  N   PHE B 199      74.899 111.111  25.990  1.00  0.00           N  
ATOM   3365  CA  PHE B 199      74.274 110.814  24.721  1.00  0.00           C  
ATOM   3366  C   PHE B 199      72.881 111.416  24.604  1.00  0.00           C  
ATOM   3367  O   PHE B 199      72.035 111.186  25.470  1.00  0.00           O  
ATOM   3368  CB  PHE B 199      74.159 109.309  24.543  1.00  0.00           C  
ATOM   3369  CG  PHE B 199      75.449 108.546  24.642  1.00  0.00           C  
ATOM   3370  CD1 PHE B 199      76.145 108.250  23.465  1.00  0.00           C  
ATOM   3371  CD2 PHE B 199      76.032 108.175  25.864  1.00  0.00           C  
ATOM   3372  CE1 PHE B 199      77.408 107.659  23.577  1.00  0.00           C  
ATOM   3373  CE2 PHE B 199      77.257 107.512  26.028  1.00  0.00           C  
ATOM   3374  CZ  PHE B 199      77.955 107.348  24.833  1.00  0.00           C  
ATOM   3375  N   THR B 200      72.651 112.284  23.600  1.00  0.00           N  
ATOM   3376  CA  THR B 200      71.289 112.668  23.286  1.00  0.00           C  
ATOM   3377  C   THR B 200      70.623 111.662  22.348  1.00  0.00           C  
ATOM   3378  O   THR B 200      71.306 110.935  21.638  1.00  0.00           O  
ATOM   3379  CB  THR B 200      71.264 114.134  22.882  1.00  0.00           C  
ATOM   3380  CG2 THR B 200      69.959 114.813  22.484  1.00  0.00           C  
ATOM   3381  OG1 THR B 200      71.846 114.896  23.925  1.00  0.00           O  
ATOM   3382  N   VAL B 201      69.289 111.564  22.358  1.00  0.00           N  
ATOM   3383  CA  VAL B 201      68.564 110.980  21.252  1.00  0.00           C  
ATOM   3384  C   VAL B 201      67.282 111.755  20.993  1.00  0.00           C  
ATOM   3385  O   VAL B 201      66.707 112.314  21.926  1.00  0.00           O  
ATOM   3386  CB  VAL B 201      68.267 109.508  21.429  1.00  0.00           C  
ATOM   3387  CG1 VAL B 201      69.511 108.627  21.416  1.00  0.00           C  
ATOM   3388  CG2 VAL B 201      67.353 109.235  22.629  1.00  0.00           C  
ATOM   3389  N   THR B 202      66.899 111.844  19.717  1.00  0.00           N  
ATOM   3390  CA  THR B 202      65.799 112.689  19.302  1.00  0.00           C  
ATOM   3391  C   THR B 202      64.933 111.837  18.398  1.00  0.00           C  
ATOM   3392  O   THR B 202      65.448 111.005  17.652  1.00  0.00           O  
ATOM   3393  CB  THR B 202      66.174 113.962  18.550  1.00  0.00           C  
ATOM   3394  CG2 THR B 202      64.993 114.924  18.382  1.00  0.00           C  
ATOM   3395  OG1 THR B 202      67.217 114.720  19.103  1.00  0.00           O  
ATOM   3396  N   MET B 203      63.615 112.059  18.415  1.00  0.00           N  
ATOM   3397  CA  MET B 203      62.569 111.244  17.817  1.00  0.00           C  
ATOM   3398  C   MET B 203      61.368 112.034  17.323  1.00  0.00           C  
ATOM   3399  O   MET B 203      61.027 113.069  17.893  1.00  0.00           O  
ATOM   3400  CB  MET B 203      62.082 110.182  18.792  1.00  0.00           C  
ATOM   3401  CG  MET B 203      63.093 109.146  19.287  1.00  0.00           C  
ATOM   3402  SD  MET B 203      64.271 109.588  20.584  1.00  0.00           S  
ATOM   3403  CE  MET B 203      63.172 109.978  21.971  1.00  0.00           C  
ATOM   3404  N   ARG B 204      60.742 111.477  16.283  1.00  0.00           N  
ATOM   3405  CA  ARG B 204      59.452 111.721  15.650  1.00  0.00           C  
ATOM   3406  C   ARG B 204      58.545 110.511  15.800  1.00  0.00           C  
ATOM   3407  O   ARG B 204      59.014 109.375  15.820  1.00  0.00           O  
ATOM   3408  CB  ARG B 204      59.595 112.127  14.183  1.00  0.00           C  
ATOM   3409  CG  ARG B 204      60.543 113.277  13.890  1.00  0.00           C  
ATOM   3410  CD  ARG B 204      60.806 113.294  12.387  1.00  0.00           C  
ATOM   3411  NE  ARG B 204      59.631 113.634  11.596  1.00  0.00           N  
ATOM   3412  CZ  ARG B 204      58.975 112.800  10.754  1.00  0.00           C  
ATOM   3413  NH1 ARG B 204      59.464 111.560  10.565  1.00  0.00           N1+
ATOM   3414  NH2 ARG B 204      57.941 113.176  10.002  1.00  0.00           N  
ATOM   3415  N   ARG B 205      57.241 110.808  15.863  1.00  0.00           N  
ATOM   3416  CA  ARG B 205      56.307 109.786  16.298  1.00  0.00           C  
ATOM   3417  C   ARG B 205      55.916 108.691  15.337  1.00  0.00           C  
ATOM   3418  O   ARG B 205      55.825 107.552  15.792  1.00  0.00           O  
ATOM   3419  CB  ARG B 205      55.058 110.493  16.819  1.00  0.00           C  
ATOM   3420  CG  ARG B 205      54.053 109.577  17.501  1.00  0.00           C  
ATOM   3421  CD  ARG B 205      52.805 110.374  17.909  1.00  0.00           C  
ATOM   3422  NE  ARG B 205      53.161 111.324  18.957  1.00  0.00           N  
ATOM   3423  CZ  ARG B 205      53.398 111.054  20.252  1.00  0.00           C  
ATOM   3424  NH1 ARG B 205      53.109 109.872  20.805  1.00  0.00           N1+
ATOM   3425  NH2 ARG B 205      53.796 111.953  21.148  1.00  0.00           N  
ATOM   3426  N   ARG B 206      55.741 108.986  14.037  1.00  0.00           N  
ATOM   3427  CA  ARG B 206      55.939 108.036  12.964  1.00  0.00           C  
ATOM   3428  C   ARG B 206      57.061 108.393  12.001  1.00  0.00           C  
ATOM   3429  O   ARG B 206      57.601 109.496  12.026  1.00  0.00           O  
ATOM   3430  CB  ARG B 206      54.615 107.808  12.230  1.00  0.00           C  
ATOM   3431  CG  ARG B 206      53.637 106.886  12.953  1.00  0.00           C  
ATOM   3432  CD  ARG B 206      53.584 105.520  12.266  1.00  0.00           C  
ATOM   3433  NE  ARG B 206      54.896 104.881  12.306  1.00  0.00           N  
ATOM   3434  CZ  ARG B 206      55.170 103.952  11.379  1.00  0.00           C  
ATOM   3435  NH1 ARG B 206      54.283 103.472  10.495  1.00  0.00           N1+
ATOM   3436  NH2 ARG B 206      56.422 103.483  11.259  1.00  0.00           N  
ATOM   3437  N   THR B 207      57.485 107.411  11.208  1.00  0.00           N  
ATOM   3438  CA  THR B 207      58.420 107.493  10.104  1.00  0.00           C  
ATOM   3439  C   THR B 207      57.996 108.343   8.897  1.00  0.00           C  
ATOM   3440  CB  THR B 207      58.657 106.077   9.617  1.00  0.00           C  
ATOM   3441  CG2 THR B 207      59.973 105.846   8.877  1.00  0.00           C  
ATOM   3442  OG1 THR B 207      58.772 105.199  10.716  1.00  0.00           O  
ATOM   3443  O   THR B 207      58.421 109.516   8.923  1.00  0.00           O  
ATOM   3444  OXT THR B 207      57.124 107.870   8.155  1.00  0.00           O  
TER                                                                             
ATOM   3445  N   GLY C   1      82.428  96.943   5.612  1.00  0.00           N  
ATOM   3446  CA  GLY C   1      83.411  97.853   6.205  1.00  0.00           C  
ATOM   3447  C   GLY C   1      84.178  97.242   7.366  1.00  0.00           C  
ATOM   3448  O   GLY C   1      84.718  96.153   7.242  1.00  0.00           O  
ATOM   3449  N   CYS C   2      84.165  97.899   8.524  1.00  0.00           N  
ATOM   3450  CA  CYS C   2      84.805  97.493   9.756  1.00  0.00           C  
ATOM   3451  C   CYS C   2      83.875  96.537  10.478  1.00  0.00           C  
ATOM   3452  O   CYS C   2      82.795  96.220   9.980  1.00  0.00           O  
ATOM   3453  CB  CYS C   2      85.248  98.753  10.503  1.00  0.00           C  
ATOM   3454  SG  CYS C   2      86.348  99.827   9.548  1.00  0.00           S  
ATOM   3455  N   CYS C   3      84.224  95.986  11.655  1.00  0.00           N  
ATOM   3456  CA  CYS C   3      83.424  94.995  12.320  1.00  0.00           C  
ATOM   3457  C   CYS C   3      82.512  95.453  13.450  1.00  0.00           C  
ATOM   3458  O   CYS C   3      82.960  96.201  14.305  1.00  0.00           O  
ATOM   3459  CB  CYS C   3      84.360  93.930  12.860  1.00  0.00           C  
ATOM   3460  SG  CYS C   3      83.686  92.437  13.630  1.00  0.00           S  
ATOM   3461  N   SER C   4      81.206  95.159  13.364  1.00  0.00           N  
ATOM   3462  CA  SER C   4      80.147  95.747  14.166  1.00  0.00           C  
ATOM   3463  C   SER C   4      79.518  94.813  15.185  1.00  0.00           C  
ATOM   3464  O   SER C   4      78.529  95.179  15.801  1.00  0.00           O  
ATOM   3465  CB  SER C   4      79.184  96.361  13.146  1.00  0.00           C  
ATOM   3466  OG  SER C   4      78.714  95.508  12.130  1.00  0.00           O  
ATOM   3467  N   ARG C   5      80.166  93.712  15.578  1.00  0.00           N  
ATOM   3468  CA  ARG C   5      79.693  92.640  16.422  1.00  0.00           C  
ATOM   3469  C   ARG C   5      80.322  92.543  17.810  1.00  0.00           C  
ATOM   3470  O   ARG C   5      81.423  93.061  17.944  1.00  0.00           O  
ATOM   3471  CB  ARG C   5      79.906  91.376  15.586  1.00  0.00           C  
ATOM   3472  CG  ARG C   5      79.152  91.316  14.259  1.00  0.00           C  
ATOM   3473  CD  ARG C   5      79.525  90.007  13.568  1.00  0.00           C  
ATOM   3474  NE  ARG C   5      78.456  89.719  12.610  1.00  0.00           N  
ATOM   3475  CZ  ARG C   5      77.870  88.549  12.346  1.00  0.00           C  
ATOM   3476  NH1 ARG C   5      77.911  87.470  13.154  1.00  0.00           N1+
ATOM   3477  NH2 ARG C   5      77.058  88.532  11.282  1.00  0.00           N  
ATOM   3478  N   PRO C   6      79.737  91.890  18.804  1.00  0.00           N  
ATOM   3479  CA  PRO C   6      80.255  92.017  20.154  1.00  0.00           C  
ATOM   3480  C   PRO C   6      81.659  91.537  20.482  1.00  0.00           C  
ATOM   3481  O   PRO C   6      82.305  92.138  21.355  1.00  0.00           O  
ATOM   3482  CB  PRO C   6      79.177  91.439  21.061  1.00  0.00           C  
ATOM   3483  CG  PRO C   6      77.908  91.597  20.240  1.00  0.00           C  
ATOM   3484  CD  PRO C   6      78.421  91.275  18.832  1.00  0.00           C  
ATOM   3485  N   PRO C   7      82.244  90.518  19.864  1.00  0.00           N  
ATOM   3486  CA  PRO C   7      83.663  90.264  20.021  1.00  0.00           C  
ATOM   3487  C   PRO C   7      84.612  91.389  19.655  1.00  0.00           C  
ATOM   3488  O   PRO C   7      85.746  91.370  20.139  1.00  0.00           O  
ATOM   3489  CB  PRO C   7      83.902  88.974  19.224  1.00  0.00           C  
ATOM   3490  CG  PRO C   7      82.534  88.344  19.007  1.00  0.00           C  
ATOM   3491  CD  PRO C   7      81.563  89.521  19.068  1.00  0.00           C  
ATOM   3492  N   CYS C   8      84.259  92.252  18.705  1.00  0.00           N  
ATOM   3493  CA  CYS C   8      85.159  93.064  17.929  1.00  0.00           C  
ATOM   3494  C   CYS C   8      84.927  94.548  18.210  1.00  0.00           C  
ATOM   3495  O   CYS C   8      85.922  95.254  18.114  1.00  0.00           O  
ATOM   3496  CB  CYS C   8      85.089  92.815  16.429  1.00  0.00           C  
ATOM   3497  SG  CYS C   8      83.466  92.716  15.642  1.00  0.00           S  
ATOM   3498  N   ILE C   9      83.720  94.970  18.600  1.00  0.00           N  
ATOM   3499  CA  ILE C   9      83.455  96.384  18.793  1.00  0.00           C  
ATOM   3500  C   ILE C   9      84.059  97.016  20.038  1.00  0.00           C  
ATOM   3501  O   ILE C   9      83.637  98.091  20.448  1.00  0.00           O  
ATOM   3502  CB  ILE C   9      81.957  96.723  18.780  1.00  0.00           C  
ATOM   3503  CG1 ILE C   9      81.197  95.908  19.813  1.00  0.00           C  
ATOM   3504  CG2 ILE C   9      81.446  96.512  17.353  1.00  0.00           C  
ATOM   3505  CD  ILE C   9      79.777  96.446  19.991  1.00  0.00           C  
ATOM   3506  N   ALA C  10      85.179  96.447  20.496  1.00  0.00           N  
ATOM   3507  CA  ALA C  10      86.046  97.093  21.464  1.00  0.00           C  
ATOM   3508  C   ALA C  10      87.463  96.507  21.493  1.00  0.00           C  
ATOM   3509  O   ALA C  10      87.618  95.293  21.421  1.00  0.00           O  
ATOM   3510  CB  ALA C  10      85.415  96.935  22.827  1.00  0.00           C  
ATOM   3511  N   ASN C  11      88.401  97.411  21.721  1.00  0.00           N  
ATOM   3512  CA  ASN C  11      89.798  97.000  21.844  1.00  0.00           C  
ATOM   3513  C   ASN C  11      90.464  96.134  20.780  1.00  0.00           C  
ATOM   3514  O   ASN C  11      91.621  95.748  20.944  1.00  0.00           O  
ATOM   3515  CB  ASN C  11      90.070  96.477  23.250  1.00  0.00           C  
ATOM   3516  CG  ASN C  11      89.500  97.406  24.324  1.00  0.00           C  
ATOM   3517  ND2 ASN C  11      88.310  97.129  24.878  1.00  0.00           N  
ATOM   3518  OD1 ASN C  11      90.097  98.394  24.704  1.00  0.00           O  
ATOM   3519  N   ASN C  12      89.806  95.878  19.653  1.00  0.00           N  
ATOM   3520  CA  ASN C  12      90.351  94.942  18.689  1.00  0.00           C  
ATOM   3521  C   ASN C  12      91.415  95.599  17.798  1.00  0.00           C  
ATOM   3522  O   ASN C  12      91.181  96.737  17.418  1.00  0.00           O  
ATOM   3523  CB  ASN C  12      89.221  94.247  17.946  1.00  0.00           C  
ATOM   3524  CG  ASN C  12      89.685  93.523  16.683  1.00  0.00           C  
ATOM   3525  ND2 ASN C  12      89.886  92.211  16.787  1.00  0.00           N  
ATOM   3526  OD1 ASN C  12      90.065  94.113  15.675  1.00  0.00           O  
ATOM   3527  N   PRO C  13      92.463  94.924  17.330  1.00  0.00           N  
ATOM   3528  CA  PRO C  13      93.517  95.505  16.523  1.00  0.00           C  
ATOM   3529  C   PRO C  13      93.086  95.938  15.132  1.00  0.00           C  
ATOM   3530  O   PRO C  13      93.618  96.890  14.582  1.00  0.00           O  
ATOM   3531  CB  PRO C  13      94.629  94.456  16.480  1.00  0.00           C  
ATOM   3532  CG  PRO C  13      94.582  93.837  17.874  1.00  0.00           C  
ATOM   3533  CD  PRO C  13      93.067  93.810  18.041  1.00  0.00           C  
ATOM   3534  N   ASP C  14      92.100  95.336  14.474  1.00  0.00           N  
ATOM   3535  CA  ASP C  14      91.552  95.730  13.185  1.00  0.00           C  
ATOM   3536  C   ASP C  14      90.478  96.799  13.322  1.00  0.00           C  
ATOM   3537  O   ASP C  14      89.884  97.133  12.297  1.00  0.00           O  
ATOM   3538  CB  ASP C  14      91.103  94.503  12.401  1.00  0.00           C  
ATOM   3539  CG  ASP C  14      92.178  93.447  12.244  1.00  0.00           C  
ATOM   3540  OD1 ASP C  14      93.082  93.659  11.410  1.00  0.00           O  
ATOM   3541  OD2 ASP C  14      92.095  92.372  12.876  1.00  0.00           O1-
ATOM   3542  N   LEU C  15      90.077  97.169  14.538  1.00  0.00           N  
ATOM   3543  CA  LEU C  15      89.077  98.151  14.913  1.00  0.00           C  
ATOM   3544  C   LEU C  15      89.363  99.536  14.346  1.00  0.00           C  
ATOM   3545  O   LEU C  15      90.373 100.143  14.685  1.00  0.00           O  
ATOM   3546  CB  LEU C  15      88.729  98.182  16.396  1.00  0.00           C  
ATOM   3547  CG  LEU C  15      87.408  98.884  16.682  1.00  0.00           C  
ATOM   3548  CD1 LEU C  15      86.315  98.225  15.844  1.00  0.00           C  
ATOM   3549  CD2 LEU C  15      86.998  98.771  18.150  1.00  0.00           C  
ATOM   3550  N   CYS C  16      88.415 100.087  13.583  1.00  0.00           N  
ATOM   3551  CA  CYS C  16      88.475 101.461  13.116  1.00  0.00           C  
ATOM   3552  C   CYS C  16      87.865 102.552  13.980  1.00  0.00           C  
ATOM   3553  CB  CYS C  16      87.737 101.361  11.777  1.00  0.00           C  
ATOM   3554  SG  CYS C  16      87.970  99.880  10.753  1.00  0.00           S  
ATOM   3555  O   CYS C  16      88.281 103.700  13.711  1.00  0.00           O  
ATOM   3556  OXT CYS C  16      86.932 102.336  14.772  1.00  0.00           O  
TER    3557      CYS C  16                                                     
END                                                                             
