# Supplementary material for: Periplasmic Expression of 4/7 α-Conotoxin TxIA Analogs in E. coli Favors Ribbon Isomer Formation – Suggestion of a Binding Mode at the α7 nAChR
Source: Front Pharmacol. 2019 May 31;10:577. doi: 10.3389/fphar.2019.00577 (PMC6554660; doi:10.3389/fphar.2019.00577)
Supplement: DATA SHEET S1 — Atomic coordinates files in PDB format of the molecular models of the interaction between ribbon TxIA and the α7 nAChR. Two models are provided, one refined using a molecular dynamics simulation and the other refined using the ToxDock protocol. [file Data_Sheet_1.ZIP › rTxIA_a7-nAChR-ToxDock.pdb]

ATOM      1  N   GLU A   1      75.244  52.941  40.737  1.00  0.00           N  
ATOM      2  CA  GLU A   1      76.241  53.020  41.827  1.00  0.00           C  
ATOM      3  C   GLU A   1      77.580  53.316  41.242  1.00  0.00           C  
ATOM      4  O   GLU A   1      78.427  53.945  41.874  1.00  0.00           O  
ATOM      5  CB  GLU A   1      76.309  51.718  42.629  1.00  0.00           C  
ATOM      6  CG  GLU A   1      75.048  51.399  43.418  1.00  0.00           C  
ATOM      7  CD  GLU A   1      75.141  50.103  44.173  1.00  0.00           C  
ATOM      8  OE1 GLU A   1      76.109  49.404  43.998  1.00  0.00           O  
ATOM      9  OE2 GLU A   1      74.242  49.811  44.927  1.00  0.00           O1-
ATOM     10  N   PHE A   2      77.773  52.887  39.981  1.00  0.00           N  
ATOM     11  CA  PHE A   2      79.012  53.083  39.291  1.00  0.00           C  
ATOM     12  C   PHE A   2      79.049  54.518  38.902  1.00  0.00           C  
ATOM     13  O   PHE A   2      80.075  55.186  39.017  1.00  0.00           O  
ATOM     14  CB  PHE A   2      79.128  52.183  38.059  1.00  0.00           C  
ATOM     15  CG  PHE A   2      79.408  50.743  38.385  1.00  0.00           C  
ATOM     16  CD1 PHE A   2      78.505  49.750  38.036  1.00  0.00           C  
ATOM     17  CD2 PHE A   2      80.574  50.380  39.042  1.00  0.00           C  
ATOM     18  CE1 PHE A   2      78.761  48.426  38.335  1.00  0.00           C  
ATOM     19  CE2 PHE A   2      80.833  49.055  39.341  1.00  0.00           C  
ATOM     20  CZ  PHE A   2      79.925  48.077  38.987  1.00  0.00           C  
ATOM     21  N   GLN A   3      77.901  55.030  38.434  1.00  0.00           N  
ATOM     22  CA  GLN A   3      77.820  56.381  37.972  1.00  0.00           C  
ATOM     23  C   GLN A   3      77.685  57.306  39.132  1.00  0.00           C  
ATOM     24  O   GLN A   3      77.832  58.518  38.986  1.00  0.00           O  
ATOM     25  CB  GLN A   3      76.642  56.562  37.011  1.00  0.00           C  
ATOM     26  CG  GLN A   3      75.286  56.622  37.693  1.00  0.00           C  
ATOM     27  CD  GLN A   3      74.753  55.246  38.043  1.00  0.00           C  
ATOM     28  NE2 GLN A   3      73.457  55.042  37.833  1.00  0.00           N  
ATOM     29  OE1 GLN A   3      75.499  54.373  38.497  1.00  0.00           O  
ATOM     30  N   ARG A   4      77.405  56.758  40.324  1.00  0.00           N  
ATOM     31  CA  ARG A   4      77.249  57.601  41.471  1.00  0.00           C  
ATOM     32  C   ARG A   4      78.618  57.939  41.911  1.00  0.00           C  
ATOM     33  O   ARG A   4      78.941  59.077  42.254  1.00  0.00           O  
ATOM     34  CB  ARG A   4      76.486  56.914  42.593  1.00  0.00           C  
ATOM     35  CG  ARG A   4      75.006  56.696  42.319  1.00  0.00           C  
ATOM     36  CD  ARG A   4      74.322  56.062  43.475  1.00  0.00           C  
ATOM     37  NE  ARG A   4      72.906  55.855  43.220  1.00  0.00           N  
ATOM     38  CZ  ARG A   4      72.072  55.174  44.031  1.00  0.00           C  
ATOM     39  NH1 ARG A   4      72.529  54.640  45.142  1.00  0.00           N1+
ATOM     40  NH2 ARG A   4      70.798  55.041  43.709  1.00  0.00           N  
ATOM     41  N   LYS A   5      79.465  56.912  41.886  1.00  0.00           N  
ATOM     42  CA  LYS A   5      80.821  57.107  42.247  1.00  0.00           C  
ATOM     43  C   LYS A   5      81.511  58.021  41.280  1.00  0.00           C  
ATOM     44  O   LYS A   5      82.263  58.900  41.692  1.00  0.00           O  
ATOM     45  CB  LYS A   5      81.546  55.763  42.321  1.00  0.00           C  
ATOM     46  CG  LYS A   5      81.136  54.891  43.502  1.00  0.00           C  
ATOM     47  CD  LYS A   5      81.860  53.552  43.477  1.00  0.00           C  
ATOM     48  CE  LYS A   5      81.440  52.675  44.645  1.00  0.00           C  
ATOM     49  NZ  LYS A   5      82.117  51.349  44.618  1.00  0.00           N1+
ATOM     50  N   LEU A   6      81.226  57.861  39.972  1.00  0.00           N  
ATOM     51  CA  LEU A   6      81.770  58.689  38.929  1.00  0.00           C  
ATOM     52  C   LEU A   6      81.357  60.098  39.158  1.00  0.00           C  
ATOM     53  O   LEU A   6      82.167  61.021  39.097  1.00  0.00           O  
ATOM     54  CB  LEU A   6      81.290  58.223  37.548  1.00  0.00           C  
ATOM     55  CG  LEU A   6      81.686  59.118  36.367  1.00  0.00           C  
ATOM     56  CD1 LEU A   6      83.204  59.191  36.273  1.00  0.00           C  
ATOM     57  CD2 LEU A   6      81.086  58.563  35.085  1.00  0.00           C  
ATOM     58  N   TYR A   7      80.061  60.287  39.421  1.00  0.00           N  
ATOM     59  CA  TYR A   7      79.514  61.585  39.638  1.00  0.00           C  
ATOM     60  C   TYR A   7      80.271  62.228  40.741  1.00  0.00           C  
ATOM     61  O   TYR A   7      80.727  63.361  40.611  1.00  0.00           O  
ATOM     62  CB  TYR A   7      78.021  61.515  39.968  1.00  0.00           C  
ATOM     63  CG  TYR A   7      77.394  62.862  40.250  1.00  0.00           C  
ATOM     64  CD1 TYR A   7      76.707  63.530  39.247  1.00  0.00           C  
ATOM     65  CD2 TYR A   7      77.505  63.429  41.511  1.00  0.00           C  
ATOM     66  CE1 TYR A   7      76.133  64.760  39.504  1.00  0.00           C  
ATOM     67  CE2 TYR A   7      76.933  64.659  41.768  1.00  0.00           C  
ATOM     68  CZ  TYR A   7      76.249  65.325  40.770  1.00  0.00           C  
ATOM     69  OH  TYR A   7      75.678  66.549  41.026  1.00  0.00           O  
ATOM     70  N   LYS A   8      80.423  61.515  41.867  1.00  0.00           N  
ATOM     71  CA  LYS A   8      80.999  62.136  43.013  1.00  0.00           C  
ATOM     72  C   LYS A   8      82.417  62.492  42.691  1.00  0.00           C  
ATOM     73  O   LYS A   8      82.929  63.506  43.162  1.00  0.00           O  
ATOM     74  CB  LYS A   8      80.929  61.219  44.235  1.00  0.00           C  
ATOM     75  CG  LYS A   8      79.528  61.036  44.804  1.00  0.00           C  
ATOM     76  CD  LYS A   8      79.533  60.078  45.985  1.00  0.00           C  
ATOM     77  CE  LYS A   8      78.133  59.885  46.549  1.00  0.00           C  
ATOM     78  NZ  LYS A   8      78.120  58.934  47.693  1.00  0.00           N1+
ATOM     79  N   GLU A   9      83.100  61.658  41.890  1.00  0.00           N  
ATOM     80  CA  GLU A   9      84.425  62.022  41.477  1.00  0.00           C  
ATOM     81  C   GLU A   9      84.475  63.291  40.664  1.00  0.00           C  
ATOM     82  O   GLU A   9      85.198  64.221  41.012  1.00  0.00           O  
ATOM     83  CB  GLU A   9      85.044  60.878  40.671  1.00  0.00           C  
ATOM     84  CG  GLU A   9      86.456  61.153  40.173  1.00  0.00           C  
ATOM     85  CD  GLU A   9      87.017  60.025  39.354  1.00  0.00           C  
ATOM     86  OE1 GLU A   9      86.322  59.058  39.155  1.00  0.00           O  
ATOM     87  OE2 GLU A   9      88.143  60.128  38.928  1.00  0.00           O1-
ATOM     88  N   LEU A  10      83.728  63.360  39.545  1.00  0.00           N  
ATOM     89  CA  LEU A  10      83.885  64.414  38.575  1.00  0.00           C  
ATOM     90  C   LEU A  10      83.524  65.753  39.143  1.00  0.00           C  
ATOM     91  O   LEU A  10      84.202  66.743  38.864  1.00  0.00           O  
ATOM     92  CB  LEU A  10      83.017  64.131  37.341  1.00  0.00           C  
ATOM     93  CG  LEU A  10      83.475  62.962  36.461  1.00  0.00           C  
ATOM     94  CD1 LEU A  10      82.412  62.672  35.409  1.00  0.00           C  
ATOM     95  CD2 LEU A  10      84.807  63.306  35.811  1.00  0.00           C  
ATOM     96  N   VAL A  11      82.391  65.805  39.871  1.00  0.00           N  
ATOM     97  CA  VAL A  11      81.734  66.948  40.451  1.00  0.00           C  
ATOM     98  C   VAL A  11      82.567  67.650  41.484  1.00  0.00           C  
ATOM     99  O   VAL A  11      82.235  68.774  41.851  1.00  0.00           O  
ATOM    100  CB  VAL A  11      80.405  66.512  41.096  1.00  0.00           C  
ATOM    101  CG1 VAL A  11      80.659  65.839  42.435  1.00  0.00           C  
ATOM    102  CG2 VAL A  11      79.491  67.717  41.262  1.00  0.00           C  
ATOM    103  N   LYS A  12      83.585  67.006  42.087  1.00  0.00           N  
ATOM    104  CA  LYS A  12      84.292  67.709  43.120  1.00  0.00           C  
ATOM    105  C   LYS A  12      85.325  68.677  42.593  1.00  0.00           C  
ATOM    106  O   LYS A  12      85.560  69.693  43.244  1.00  0.00           O  
ATOM    107  CB  LYS A  12      84.960  66.707  44.062  1.00  0.00           C  
ATOM    108  CG  LYS A  12      83.993  65.948  44.961  1.00  0.00           C  
ATOM    109  CD  LYS A  12      84.724  64.935  45.831  1.00  0.00           C  
ATOM    110  CE  LYS A  12      83.758  64.170  46.723  1.00  0.00           C  
ATOM    111  NZ  LYS A  12      84.461  63.175  47.579  1.00  0.00           N1+
ATOM    112  N   ASN A  13      85.974  68.442  41.425  1.00  0.00           N  
ATOM    113  CA  ASN A  13      86.961  69.413  40.996  1.00  0.00           C  
ATOM    114  C   ASN A  13      86.646  69.825  39.581  1.00  0.00           C  
ATOM    115  O   ASN A  13      87.557  69.988  38.769  1.00  0.00           O  
ATOM    116  CB  ASN A  13      88.369  68.857  41.106  1.00  0.00           C  
ATOM    117  CG  ASN A  13      88.785  68.614  42.530  1.00  0.00           C  
ATOM    118  ND2 ASN A  13      88.905  67.363  42.897  1.00  0.00           N  
ATOM    119  OD1 ASN A  13      88.997  69.559  43.297  1.00  0.00           O  
ATOM    120  N   TYR A  14      85.355  70.038  39.261  1.00  0.00           N  
ATOM    121  CA  TYR A  14      84.926  70.398  37.930  1.00  0.00           C  
ATOM    122  C   TYR A  14      85.400  71.710  37.388  1.00  0.00           C  
ATOM    123  O   TYR A  14      85.803  71.754  36.236  1.00  0.00           O  
ATOM    124  CB  TYR A  14      83.396  70.331  37.735  1.00  0.00           C  
ATOM    125  CG  TYR A  14      83.120  70.507  36.278  1.00  0.00           C  
ATOM    126  CD1 TYR A  14      83.206  69.447  35.403  1.00  0.00           C  
ATOM    127  CD2 TYR A  14      82.741  71.735  35.785  1.00  0.00           C  
ATOM    128  CE1 TYR A  14      82.952  69.615  34.062  1.00  0.00           C  
ATOM    129  CE2 TYR A  14      82.484  71.909  34.445  1.00  0.00           C  
ATOM    130  CZ  TYR A  14      82.594  70.850  33.579  1.00  0.00           C  
ATOM    131  OH  TYR A  14      82.336  71.025  32.203  1.00  0.00           O  
ATOM    132  N   ASN A  15      85.436  72.802  38.173  1.00  0.00           N  
ATOM    133  CA  ASN A  15      85.900  74.062  37.656  1.00  0.00           C  
ATOM    134  C   ASN A  15      85.056  74.570  36.521  1.00  0.00           C  
ATOM    135  O   ASN A  15      85.407  74.636  35.344  1.00  0.00           O  
ATOM    136  CB  ASN A  15      87.349  73.948  37.221  1.00  0.00           C  
ATOM    137  CG  ASN A  15      88.272  73.631  38.366  1.00  0.00           C  
ATOM    138  ND2 ASN A  15      89.052  72.590  38.215  1.00  0.00           N  
ATOM    139  OD1 ASN A  15      88.278  74.328  39.386  1.00  0.00           O  
ATOM    140  N   PRO A  16      83.847  74.810  36.929  1.00  0.00           N  
ATOM    141  CA  PRO A  16      82.812  75.294  36.059  1.00  0.00           C  
ATOM    142  C   PRO A  16      83.246  76.693  35.940  1.00  0.00           C  
ATOM    143  O   PRO A  16      84.168  77.055  36.665  1.00  0.00           O  
ATOM    144  CB  PRO A  16      81.491  75.123  36.817  1.00  0.00           C  
ATOM    145  CG  PRO A  16      81.868  75.285  38.250  1.00  0.00           C  
ATOM    146  CD  PRO A  16      83.240  74.674  38.347  1.00  0.00           C  
ATOM    147  N   LEU A  17      82.618  77.478  35.056  1.00  0.00           N  
ATOM    148  CA  LEU A  17      82.942  78.859  34.949  1.00  0.00           C  
ATOM    149  C   LEU A  17      84.227  78.909  34.219  1.00  0.00           C  
ATOM    150  O   LEU A  17      84.322  79.429  33.109  1.00  0.00           O  
ATOM    151  CB  LEU A  17      83.064  79.526  36.326  1.00  0.00           C  
ATOM    152  CG  LEU A  17      81.799  79.499  37.192  1.00  0.00           C  
ATOM    153  CD1 LEU A  17      82.121  80.045  38.577  1.00  0.00           C  
ATOM    154  CD2 LEU A  17      80.707  80.317  36.521  1.00  0.00           C  
ATOM    155  N   GLU A  18      85.270  78.365  34.844  1.00  0.00           N  
ATOM    156  CA  GLU A  18      86.492  78.268  34.148  1.00  0.00           C  
ATOM    157  C   GLU A  18      86.216  77.489  32.931  1.00  0.00           C  
ATOM    158  O   GLU A  18      86.012  76.279  32.938  1.00  0.00           O  
ATOM    159  CB  GLU A  18      87.577  77.599  34.994  1.00  0.00           C  
ATOM    160  CG  GLU A  18      87.952  78.365  36.255  1.00  0.00           C  
ATOM    161  CD  GLU A  18      88.926  77.619  37.125  1.00  0.00           C  
ATOM    162  OE1 GLU A  18      89.373  76.573  36.721  1.00  0.00           O  
ATOM    163  OE2 GLU A  18      89.223  78.097  38.194  1.00  0.00           O1-
ATOM    164  N   ARG A  19      86.159  78.226  31.815  1.00  0.00           N  
ATOM    165  CA  ARG A  19      85.798  77.469  30.688  1.00  0.00           C  
ATOM    166  C   ARG A  19      87.200  77.222  30.331  1.00  0.00           C  
ATOM    167  O   ARG A  19      88.058  77.946  30.832  1.00  0.00           O  
ATOM    168  CB  ARG A  19      85.012  78.216  29.620  1.00  0.00           C  
ATOM    169  CG  ARG A  19      83.621  78.661  30.045  1.00  0.00           C  
ATOM    170  CD  ARG A  19      82.861  79.243  28.908  1.00  0.00           C  
ATOM    171  NE  ARG A  19      81.468  79.479  29.253  1.00  0.00           N  
ATOM    172  CZ  ARG A  19      81.011  80.582  29.876  1.00  0.00           C  
ATOM    173  NH1 ARG A  19      81.846  81.539  30.218  1.00  0.00           N1+
ATOM    174  NH2 ARG A  19      79.722  80.702  30.145  1.00  0.00           N  
ATOM    175  N   PRO A  20      87.567  76.269  29.559  1.00  0.00           N  
ATOM    176  CA  PRO A  20      88.984  76.169  29.388  1.00  0.00           C  
ATOM    177  C   PRO A  20      89.338  77.308  28.477  1.00  0.00           C  
ATOM    178  O   PRO A  20      90.473  77.785  28.524  1.00  0.00           O  
ATOM    179  CB  PRO A  20      89.199  74.796  28.741  1.00  0.00           C  
ATOM    180  CG  PRO A  20      87.934  74.541  27.996  1.00  0.00           C  
ATOM    181  CD  PRO A  20      86.863  75.157  28.856  1.00  0.00           C  
ATOM    182  N   VAL A  21      88.315  77.761  27.708  1.00  0.00           N  
ATOM    183  CA  VAL A  21      88.380  78.823  26.763  1.00  0.00           C  
ATOM    184  C   VAL A  21      88.642  78.161  25.488  1.00  0.00           C  
ATOM    185  O   VAL A  21      89.689  77.539  25.306  1.00  0.00           O  
ATOM    186  CB  VAL A  21      89.495  79.834  27.090  1.00  0.00           C  
ATOM    187  CG1 VAL A  21      89.609  80.876  25.988  1.00  0.00           C  
ATOM    188  CG2 VAL A  21      89.218  80.494  28.432  1.00  0.00           C  
ATOM    189  N   ALA A  22      87.679  78.257  24.576  1.00  0.00           N  
ATOM    190  CA  ALA A  22      87.933  77.607  23.354  1.00  0.00           C  
ATOM    191  C   ALA A  22      88.980  78.449  22.707  1.00  0.00           C  
ATOM    192  O   ALA A  22      89.013  79.670  22.855  1.00  0.00           O  
ATOM    193  CB  ALA A  22      86.713  77.554  22.418  1.00  0.00           C  
ATOM    194  N   ASN A  23      89.908  77.796  22.006  1.00  0.00           N  
ATOM    195  CA  ASN A  23      91.028  78.514  21.506  1.00  0.00           C  
ATOM    196  C   ASN A  23      90.845  78.531  20.037  1.00  0.00           C  
ATOM    197  O   ASN A  23      89.844  78.033  19.527  1.00  0.00           O  
ATOM    198  CB  ASN A  23      92.349  77.885  21.910  1.00  0.00           C  
ATOM    199  CG  ASN A  23      92.609  77.987  23.387  1.00  0.00           C  
ATOM    200  ND2 ASN A  23      92.966  76.884  23.994  1.00  0.00           N  
ATOM    201  OD1 ASN A  23      92.485  79.065  23.979  1.00  0.00           O  
ATOM    202  N   ASP A  24      91.791  79.163  19.324  1.00  0.00           N  
ATOM    203  CA  ASP A  24      91.731  79.191  17.900  1.00  0.00           C  
ATOM    204  C   ASP A  24      92.476  78.001  17.386  1.00  0.00           C  
ATOM    205  O   ASP A  24      92.213  77.516  16.286  1.00  0.00           O  
ATOM    206  CB  ASP A  24      92.328  80.485  17.343  1.00  0.00           C  
ATOM    207  CG  ASP A  24      91.557  81.726  17.771  1.00  0.00           C  
ATOM    208  OD1 ASP A  24      90.351  81.667  17.814  1.00  0.00           O  
ATOM    209  OD2 ASP A  24      92.182  82.722  18.051  1.00  0.00           O1-
ATOM    210  N   SER A  25      93.443  77.495  18.172  1.00  0.00           N  
ATOM    211  CA  SER A  25      94.152  76.321  17.758  1.00  0.00           C  
ATOM    212  C   SER A  25      93.253  75.150  17.972  1.00  0.00           C  
ATOM    213  O   SER A  25      93.364  74.139  17.278  1.00  0.00           O  
ATOM    214  CB  SER A  25      95.439  76.155  18.542  1.00  0.00           C  
ATOM    215  OG  SER A  25      95.176  75.891  19.892  1.00  0.00           O  
ATOM    216  N   GLN A  26      92.319  75.257  18.938  1.00  0.00           N  
ATOM    217  CA  GLN A  26      91.373  74.191  19.104  1.00  0.00           C  
ATOM    218  C   GLN A  26      90.040  74.797  19.439  1.00  0.00           C  
ATOM    219  O   GLN A  26      89.753  75.075  20.603  1.00  0.00           O  
ATOM    220  CB  GLN A  26      91.818  73.218  20.198  1.00  0.00           C  
ATOM    221  CG  GLN A  26      90.819  72.112  20.492  1.00  0.00           C  
ATOM    222  CD  GLN A  26      90.575  71.218  19.289  1.00  0.00           C  
ATOM    223  NE2 GLN A  26      89.399  71.347  18.687  1.00  0.00           N  
ATOM    224  OE1 GLN A  26      91.436  70.420  18.907  1.00  0.00           O  
ATOM    225  N   PRO A  27      89.228  75.010  18.431  1.00  0.00           N  
ATOM    226  CA  PRO A  27      87.913  75.581  18.642  1.00  0.00           C  
ATOM    227  C   PRO A  27      86.898  74.612  19.172  1.00  0.00           C  
ATOM    228  O   PRO A  27      87.133  73.407  19.117  1.00  0.00           O  
ATOM    229  CB  PRO A  27      87.532  76.057  17.237  1.00  0.00           C  
ATOM    230  CG  PRO A  27      88.197  75.081  16.326  1.00  0.00           C  
ATOM    231  CD  PRO A  27      89.515  74.786  16.993  1.00  0.00           C  
ATOM    232  N   LEU A  28      85.758  75.126  19.683  1.00  0.00           N  
ATOM    233  CA  LEU A  28      84.699  74.305  20.200  1.00  0.00           C  
ATOM    234  C   LEU A  28      83.633  74.205  19.144  1.00  0.00           C  
ATOM    235  O   LEU A  28      83.030  75.209  18.756  1.00  0.00           O  
ATOM    236  CB  LEU A  28      84.124  74.894  21.494  1.00  0.00           C  
ATOM    237  CG  LEU A  28      82.951  74.123  22.112  1.00  0.00           C  
ATOM    238  CD1 LEU A  28      83.430  72.755  22.578  1.00  0.00           C  
ATOM    239  CD2 LEU A  28      82.371  74.924  23.268  1.00  0.00           C  
ATOM    240  N   THR A  29      83.372  72.980  18.643  1.00  0.00           N  
ATOM    241  CA  THR A  29      82.338  72.830  17.663  1.00  0.00           C  
ATOM    242  C   THR A  29      81.050  72.663  18.392  1.00  0.00           C  
ATOM    243  O   THR A  29      80.930  71.825  19.288  1.00  0.00           O  
ATOM    244  CB  THR A  29      82.588  71.631  16.730  1.00  0.00           C  
ATOM    245  CG2 THR A  29      81.434  71.465  15.753  1.00  0.00           C  
ATOM    246  OG1 THR A  29      83.803  71.837  15.998  1.00  0.00           O  
ATOM    247  N   VAL A  30      80.058  73.506  18.047  1.00  0.00           N  
ATOM    248  CA  VAL A  30      78.819  73.463  18.756  1.00  0.00           C  
ATOM    249  C   VAL A  30      77.737  73.230  17.749  1.00  0.00           C  
ATOM    250  O   VAL A  30      77.648  73.939  16.747  1.00  0.00           O  
ATOM    251  CB  VAL A  30      78.566  74.775  19.521  1.00  0.00           C  
ATOM    252  CG1 VAL A  30      77.213  74.734  20.214  1.00  0.00           C  
ATOM    253  CG2 VAL A  30      79.681  75.010  20.528  1.00  0.00           C  
ATOM    254  N   TYR A  31      76.870  72.219  17.969  1.00  0.00           N  
ATOM    255  CA  TYR A  31      75.779  72.172  17.048  1.00  0.00           C  
ATOM    256  C   TYR A  31      74.579  72.713  17.744  1.00  0.00           C  
ATOM    257  O   TYR A  31      74.490  72.719  18.971  1.00  0.00           O  
ATOM    258  CB  TYR A  31      75.529  70.749  16.544  1.00  0.00           C  
ATOM    259  CG  TYR A  31      76.617  70.225  15.631  1.00  0.00           C  
ATOM    260  CD1 TYR A  31      77.723  69.584  16.166  1.00  0.00           C  
ATOM    261  CD2 TYR A  31      76.505  70.387  14.258  1.00  0.00           C  
ATOM    262  CE1 TYR A  31      78.716  69.106  15.332  1.00  0.00           C  
ATOM    263  CE2 TYR A  31      77.497  69.909  13.424  1.00  0.00           C  
ATOM    264  CZ  TYR A  31      78.599  69.270  13.956  1.00  0.00           C  
ATOM    265  OH  TYR A  31      79.587  68.795  13.125  1.00  0.00           O  
ATOM    266  N   PHE A  32      73.635  73.218  16.927  1.00  0.00           N  
ATOM    267  CA  PHE A  32      72.509  73.953  17.418  1.00  0.00           C  
ATOM    268  C   PHE A  32      71.295  73.663  16.595  1.00  0.00           C  
ATOM    269  O   PHE A  32      71.356  73.598  15.367  1.00  0.00           O  
ATOM    270  CB  PHE A  32      72.801  75.455  17.405  1.00  0.00           C  
ATOM    271  CG  PHE A  32      71.698  76.291  17.987  1.00  0.00           C  
ATOM    272  CD1 PHE A  32      71.614  76.497  19.357  1.00  0.00           C  
ATOM    273  CD2 PHE A  32      70.742  76.872  17.169  1.00  0.00           C  
ATOM    274  CE1 PHE A  32      70.599  77.267  19.894  1.00  0.00           C  
ATOM    275  CE2 PHE A  32      69.728  77.643  17.703  1.00  0.00           C  
ATOM    276  CZ  PHE A  32      69.655  77.839  19.068  1.00  0.00           C  
ATOM    277  N   SER A  33      70.145  73.447  17.274  1.00  0.00           N  
ATOM    278  CA  SER A  33      68.900  73.318  16.565  1.00  0.00           C  
ATOM    279  C   SER A  33      67.808  73.969  17.371  1.00  0.00           C  
ATOM    280  O   SER A  33      67.992  74.289  18.544  1.00  0.00           O  
ATOM    281  CB  SER A  33      68.576  71.858  16.314  1.00  0.00           C  
ATOM    282  OG  SER A  33      68.124  71.236  17.486  1.00  0.00           O  
ATOM    283  N   LEU A  34      66.634  74.191  16.733  1.00  0.00           N  
ATOM    284  CA  LEU A  34      65.475  74.737  17.383  1.00  0.00           C  
ATOM    285  C   LEU A  34      64.491  73.640  17.646  1.00  0.00           C  
ATOM    286  O   LEU A  34      64.555  72.558  17.069  1.00  0.00           O  
ATOM    287  CB  LEU A  34      64.830  75.828  16.517  1.00  0.00           C  
ATOM    288  CG  LEU A  34      65.723  77.030  16.187  1.00  0.00           C  
ATOM    289  CD1 LEU A  34      64.961  78.000  15.295  1.00  0.00           C  
ATOM    290  CD2 LEU A  34      66.163  77.705  17.478  1.00  0.00           C  
ATOM    291  N   SER A  35      63.574  73.893  18.597  1.00  0.00           N  
ATOM    292  CA  SER A  35      62.448  73.029  18.777  1.00  0.00           C  
ATOM    293  C   SER A  35      61.357  73.973  19.159  1.00  0.00           C  
ATOM    294  O   SER A  35      61.020  74.062  20.338  1.00  0.00           O  
ATOM    295  CB  SER A  35      62.690  71.982  19.846  1.00  0.00           C  
ATOM    296  OG  SER A  35      61.629  71.068  19.902  1.00  0.00           O  
ATOM    297  N   LEU A  36      60.798  74.726  18.186  1.00  0.00           N  
ATOM    298  CA  LEU A  36      59.694  75.594  18.506  1.00  0.00           C  
ATOM    299  C   LEU A  36      58.473  74.751  18.703  1.00  0.00           C  
ATOM    300  O   LEU A  36      58.111  73.974  17.821  1.00  0.00           O  
ATOM    301  CB  LEU A  36      59.458  76.621  17.391  1.00  0.00           C  
ATOM    302  CG  LEU A  36      58.162  77.434  17.499  1.00  0.00           C  
ATOM    303  CD1 LEU A  36      58.183  78.255  18.782  1.00  0.00           C  
ATOM    304  CD2 LEU A  36      58.022  78.330  16.279  1.00  0.00           C  
ATOM    305  N   LEU A  37      57.839  74.849  19.892  1.00  0.00           N  
ATOM    306  CA  LEU A  37      56.644  74.108  20.193  1.00  0.00           C  
ATOM    307  C   LEU A  37      55.392  74.933  20.106  1.00  0.00           C  
ATOM    308  O   LEU A  37      54.344  74.488  19.630  1.00  0.00           O  
ATOM    309  CB  LEU A  37      56.754  73.505  21.599  1.00  0.00           C  
ATOM    310  CG  LEU A  37      57.890  72.492  21.801  1.00  0.00           C  
ATOM    311  CD1 LEU A  37      57.867  71.985  23.237  1.00  0.00           C  
ATOM    312  CD2 LEU A  37      57.730  71.346  20.814  1.00  0.00           C  
ATOM    313  N   GLN A  38      55.460  76.191  20.563  1.00  0.00           N  
ATOM    314  CA  GLN A  38      54.277  76.964  20.422  1.00  0.00           C  
ATOM    315  C   GLN A  38      54.652  78.395  20.468  1.00  0.00           C  
ATOM    316  O   GLN A  38      55.454  78.830  21.292  1.00  0.00           O  
ATOM    317  CB  GLN A  38      53.260  76.637  21.519  1.00  0.00           C  
ATOM    318  CG  GLN A  38      51.909  77.307  21.336  1.00  0.00           C  
ATOM    319  CD  GLN A  38      50.902  76.874  22.385  1.00  0.00           C  
ATOM    320  NE2 GLN A  38      49.658  77.313  22.227  1.00  0.00           N  
ATOM    321  OE1 GLN A  38      51.238  76.151  23.327  1.00  0.00           O  
ATOM    322  N   ILE A  39      54.074  79.169  19.543  1.00  0.00           N  
ATOM    323  CA  ILE A  39      54.309  80.572  19.551  1.00  0.00           C  
ATOM    324  C   ILE A  39      53.373  81.095  20.591  1.00  0.00           C  
ATOM    325  O   ILE A  39      52.227  80.660  20.697  1.00  0.00           O  
ATOM    326  CB  ILE A  39      54.049  81.229  18.183  1.00  0.00           C  
ATOM    327  CG1 ILE A  39      55.058  80.723  17.148  1.00  0.00           C  
ATOM    328  CG2 ILE A  39      54.115  82.744  18.299  1.00  0.00           C  
ATOM    329  CD1 ILE A  39      54.726  81.121  15.728  1.00  0.00           C  
ATOM    330  N   MET A  40      53.878  82.019  21.425  1.00  0.00           N  
ATOM    331  CA  MET A  40      53.109  82.569  22.509  1.00  0.00           C  
ATOM    332  C   MET A  40      52.330  83.784  22.142  1.00  0.00           C  
ATOM    333  O   MET A  40      51.146  83.857  22.462  1.00  0.00           O  
ATOM    334  CB  MET A  40      54.032  82.890  23.682  1.00  0.00           C  
ATOM    335  CG  MET A  40      54.656  81.670  24.345  1.00  0.00           C  
ATOM    336  SD  MET A  40      53.436  80.628  25.170  1.00  0.00           S  
ATOM    337  CE  MET A  40      53.211  79.338  23.950  1.00  0.00           C  
ATOM    338  N   ASP A  41      52.950  84.792  21.499  1.00  0.00           N  
ATOM    339  CA  ASP A  41      52.141  85.951  21.268  1.00  0.00           C  
ATOM    340  C   ASP A  41      52.830  86.842  20.294  1.00  0.00           C  
ATOM    341  O   ASP A  41      54.026  86.702  20.053  1.00  0.00           O  
ATOM    342  CB  ASP A  41      51.871  86.707  22.572  1.00  0.00           C  
ATOM    343  CG  ASP A  41      50.604  87.549  22.517  1.00  0.00           C  
ATOM    344  OD1 ASP A  41      50.041  87.672  21.456  1.00  0.00           O  
ATOM    345  OD2 ASP A  41      50.211  88.062  23.538  1.00  0.00           O1-
ATOM    346  N   VAL A  42      52.058  87.751  19.672  1.00  0.00           N  
ATOM    347  CA  VAL A  42      52.597  88.572  18.635  1.00  0.00           C  
ATOM    348  C   VAL A  42      52.571  89.949  19.201  1.00  0.00           C  
ATOM    349  O   VAL A  42      51.503  90.540  19.362  1.00  0.00           O  
ATOM    350  CB  VAL A  42      51.767  88.493  17.340  1.00  0.00           C  
ATOM    351  CG1 VAL A  42      52.360  89.398  16.271  1.00  0.00           C  
ATOM    352  CG2 VAL A  42      51.701  87.053  16.854  1.00  0.00           C  
ATOM    353  N   ASP A  43      53.752  90.500  19.534  1.00  0.00           N  
ATOM    354  CA  ASP A  43      53.764  91.821  20.078  1.00  0.00           C  
ATOM    355  C   ASP A  43      54.106  92.707  18.937  1.00  0.00           C  
ATOM    356  O   ASP A  43      55.270  93.040  18.729  1.00  0.00           O  
ATOM    357  CB  ASP A  43      54.778  91.972  21.215  1.00  0.00           C  
ATOM    358  CG  ASP A  43      54.764  93.359  21.842  1.00  0.00           C  
ATOM    359  OD1 ASP A  43      54.223  94.256  21.239  1.00  0.00           O  
ATOM    360  OD2 ASP A  43      55.294  93.509  22.918  1.00  0.00           O1-
ATOM    361  N   GLU A  44      53.087  93.081  18.143  1.00  0.00           N  
ATOM    362  CA  GLU A  44      53.292  93.907  16.992  1.00  0.00           C  
ATOM    363  C   GLU A  44      53.760  95.261  17.419  1.00  0.00           C  
ATOM    364  O   GLU A  44      54.454  95.934  16.662  1.00  0.00           O  
ATOM    365  CB  GLU A  44      52.006  94.026  16.171  1.00  0.00           C  
ATOM    366  CG  GLU A  44      52.164  94.785  14.861  1.00  0.00           C  
ATOM    367  CD  GLU A  44      50.961  94.667  13.968  1.00  0.00           C  
ATOM    368  OE1 GLU A  44      49.887  95.012  14.401  1.00  0.00           O  
ATOM    369  OE2 GLU A  44      51.115  94.233  12.851  1.00  0.00           O1-
ATOM    370  N   LYS A  45      53.381  95.716  18.632  1.00  0.00           N  
ATOM    371  CA  LYS A  45      53.708  97.066  19.018  1.00  0.00           C  
ATOM    372  C   LYS A  45      55.192  97.197  19.135  1.00  0.00           C  
ATOM    373  O   LYS A  45      55.775  98.192  18.715  1.00  0.00           O  
ATOM    374  CB  LYS A  45      53.032  97.444  20.336  1.00  0.00           C  
ATOM    375  CG  LYS A  45      51.522  97.613  20.243  1.00  0.00           C  
ATOM    376  CD  LYS A  45      50.921  97.971  21.594  1.00  0.00           C  
ATOM    377  CE  LYS A  45      49.410  98.131  21.505  1.00  0.00           C  
ATOM    378  NZ  LYS A  45      48.804  98.443  22.827  1.00  0.00           N1+
ATOM    379  N   ASN A  46      55.836  96.194  19.747  1.00  0.00           N  
ATOM    380  CA  ASN A  46      57.253  96.189  19.976  1.00  0.00           C  
ATOM    381  C   ASN A  46      57.938  95.423  18.894  1.00  0.00           C  
ATOM    382  O   ASN A  46      59.167  95.340  18.879  1.00  0.00           O  
ATOM    383  CB  ASN A  46      57.584  95.613  21.340  1.00  0.00           C  
ATOM    384  CG  ASN A  46      57.217  96.540  22.465  1.00  0.00           C  
ATOM    385  ND2 ASN A  46      56.371  96.078  23.352  1.00  0.00           N  
ATOM    386  OD1 ASN A  46      57.698  97.677  22.530  1.00  0.00           O  
ATOM    387  N   GLN A  47      57.151  94.875  17.939  1.00  0.00           N  
ATOM    388  CA  GLN A  47      57.725  94.210  16.812  1.00  0.00           C  
ATOM    389  C   GLN A  47      58.617  93.093  17.286  1.00  0.00           C  
ATOM    390  O   GLN A  47      59.739  92.921  16.807  1.00  0.00           O  
ATOM    391  CB  GLN A  47      58.513  95.196  15.945  1.00  0.00           C  
ATOM    392  CG  GLN A  47      57.647  96.183  15.181  1.00  0.00           C  
ATOM    393  CD  GLN A  47      56.983  95.554  13.970  1.00  0.00           C  
ATOM    394  NE2 GLN A  47      55.669  95.378  14.042  1.00  0.00           N  
ATOM    395  OE1 GLN A  47      57.645  95.228  12.981  1.00  0.00           O  
ATOM    396  N   VAL A  48      58.127  92.299  18.269  1.00  0.00           N  
ATOM    397  CA  VAL A  48      58.809  91.101  18.679  1.00  0.00           C  
ATOM    398  C   VAL A  48      57.828  89.977  18.800  1.00  0.00           C  
ATOM    399  O   VAL A  48      56.662  90.183  19.138  1.00  0.00           O  
ATOM    400  CB  VAL A  48      59.522  91.313  20.027  1.00  0.00           C  
ATOM    401  CG1 VAL A  48      60.632  92.344  19.886  1.00  0.00           C  
ATOM    402  CG2 VAL A  48      58.516  91.744  21.084  1.00  0.00           C  
ATOM    403  N   LEU A  49      58.297  88.740  18.525  1.00  0.00           N  
ATOM    404  CA  LEU A  49      57.452  87.582  18.605  1.00  0.00           C  
ATOM    405  C   LEU A  49      57.836  86.801  19.824  1.00  0.00           C  
ATOM    406  O   LEU A  49      59.001  86.450  20.015  1.00  0.00           O  
ATOM    407  CB  LEU A  49      57.589  86.712  17.349  1.00  0.00           C  
ATOM    408  CG  LEU A  49      56.640  85.511  17.265  1.00  0.00           C  
ATOM    409  CD1 LEU A  49      55.210  86.005  17.078  1.00  0.00           C  
ATOM    410  CD2 LEU A  49      57.061  84.610  16.113  1.00  0.00           C  
ATOM    411  N   THR A  50      56.842  86.505  20.684  1.00  0.00           N  
ATOM    412  CA  THR A  50      57.117  85.792  21.899  1.00  0.00           C  
ATOM    413  C   THR A  50      56.906  84.349  21.574  1.00  0.00           C  
ATOM    414  O   THR A  50      55.818  83.945  21.169  1.00  0.00           O  
ATOM    415  CB  THR A  50      56.211  86.233  23.065  1.00  0.00           C  
ATOM    416  CG2 THR A  50      56.568  85.475  24.333  1.00  0.00           C  
ATOM    417  OG1 THR A  50      56.371  87.640  23.291  1.00  0.00           O  
ATOM    418  N   THR A  51      57.965  83.531  21.722  1.00  0.00           N  
ATOM    419  CA  THR A  51      57.893  82.155  21.324  1.00  0.00           C  
ATOM    420  C   THR A  51      58.376  81.294  22.447  1.00  0.00           C  
ATOM    421  O   THR A  51      59.190  81.729  23.258  1.00  0.00           O  
ATOM    422  CB  THR A  51      58.723  81.884  20.056  1.00  0.00           C  
ATOM    423  CG2 THR A  51      58.200  82.707  18.890  1.00  0.00           C  
ATOM    424  OG1 THR A  51      60.095  82.223  20.297  1.00  0.00           O  
ATOM    425  N   ASN A  52      57.864  80.047  22.513  1.00  0.00           N  
ATOM    426  CA  ASN A  52      58.280  79.053  23.467  1.00  0.00           C  
ATOM    427  C   ASN A  52      59.143  78.095  22.714  1.00  0.00           C  
ATOM    428  O   ASN A  52      58.636  77.248  21.980  1.00  0.00           O  
ATOM    429  CB  ASN A  52      57.103  78.354  24.121  1.00  0.00           C  
ATOM    430  CG  ASN A  52      57.527  77.370  25.177  1.00  0.00           C  
ATOM    431  ND2 ASN A  52      56.582  76.901  25.952  1.00  0.00           N  
ATOM    432  OD1 ASN A  52      58.712  77.036  25.291  1.00  0.00           O  
ATOM    433  N   ILE A  53      60.477  78.197  22.878  1.00  0.00           N  
ATOM    434  CA  ILE A  53      61.338  77.349  22.106  1.00  0.00           C  
ATOM    435  C   ILE A  53      62.254  76.541  22.984  1.00  0.00           C  
ATOM    436  O   ILE A  53      62.901  77.069  23.887  1.00  0.00           O  
ATOM    437  CB  ILE A  53      62.176  78.180  21.118  1.00  0.00           C  
ATOM    438  CG1 ILE A  53      61.263  78.956  20.165  1.00  0.00           C  
ATOM    439  CG2 ILE A  53      63.123  77.281  20.339  1.00  0.00           C  
ATOM    440  CD1 ILE A  53      61.995  79.950  19.293  1.00  0.00           C  
ATOM    441  N   TRP A  54      62.335  75.214  22.728  1.00  0.00           N  
ATOM    442  CA  TRP A  54      63.347  74.414  23.369  1.00  0.00           C  
ATOM    443  C   TRP A  54      64.497  74.416  22.399  1.00  0.00           C  
ATOM    444  O   TRP A  54      64.300  74.183  21.208  1.00  0.00           O  
ATOM    445  CB  TRP A  54      62.866  72.991  23.655  1.00  0.00           C  
ATOM    446  CG  TRP A  54      61.952  72.896  24.840  1.00  0.00           C  
ATOM    447  CD1 TRP A  54      60.635  73.246  24.883  1.00  0.00           C  
ATOM    448  CD2 TRP A  54      62.282  72.414  26.164  1.00  0.00           C  
ATOM    449  CE2 TRP A  54      61.120  72.510  26.935  1.00  0.00           C  
ATOM    450  CE3 TRP A  54      63.454  71.918  26.749  1.00  0.00           C  
ATOM    451  NE1 TRP A  54      60.127  73.020  26.137  1.00  0.00           N  
ATOM    452  CZ2 TRP A  54      61.090  72.126  28.267  1.00  0.00           C  
ATOM    453  CZ3 TRP A  54      63.423  71.533  28.085  1.00  0.00           C  
ATOM    454  CH2 TRP A  54      62.271  71.634  28.823  1.00  0.00           C  
ATOM    455  N   LEU A  55      65.726  74.704  22.882  1.00  0.00           N  
ATOM    456  CA  LEU A  55      66.878  74.704  22.017  1.00  0.00           C  
ATOM    457  C   LEU A  55      67.609  73.400  22.183  1.00  0.00           C  
ATOM    458  O   LEU A  55      67.400  72.668  23.150  1.00  0.00           O  
ATOM    459  CB  LEU A  55      67.808  75.880  22.342  1.00  0.00           C  
ATOM    460  CG  LEU A  55      67.144  77.261  22.382  1.00  0.00           C  
ATOM    461  CD1 LEU A  55      68.177  78.311  22.771  1.00  0.00           C  
ATOM    462  CD2 LEU A  55      66.534  77.571  21.023  1.00  0.00           C  
ATOM    463  N   GLN A  56      68.516  73.093  21.236  1.00  0.00           N  
ATOM    464  CA  GLN A  56      69.417  71.979  21.356  1.00  0.00           C  
ATOM    465  C   GLN A  56      70.814  72.501  21.247  1.00  0.00           C  
ATOM    466  O   GLN A  56      71.150  73.186  20.283  1.00  0.00           O  
ATOM    467  CB  GLN A  56      69.149  70.923  20.281  1.00  0.00           C  
ATOM    468  CG  GLN A  56      70.005  69.674  20.406  1.00  0.00           C  
ATOM    469  CD  GLN A  56      69.674  68.636  19.352  1.00  0.00           C  
ATOM    470  NE2 GLN A  56      69.869  67.367  19.690  1.00  0.00           N  
ATOM    471  OE1 GLN A  56      69.247  68.971  18.243  1.00  0.00           O  
ATOM    472  N   MET A  57      71.678  72.178  22.234  1.00  0.00           N  
ATOM    473  CA  MET A  57      73.049  72.594  22.133  1.00  0.00           C  
ATOM    474  C   MET A  57      73.927  71.396  22.336  1.00  0.00           C  
ATOM    475  O   MET A  57      73.753  70.642  23.292  1.00  0.00           O  
ATOM    476  CB  MET A  57      73.367  73.685  23.153  1.00  0.00           C  
ATOM    477  CG  MET A  57      72.587  74.978  22.956  1.00  0.00           C  
ATOM    478  SD  MET A  57      73.044  76.255  24.144  1.00  0.00           S  
ATOM    479  CE  MET A  57      71.878  77.546  23.720  1.00  0.00           C  
ATOM    480  N   SER A  58      74.900  71.190  21.421  1.00  0.00           N  
ATOM    481  CA  SER A  58      75.752  70.039  21.524  1.00  0.00           C  
ATOM    482  C   SER A  58      77.190  70.482  21.482  1.00  0.00           C  
ATOM    483  O   SER A  58      77.600  71.180  20.557  1.00  0.00           O  
ATOM    484  CB  SER A  58      75.467  69.060  20.401  1.00  0.00           C  
ATOM    485  OG  SER A  58      74.141  68.614  20.449  1.00  0.00           O  
ATOM    486  N   TRP A  59      77.987  70.081  22.504  1.00  0.00           N  
ATOM    487  CA  TRP A  59      79.377  70.468  22.598  1.00  0.00           C  
ATOM    488  C   TRP A  59      80.136  69.331  23.244  1.00  0.00           C  
ATOM    489  O   TRP A  59      79.564  68.269  23.489  1.00  0.00           O  
ATOM    490  CB  TRP A  59      79.541  71.750  23.415  1.00  0.00           C  
ATOM    491  CG  TRP A  59      78.942  71.669  24.787  1.00  0.00           C  
ATOM    492  CD1 TRP A  59      77.615  71.686  25.098  1.00  0.00           C  
ATOM    493  CD2 TRP A  59      79.649  71.554  26.046  1.00  0.00           C  
ATOM    494  CE2 TRP A  59      78.682  71.509  27.052  1.00  0.00           C  
ATOM    495  CE3 TRP A  59      81.004  71.488  26.392  1.00  0.00           C  
ATOM    496  NE1 TRP A  59      77.449  71.592  26.458  1.00  0.00           N  
ATOM    497  CZ2 TRP A  59      79.023  71.401  28.392  1.00  0.00           C  
ATOM    498  CZ3 TRP A  59      81.345  71.378  27.735  1.00  0.00           C  
ATOM    499  CH2 TRP A  59      80.380  71.336  28.708  1.00  0.00           C  
ATOM    500  N   THR A  60      81.461  69.500  23.499  1.00  0.00           N  
ATOM    501  CA  THR A  60      82.249  68.408  24.030  1.00  0.00           C  
ATOM    502  C   THR A  60      83.376  68.929  24.896  1.00  0.00           C  
ATOM    503  O   THR A  60      83.786  70.077  24.737  1.00  0.00           O  
ATOM    504  CB  THR A  60      82.824  67.535  22.898  1.00  0.00           C  
ATOM    505  CG2 THR A  60      83.832  68.323  22.076  1.00  0.00           C  
ATOM    506  OG1 THR A  60      83.468  66.383  23.461  1.00  0.00           O  
ATOM    507  N   ASP A  61      83.899  68.094  25.845  1.00  0.00           N  
ATOM    508  CA  ASP A  61      85.040  68.465  26.659  1.00  0.00           C  
ATOM    509  C   ASP A  61      85.831  67.231  27.029  1.00  0.00           C  
ATOM    510  O   ASP A  61      85.452  66.111  26.693  1.00  0.00           O  
ATOM    511  CB  ASP A  61      84.593  69.197  27.927  1.00  0.00           C  
ATOM    512  CG  ASP A  61      85.662  70.128  28.483  1.00  0.00           C  
ATOM    513  OD1 ASP A  61      86.781  70.051  28.032  1.00  0.00           O  
ATOM    514  OD2 ASP A  61      85.349  70.908  29.350  1.00  0.00           O1-
ATOM    515  N   HIS A  62      87.010  67.435  27.667  1.00  0.00           N  
ATOM    516  CA  HIS A  62      87.901  66.410  28.165  1.00  0.00           C  
ATOM    517  C   HIS A  62      87.840  66.120  29.646  1.00  0.00           C  
ATOM    518  O   HIS A  62      88.144  65.003  30.063  1.00  0.00           O  
ATOM    519  CB  HIS A  62      89.343  66.783  27.808  1.00  0.00           C  
ATOM    520  CG  HIS A  62      89.623  66.762  26.337  1.00  0.00           C  
ATOM    521  CD2 HIS A  62      89.806  67.767  25.451  1.00  0.00           C  
ATOM    522  ND1 HIS A  62      89.743  65.590  25.620  1.00  0.00           N  
ATOM    523  CE1 HIS A  62      89.989  65.878  24.353  1.00  0.00           C  
ATOM    524  NE2 HIS A  62      90.031  67.191  24.225  1.00  0.00           N  
ATOM    525  N   TYR A  63      87.478  67.096  30.495  1.00  0.00           N  
ATOM    526  CA  TYR A  63      87.378  66.860  31.920  1.00  0.00           C  
ATOM    527  C   TYR A  63      86.482  65.695  32.263  1.00  0.00           C  
ATOM    528  O   TYR A  63      86.760  64.937  33.190  1.00  0.00           O  
ATOM    529  CB  TYR A  63      86.826  68.080  32.673  1.00  0.00           C  
ATOM    530  CG  TYR A  63      86.822  67.727  34.117  1.00  0.00           C  
ATOM    531  CD1 TYR A  63      87.926  67.969  34.902  1.00  0.00           C  
ATOM    532  CD2 TYR A  63      85.710  67.151  34.684  1.00  0.00           C  
ATOM    533  CE1 TYR A  63      87.918  67.641  36.238  1.00  0.00           C  
ATOM    534  CE2 TYR A  63      85.698  66.821  36.019  1.00  0.00           C  
ATOM    535  CZ  TYR A  63      86.803  67.067  36.797  1.00  0.00           C  
ATOM    536  OH  TYR A  63      86.791  66.730  38.166  1.00  0.00           O  
ATOM    537  N   LEU A  64      85.362  65.577  31.536  1.00  0.00           N  
ATOM    538  CA  LEU A  64      84.271  64.645  31.636  1.00  0.00           C  
ATOM    539  C   LEU A  64      84.405  63.367  30.840  1.00  0.00           C  
ATOM    540  O   LEU A  64      83.390  62.793  30.451  1.00  0.00           O  
ATOM    541  CB  LEU A  64      82.981  65.355  31.207  1.00  0.00           C  
ATOM    542  CG  LEU A  64      82.541  66.529  32.092  1.00  0.00           C  
ATOM    543  CD1 LEU A  64      81.349  67.229  31.453  1.00  0.00           C  
ATOM    544  CD2 LEU A  64      82.193  66.013  33.481  1.00  0.00           C  
ATOM    545  N   GLN A  65      85.622  62.969  30.423  1.00  0.00           N  
ATOM    546  CA  GLN A  65      85.830  61.703  29.753  1.00  0.00           C  
ATOM    547  C   GLN A  65      86.217  60.617  30.725  1.00  0.00           C  
ATOM    548  O   GLN A  65      86.942  60.855  31.690  1.00  0.00           O  
ATOM    549  CB  GLN A  65      86.907  61.839  28.673  1.00  0.00           C  
ATOM    550  CG  GLN A  65      86.532  62.774  27.535  1.00  0.00           C  
ATOM    551  CD  GLN A  65      87.632  62.893  26.498  1.00  0.00           C  
ATOM    552  NE2 GLN A  65      87.272  62.730  25.231  1.00  0.00           N  
ATOM    553  OE1 GLN A  65      88.797  63.130  26.833  1.00  0.00           O  
ATOM    554  N   TRP A  66      85.686  59.387  30.500  1.00  0.00           N  
ATOM    555  CA  TRP A  66      85.997  58.248  31.324  1.00  0.00           C  
ATOM    556  C   TRP A  66      85.820  57.017  30.488  1.00  0.00           C  
ATOM    557  O   TRP A  66      85.244  57.068  29.403  1.00  0.00           O  
ATOM    558  CB  TRP A  66      85.094  58.188  32.558  1.00  0.00           C  
ATOM    559  CG  TRP A  66      83.664  57.875  32.239  1.00  0.00           C  
ATOM    560  CD1 TRP A  66      83.096  56.639  32.165  1.00  0.00           C  
ATOM    561  CD2 TRP A  66      82.606  58.820  31.946  1.00  0.00           C  
ATOM    562  CE2 TRP A  66      81.447  58.074  31.713  1.00  0.00           C  
ATOM    563  CE3 TRP A  66      82.549  60.217  31.869  1.00  0.00           C  
ATOM    564  NE1 TRP A  66      81.766  56.746  31.848  1.00  0.00           N  
ATOM    565  CZ2 TRP A  66      80.238  58.676  31.401  1.00  0.00           C  
ATOM    566  CZ3 TRP A  66      81.338  60.820  31.557  1.00  0.00           C  
ATOM    567  CH2 TRP A  66      80.211  60.070  31.330  1.00  0.00           C  
ATOM    568  N   ASN A  67      86.351  55.872  30.971  1.00  0.00           N  
ATOM    569  CA  ASN A  67      86.258  54.644  30.233  1.00  0.00           C  
ATOM    570  C   ASN A  67      85.160  53.824  30.829  1.00  0.00           C  
ATOM    571  O   ASN A  67      84.935  53.836  32.038  1.00  0.00           O  
ATOM    572  CB  ASN A  67      87.575  53.890  30.240  1.00  0.00           C  
ATOM    573  CG  ASN A  67      88.665  54.623  29.508  1.00  0.00           C  
ATOM    574  ND2 ASN A  67      89.824  54.701  30.111  1.00  0.00           N  
ATOM    575  OD1 ASN A  67      88.456  55.121  28.395  1.00  0.00           O  
ATOM    576  N   VAL A  68      84.447  53.081  29.964  1.00  0.00           N  
ATOM    577  CA  VAL A  68      83.360  52.236  30.357  1.00  0.00           C  
ATOM    578  C   VAL A  68      83.881  51.083  31.164  1.00  0.00           C  
ATOM    579  O   VAL A  68      83.126  50.420  31.875  1.00  0.00           O  
ATOM    580  CB  VAL A  68      82.608  51.707  29.121  1.00  0.00           C  
ATOM    581  CG1 VAL A  68      83.428  50.637  28.415  1.00  0.00           C  
ATOM    582  CG2 VAL A  68      81.250  51.161  29.535  1.00  0.00           C  
ATOM    583  N   SER A  69      85.197  50.817  31.075  1.00  0.00           N  
ATOM    584  CA  SER A  69      85.836  49.804  31.870  1.00  0.00           C  
ATOM    585  C   SER A  69      86.182  50.313  33.241  1.00  0.00           C  
ATOM    586  O   SER A  69      86.273  49.531  34.188  1.00  0.00           O  
ATOM    587  CB  SER A  69      87.089  49.312  31.175  1.00  0.00           C  
ATOM    588  OG  SER A  69      88.058  50.322  31.112  1.00  0.00           O  
ATOM    589  N   GLU A  70      86.396  51.633  33.384  1.00  0.00           N  
ATOM    590  CA  GLU A  70      86.660  52.210  34.674  1.00  0.00           C  
ATOM    591  C   GLU A  70      85.418  52.210  35.510  1.00  0.00           C  
ATOM    592  O   GLU A  70      85.462  51.889  36.698  1.00  0.00           O  
ATOM    593  CB  GLU A  70      87.192  53.637  34.530  1.00  0.00           C  
ATOM    594  CG  GLU A  70      88.602  53.728  33.964  1.00  0.00           C  
ATOM    595  CD  GLU A  70      88.996  55.133  33.600  1.00  0.00           C  
ATOM    596  OE1 GLU A  70      88.126  55.919  33.317  1.00  0.00           O  
ATOM    597  OE2 GLU A  70      90.170  55.419  33.602  1.00  0.00           O1-
ATOM    598  N   TYR A  71      84.271  52.602  34.933  1.00  0.00           N  
ATOM    599  CA  TYR A  71      83.036  52.444  35.651  1.00  0.00           C  
ATOM    600  C   TYR A  71      82.183  51.647  34.739  1.00  0.00           C  
ATOM    601  O   TYR A  71      81.567  52.185  33.827  1.00  0.00           O  
ATOM    602  CB  TYR A  71      82.387  53.782  36.011  1.00  0.00           C  
ATOM    603  CG  TYR A  71      83.166  54.583  37.030  1.00  0.00           C  
ATOM    604  CD1 TYR A  71      84.119  55.499  36.611  1.00  0.00           C  
ATOM    605  CD2 TYR A  71      82.926  54.404  38.384  1.00  0.00           C  
ATOM    606  CE1 TYR A  71      84.830  56.232  37.542  1.00  0.00           C  
ATOM    607  CE2 TYR A  71      83.637  55.136  39.315  1.00  0.00           C  
ATOM    608  CZ  TYR A  71      84.585  56.046  38.898  1.00  0.00           C  
ATOM    609  OH  TYR A  71      85.294  56.776  39.825  1.00  0.00           O  
ATOM    610  N   PRO A  72      82.049  50.404  35.086  1.00  0.00           N  
ATOM    611  CA  PRO A  72      81.299  49.445  34.332  1.00  0.00           C  
ATOM    612  C   PRO A  72      79.901  49.774  33.930  1.00  0.00           C  
ATOM    613  O   PRO A  72      79.010  49.848  34.775  1.00  0.00           O  
ATOM    614  CB  PRO A  72      81.301  48.251  35.292  1.00  0.00           C  
ATOM    615  CG  PRO A  72      82.628  48.326  35.965  1.00  0.00           C  
ATOM    616  CD  PRO A  72      82.864  49.799  36.167  1.00  0.00           C  
ATOM    617  N   GLY A  73      79.724  49.959  32.609  1.00  0.00           N  
ATOM    618  CA  GLY A  73      78.470  50.200  31.968  1.00  0.00           C  
ATOM    619  C   GLY A  73      78.051  51.630  32.020  1.00  0.00           C  
ATOM    620  O   GLY A  73      76.957  51.961  31.570  1.00  0.00           O  
ATOM    621  N   VAL A  74      78.887  52.534  32.540  1.00  0.00           N  
ATOM    622  CA  VAL A  74      78.430  53.890  32.583  1.00  0.00           C  
ATOM    623  C   VAL A  74      78.857  54.534  31.307  1.00  0.00           C  
ATOM    624  O   VAL A  74      80.044  54.753  31.081  1.00  0.00           O  
ATOM    625  CB  VAL A  74      79.019  54.646  33.788  1.00  0.00           C  
ATOM    626  CG1 VAL A  74      78.538  56.090  33.798  1.00  0.00           C  
ATOM    627  CG2 VAL A  74      78.636  53.940  35.081  1.00  0.00           C  
ATOM    628  N   LYS A  75      77.885  54.874  30.442  1.00  0.00           N  
ATOM    629  CA  LYS A  75      78.212  55.504  29.198  1.00  0.00           C  
ATOM    630  C   LYS A  75      77.644  56.889  29.177  1.00  0.00           C  
ATOM    631  O   LYS A  75      78.158  57.768  28.483  1.00  0.00           O  
ATOM    632  CB  LYS A  75      77.684  54.689  28.015  1.00  0.00           C  
ATOM    633  CG  LYS A  75      78.333  53.320  27.855  1.00  0.00           C  
ATOM    634  CD  LYS A  75      77.767  52.577  26.655  1.00  0.00           C  
ATOM    635  CE  LYS A  75      78.419  51.212  26.492  1.00  0.00           C  
ATOM    636  NZ  LYS A  75      77.848  50.459  25.341  1.00  0.00           N1+
ATOM    637  N   THR A  76      76.556  57.120  29.933  1.00  0.00           N  
ATOM    638  CA  THR A  76      75.973  58.429  29.955  1.00  0.00           C  
ATOM    639  C   THR A  76      75.581  58.790  31.356  1.00  0.00           C  
ATOM    640  O   THR A  76      74.978  57.994  32.072  1.00  0.00           O  
ATOM    641  CB  THR A  76      74.746  58.514  29.027  1.00  0.00           C  
ATOM    642  CG2 THR A  76      74.160  59.917  29.046  1.00  0.00           C  
ATOM    643  OG1 THR A  76      75.131  58.179  27.688  1.00  0.00           O  
ATOM    644  N   VAL A  77      75.930  60.025  31.781  1.00  0.00           N  
ATOM    645  CA  VAL A  77      75.535  60.505  33.078  1.00  0.00           C  
ATOM    646  C   VAL A  77      74.868  61.841  32.921  1.00  0.00           C  
ATOM    647  O   VAL A  77      74.682  62.331  31.808  1.00  0.00           O  
ATOM    648  CB  VAL A  77      76.754  60.635  34.011  1.00  0.00           C  
ATOM    649  CG1 VAL A  77      77.425  59.283  34.201  1.00  0.00           C  
ATOM    650  CG2 VAL A  77      77.735  61.649  33.444  1.00  0.00           C  
ATOM    651  N   ARG A  78      74.485  62.467  34.054  1.00  0.00           N  
ATOM    652  CA  ARG A  78      73.735  63.695  34.013  1.00  0.00           C  
ATOM    653  C   ARG A  78      74.265  64.643  35.055  1.00  0.00           C  
ATOM    654  O   ARG A  78      74.261  64.330  36.244  1.00  0.00           O  
ATOM    655  CB  ARG A  78      72.255  63.438  34.254  1.00  0.00           C  
ATOM    656  CG  ARG A  78      71.355  64.647  34.054  1.00  0.00           C  
ATOM    657  CD  ARG A  78      69.918  64.285  34.155  1.00  0.00           C  
ATOM    658  NE  ARG A  78      69.548  63.907  35.509  1.00  0.00           N  
ATOM    659  CZ  ARG A  78      68.360  63.375  35.856  1.00  0.00           C  
ATOM    660  NH1 ARG A  78      67.440  63.165  34.941  1.00  0.00           N1+
ATOM    661  NH2 ARG A  78      68.118  63.064  37.118  1.00  0.00           N  
ATOM    662  N   PHE A  79      74.725  65.841  34.617  1.00  0.00           N  
ATOM    663  CA  PHE A  79      75.155  66.893  35.510  1.00  0.00           C  
ATOM    664  C   PHE A  79      74.271  68.087  35.292  1.00  0.00           C  
ATOM    665  O   PHE A  79      74.094  68.546  34.166  1.00  0.00           O  
ATOM    666  CB  PHE A  79      76.618  67.267  35.268  1.00  0.00           C  
ATOM    667  CG  PHE A  79      77.596  66.238  35.759  1.00  0.00           C  
ATOM    668  CD1 PHE A  79      78.053  65.235  34.917  1.00  0.00           C  
ATOM    669  CD2 PHE A  79      78.060  66.268  37.066  1.00  0.00           C  
ATOM    670  CE1 PHE A  79      78.952  64.287  35.366  1.00  0.00           C  
ATOM    671  CE2 PHE A  79      78.959  65.322  37.519  1.00  0.00           C  
ATOM    672  CZ  PHE A  79      79.406  64.331  36.667  1.00  0.00           C  
ATOM    673  N   PRO A  80      73.710  68.627  36.344  1.00  0.00           N  
ATOM    674  CA  PRO A  80      72.944  69.842  36.224  1.00  0.00           C  
ATOM    675  C   PRO A  80      73.786  70.926  35.626  1.00  0.00           C  
ATOM    676  O   PRO A  80      74.971  71.022  35.947  1.00  0.00           O  
ATOM    677  CB  PRO A  80      72.552  70.159  37.671  1.00  0.00           C  
ATOM    678  CG  PRO A  80      72.602  68.839  38.362  1.00  0.00           C  
ATOM    679  CD  PRO A  80      73.765  68.127  37.724  1.00  0.00           C  
ATOM    680  N   ASP A  81      73.165  71.768  34.782  1.00  0.00           N  
ATOM    681  CA  ASP A  81      73.763  72.878  34.096  1.00  0.00           C  
ATOM    682  C   ASP A  81      74.474  73.802  35.042  1.00  0.00           C  
ATOM    683  O   ASP A  81      75.522  74.353  34.708  1.00  0.00           O  
ATOM    684  CB  ASP A  81      72.699  73.658  33.319  1.00  0.00           C  
ATOM    685  CG  ASP A  81      73.281  74.809  32.509  1.00  0.00           C  
ATOM    686  OD1 ASP A  81      74.273  74.603  31.850  1.00  0.00           O  
ATOM    687  OD2 ASP A  81      72.730  75.882  32.557  1.00  0.00           O1-
ATOM    688  N   GLY A  82      73.921  74.004  36.249  1.00  0.00           N  
ATOM    689  CA  GLY A  82      74.485  74.916  37.203  1.00  0.00           C  
ATOM    690  C   GLY A  82      75.816  74.431  37.680  1.00  0.00           C  
ATOM    691  O   GLY A  82      76.575  75.192  38.275  1.00  0.00           O  
ATOM    692  N   GLN A  83      76.115  73.138  37.475  1.00  0.00           N  
ATOM    693  CA  GLN A  83      77.340  72.565  37.941  1.00  0.00           C  
ATOM    694  C   GLN A  83      78.424  72.600  36.906  1.00  0.00           C  
ATOM    695  O   GLN A  83      79.553  72.229  37.212  1.00  0.00           O  
ATOM    696  CB  GLN A  83      77.103  71.121  38.393  1.00  0.00           C  
ATOM    697  CG  GLN A  83      76.092  70.977  39.517  1.00  0.00           C  
ATOM    698  CD  GLN A  83      76.518  71.707  40.776  1.00  0.00           C  
ATOM    699  NE2 GLN A  83      75.633  72.547  41.301  1.00  0.00           N  
ATOM    700  OE1 GLN A  83      77.631  71.517  41.273  1.00  0.00           O  
ATOM    701  N   ILE A  84      78.128  72.983  35.650  1.00  0.00           N  
ATOM    702  CA  ILE A  84      79.148  72.941  34.632  1.00  0.00           C  
ATOM    703  C   ILE A  84      79.108  74.172  33.769  1.00  0.00           C  
ATOM    704  O   ILE A  84      78.230  75.019  33.897  1.00  0.00           O  
ATOM    705  CB  ILE A  84      78.991  71.690  33.749  1.00  0.00           C  
ATOM    706  CG1 ILE A  84      77.652  71.726  33.006  1.00  0.00           C  
ATOM    707  CG2 ILE A  84      79.105  70.428  34.589  1.00  0.00           C  
ATOM    708  CD1 ILE A  84      77.495  70.628  31.978  1.00  0.00           C  
ATOM    709  N   TRP A  85      80.122  74.325  32.886  1.00  0.00           N  
ATOM    710  CA  TRP A  85      80.169  75.435  31.970  1.00  0.00           C  
ATOM    711  C   TRP A  85      79.554  75.017  30.669  1.00  0.00           C  
ATOM    712  O   TRP A  85      79.341  73.832  30.437  1.00  0.00           O  
ATOM    713  CB  TRP A  85      81.608  75.904  31.745  1.00  0.00           C  
ATOM    714  CG  TRP A  85      82.427  74.949  30.930  1.00  0.00           C  
ATOM    715  CD1 TRP A  85      83.150  73.892  31.398  1.00  0.00           C  
ATOM    716  CD2 TRP A  85      82.614  74.959  29.494  1.00  0.00           C  
ATOM    717  CE2 TRP A  85      83.453  73.886  29.183  1.00  0.00           C  
ATOM    718  CE3 TRP A  85      82.142  75.782  28.463  1.00  0.00           C  
ATOM    719  NE1 TRP A  85      83.771  73.247  30.356  1.00  0.00           N  
ATOM    720  CZ2 TRP A  85      83.837  73.608  27.882  1.00  0.00           C  
ATOM    721  CZ3 TRP A  85      82.527  75.502  27.157  1.00  0.00           C  
ATOM    722  CH2 TRP A  85      83.351  74.442  26.875  1.00  0.00           C  
ATOM    723  N   LYS A  86      79.190  75.992  29.806  1.00  0.00           N  
ATOM    724  CA  LYS A  86      78.463  75.671  28.605  1.00  0.00           C  
ATOM    725  C   LYS A  86      78.854  76.700  27.585  1.00  0.00           C  
ATOM    726  O   LYS A  86      79.342  77.764  27.952  1.00  0.00           O  
ATOM    727  CB  LYS A  86      76.951  75.665  28.837  1.00  0.00           C  
ATOM    728  CG  LYS A  86      76.374  77.009  29.260  1.00  0.00           C  
ATOM    729  CD  LYS A  86      74.885  76.902  29.556  1.00  0.00           C  
ATOM    730  CE  LYS A  86      74.351  78.185  30.177  1.00  0.00           C  
ATOM    731  NZ  LYS A  86      72.936  78.043  30.617  1.00  0.00           N1+
ATOM    732  N   PRO A  87      78.657  76.447  26.318  1.00  0.00           N  
ATOM    733  CA  PRO A  87      78.998  77.442  25.336  1.00  0.00           C  
ATOM    734  C   PRO A  87      78.010  78.558  25.404  1.00  0.00           C  
ATOM    735  O   PRO A  87      76.837  78.300  25.655  1.00  0.00           O  
ATOM    736  CB  PRO A  87      78.911  76.683  24.008  1.00  0.00           C  
ATOM    737  CG  PRO A  87      77.916  75.606  24.266  1.00  0.00           C  
ATOM    738  CD  PRO A  87      78.164  75.200  25.696  1.00  0.00           C  
ATOM    739  N   ASP A  88      78.451  79.803  25.161  1.00  0.00           N  
ATOM    740  CA  ASP A  88      77.566  80.911  25.342  1.00  0.00           C  
ATOM    741  C   ASP A  88      76.832  81.196  24.066  1.00  0.00           C  
ATOM    742  O   ASP A  88      77.079  82.204  23.408  1.00  0.00           O  
ATOM    743  CB  ASP A  88      78.337  82.154  25.793  1.00  0.00           C  
ATOM    744  CG  ASP A  88      79.456  82.538  24.834  1.00  0.00           C  
ATOM    745  OD1 ASP A  88      79.696  81.800  23.907  1.00  0.00           O  
ATOM    746  OD2 ASP A  88      80.060  83.564  25.036  1.00  0.00           O1-
ATOM    747  N   ILE A  89      75.871  80.325  23.691  1.00  0.00           N  
ATOM    748  CA  ILE A  89      75.145  80.556  22.475  1.00  0.00           C  
ATOM    749  C   ILE A  89      73.904  81.268  22.898  1.00  0.00           C  
ATOM    750  O   ILE A  89      73.082  80.726  23.636  1.00  0.00           O  
ATOM    751  CB  ILE A  89      74.805  79.255  21.727  1.00  0.00           C  
ATOM    752  CG1 ILE A  89      76.075  78.440  21.470  1.00  0.00           C  
ATOM    753  CG2 ILE A  89      74.094  79.563  20.418  1.00  0.00           C  
ATOM    754  CD1 ILE A  89      77.127  79.181  20.675  1.00  0.00           C  
ATOM    755  N   LEU A  90      73.750  82.529  22.454  1.00  0.00           N  
ATOM    756  CA  LEU A  90      72.704  83.337  22.999  1.00  0.00           C  
ATOM    757  C   LEU A  90      71.955  83.945  21.866  1.00  0.00           C  
ATOM    758  O   LEU A  90      72.428  83.970  20.729  1.00  0.00           O  
ATOM    759  CB  LEU A  90      73.269  84.429  23.916  1.00  0.00           C  
ATOM    760  CG  LEU A  90      74.110  83.935  25.100  1.00  0.00           C  
ATOM    761  CD1 LEU A  90      74.769  85.124  25.787  1.00  0.00           C  
ATOM    762  CD2 LEU A  90      73.222  83.168  26.070  1.00  0.00           C  
ATOM    763  N   LEU A  91      70.725  84.413  22.145  1.00  0.00           N  
ATOM    764  CA  LEU A  91      69.924  84.920  21.076  1.00  0.00           C  
ATOM    765  C   LEU A  91      70.025  86.404  21.085  1.00  0.00           C  
ATOM    766  O   LEU A  91      69.584  87.061  22.024  1.00  0.00           O  
ATOM    767  CB  LEU A  91      68.461  84.485  21.226  1.00  0.00           C  
ATOM    768  CG  LEU A  91      67.482  85.071  20.200  1.00  0.00           C  
ATOM    769  CD1 LEU A  91      67.942  84.705  18.794  1.00  0.00           C  
ATOM    770  CD2 LEU A  91      66.083  84.542  20.472  1.00  0.00           C  
ATOM    771  N   TYR A  92      70.654  86.928  20.017  1.00  0.00           N  
ATOM    772  CA  TYR A  92      70.983  88.303  19.763  1.00  0.00           C  
ATOM    773  C   TYR A  92      69.789  89.177  19.530  1.00  0.00           C  
ATOM    774  O   TYR A  92      69.875  90.382  19.753  1.00  0.00           O  
ATOM    775  CB  TYR A  92      71.929  88.397  18.563  1.00  0.00           C  
ATOM    776  CG  TYR A  92      73.367  88.067  18.894  1.00  0.00           C  
ATOM    777  CD1 TYR A  92      74.057  87.132  18.135  1.00  0.00           C  
ATOM    778  CD2 TYR A  92      73.998  88.700  19.955  1.00  0.00           C  
ATOM    779  CE1 TYR A  92      75.371  86.832  18.436  1.00  0.00           C  
ATOM    780  CE2 TYR A  92      75.312  88.399  20.257  1.00  0.00           C  
ATOM    781  CZ  TYR A  92      75.998  87.469  19.502  1.00  0.00           C  
ATOM    782  OH  TYR A  92      77.307  87.170  19.802  1.00  0.00           O  
ATOM    783  N   ASN A  93      68.668  88.634  19.011  1.00  0.00           N  
ATOM    784  CA  ASN A  93      67.570  89.507  18.712  1.00  0.00           C  
ATOM    785  C   ASN A  93      66.461  89.387  19.724  1.00  0.00           C  
ATOM    786  O   ASN A  93      65.346  89.828  19.458  1.00  0.00           O  
ATOM    787  CB  ASN A  93      67.047  89.232  17.314  1.00  0.00           C  
ATOM    788  CG  ASN A  93      68.022  89.632  16.243  1.00  0.00           C  
ATOM    789  ND2 ASN A  93      67.945  88.980  15.110  1.00  0.00           N  
ATOM    790  OD1 ASN A  93      68.846  90.531  16.441  1.00  0.00           O  
ATOM    791  N   SER A  94      66.722  88.859  20.936  1.00  0.00           N  
ATOM    792  CA  SER A  94      65.668  88.766  21.918  1.00  0.00           C  
ATOM    793  C   SER A  94      65.679  90.044  22.672  1.00  0.00           C  
ATOM    794  O   SER A  94      66.756  90.571  22.928  1.00  0.00           O  
ATOM    795  CB  SER A  94      65.874  87.591  22.855  1.00  0.00           C  
ATOM    796  OG  SER A  94      64.845  87.517  23.802  1.00  0.00           O  
ATOM    797  N   ALA A  95      64.500  90.598  23.033  1.00  0.00           N  
ATOM    798  CA  ALA A  95      64.577  91.834  23.752  1.00  0.00           C  
ATOM    799  C   ALA A  95      63.482  91.918  24.759  1.00  0.00           C  
ATOM    800  O   ALA A  95      62.407  91.376  24.550  1.00  0.00           O  
ATOM    801  CB  ALA A  95      64.459  93.077  22.853  1.00  0.00           C  
ATOM    802  N   ASP A  96      63.694  92.676  25.846  1.00  0.00           N  
ATOM    803  CA  ASP A  96      62.752  92.739  26.928  1.00  0.00           C  
ATOM    804  C   ASP A  96      62.638  91.365  27.481  1.00  0.00           C  
ATOM    805  O   ASP A  96      61.546  90.876  27.766  1.00  0.00           O  
ATOM    806  CB  ASP A  96      61.385  93.249  26.468  1.00  0.00           C  
ATOM    807  CG  ASP A  96      60.487  93.667  27.625  1.00  0.00           C  
ATOM    808  OD1 ASP A  96      61.002  94.152  28.603  1.00  0.00           O  
ATOM    809  OD2 ASP A  96      59.296  93.496  27.517  1.00  0.00           O1-
ATOM    810  N   GLU A  97      63.789  90.694  27.622  1.00  0.00           N  
ATOM    811  CA  GLU A  97      63.763  89.352  28.079  1.00  0.00           C  
ATOM    812  C   GLU A  97      65.102  89.013  28.582  1.00  0.00           C  
ATOM    813  O   GLU A  97      66.119  89.615  28.254  1.00  0.00           O  
ATOM    814  CB  GLU A  97      63.353  88.389  26.963  1.00  0.00           C  
ATOM    815  CG  GLU A  97      63.110  86.959  27.423  1.00  0.00           C  
ATOM    816  CD  GLU A  97      62.131  86.869  28.560  1.00  0.00           C  
ATOM    817  OE1 GLU A  97      60.954  86.786  28.299  1.00  0.00           O  
ATOM    818  OE2 GLU A  97      62.558  86.881  29.690  1.00  0.00           O1-
ATOM    819  N   ARG A  98      65.157  87.994  29.422  1.00  0.00           N  
ATOM    820  CA  ARG A  98      66.472  87.713  29.826  1.00  0.00           C  
ATOM    821  C   ARG A  98      66.723  86.369  29.343  1.00  0.00           C  
ATOM    822  O   ARG A  98      65.813  85.542  29.283  1.00  0.00           O  
ATOM    823  CB  ARG A  98      66.649  87.785  31.336  1.00  0.00           C  
ATOM    824  CG  ARG A  98      68.084  87.641  31.818  1.00  0.00           C  
ATOM    825  CD  ARG A  98      68.194  87.861  33.284  1.00  0.00           C  
ATOM    826  NE  ARG A  98      67.688  86.729  34.042  1.00  0.00           N  
ATOM    827  CZ  ARG A  98      67.398  86.759  35.358  1.00  0.00           C  
ATOM    828  NH1 ARG A  98      67.568  87.867  36.045  1.00  0.00           N1+
ATOM    829  NH2 ARG A  98      66.942  85.674  35.959  1.00  0.00           N  
ATOM    830  N   PHE A  99      67.965  86.148  28.919  1.00  0.00           N  
ATOM    831  CA  PHE A  99      68.200  84.864  28.387  1.00  0.00           C  
ATOM    832  C   PHE A  99      68.405  83.968  29.574  1.00  0.00           C  
ATOM    833  O   PHE A  99      69.519  83.828  30.062  1.00  0.00           O  
ATOM    834  CB  PHE A  99      69.416  84.850  27.459  1.00  0.00           C  
ATOM    835  CG  PHE A  99      69.547  83.591  26.650  1.00  0.00           C  
ATOM    836  CD1 PHE A  99      69.234  83.582  25.299  1.00  0.00           C  
ATOM    837  CD2 PHE A  99      69.984  82.413  27.237  1.00  0.00           C  
ATOM    838  CE1 PHE A  99      69.353  82.425  24.554  1.00  0.00           C  
ATOM    839  CE2 PHE A  99      70.105  81.255  26.495  1.00  0.00           C  
ATOM    840  CZ  PHE A  99      69.790  81.262  25.151  1.00  0.00           C  
ATOM    841  N   ASP A 100      67.310  83.391  30.110  1.00  0.00           N  
ATOM    842  CA  ASP A 100      67.318  82.573  31.291  1.00  0.00           C  
ATOM    843  C   ASP A 100      66.250  81.552  31.049  1.00  0.00           C  
ATOM    844  O   ASP A 100      65.071  81.887  30.993  1.00  0.00           O  
ATOM    845  CB  ASP A 100      67.039  83.380  32.561  1.00  0.00           C  
ATOM    846  CG  ASP A 100      67.178  82.551  33.832  1.00  0.00           C  
ATOM    847  OD1 ASP A 100      67.385  81.366  33.724  1.00  0.00           O  
ATOM    848  OD2 ASP A 100      67.075  83.112  34.896  1.00  0.00           O1-
ATOM    849  N   ALA A 101      66.659  80.274  30.938  1.00  0.00           N  
ATOM    850  CA  ALA A 101      65.821  79.113  30.749  1.00  0.00           C  
ATOM    851  C   ALA A 101      64.745  78.957  31.786  1.00  0.00           C  
ATOM    852  O   ALA A 101      64.949  79.262  32.958  1.00  0.00           O  
ATOM    853  CB  ALA A 101      66.627  77.802  30.704  1.00  0.00           C  
ATOM    854  N   THR A 102      63.538  78.523  31.327  1.00  0.00           N  
ATOM    855  CA  THR A 102      62.362  78.399  32.158  1.00  0.00           C  
ATOM    856  C   THR A 102      62.466  77.195  33.071  1.00  0.00           C  
ATOM    857  O   THR A 102      61.857  77.172  34.138  1.00  0.00           O  
ATOM    858  CB  THR A 102      61.086  78.293  31.302  1.00  0.00           C  
ATOM    859  CG2 THR A 102      60.923  79.531  30.434  1.00  0.00           C  
ATOM    860  OG1 THR A 102      61.165  77.133  30.464  1.00  0.00           O  
ATOM    861  N   PHE A 103      63.274  76.181  32.697  1.00  0.00           N  
ATOM    862  CA  PHE A 103      63.504  75.013  33.507  1.00  0.00           C  
ATOM    863  C   PHE A 103      64.991  74.849  33.570  1.00  0.00           C  
ATOM    864  O   PHE A 103      65.709  75.227  32.650  1.00  0.00           O  
ATOM    865  CB  PHE A 103      62.840  73.766  32.920  1.00  0.00           C  
ATOM    866  CG  PHE A 103      61.346  73.871  32.804  1.00  0.00           C  
ATOM    867  CD1 PHE A 103      60.752  74.218  31.600  1.00  0.00           C  
ATOM    868  CD2 PHE A 103      60.533  73.625  33.900  1.00  0.00           C  
ATOM    869  CE1 PHE A 103      59.378  74.316  31.493  1.00  0.00           C  
ATOM    870  CE2 PHE A 103      59.159  73.721  33.795  1.00  0.00           C  
ATOM    871  CZ  PHE A 103      58.581  74.067  32.590  1.00  0.00           C  
ATOM    872  N   HIS A 104      65.512  74.324  34.688  1.00  0.00           N  
ATOM    873  CA  HIS A 104      66.913  74.084  34.807  1.00  0.00           C  
ATOM    874  C   HIS A 104      67.224  72.945  33.912  1.00  0.00           C  
ATOM    875  O   HIS A 104      66.643  71.878  34.043  1.00  0.00           O  
ATOM    876  CB  HIS A 104      67.325  73.771  36.248  1.00  0.00           C  
ATOM    877  CG  HIS A 104      68.807  73.800  36.470  1.00  0.00           C  
ATOM    878  CD2 HIS A 104      69.712  72.800  36.571  1.00  0.00           C  
ATOM    879  ND1 HIS A 104      69.513  74.976  36.617  1.00  0.00           N  
ATOM    880  CE1 HIS A 104      70.792  74.695  36.799  1.00  0.00           C  
ATOM    881  NE2 HIS A 104      70.939  73.383  36.775  1.00  0.00           N  
ATOM    882  N   THR A 105      68.109  73.109  32.926  1.00  0.00           N  
ATOM    883  CA  THR A 105      68.265  71.919  32.166  1.00  0.00           C  
ATOM    884  C   THR A 105      69.401  71.142  32.733  1.00  0.00           C  
ATOM    885  O   THR A 105      70.413  71.702  33.135  1.00  0.00           O  
ATOM    886  CB  THR A 105      68.511  72.219  30.676  1.00  0.00           C  
ATOM    887  CG2 THR A 105      68.750  70.931  29.904  1.00  0.00           C  
ATOM    888  OG1 THR A 105      67.373  72.896  30.127  1.00  0.00           O  
ATOM    889  N   ASN A 106      69.254  69.811  32.793  1.00  0.00           N  
ATOM    890  CA  ASN A 106      70.312  68.983  33.287  1.00  0.00           C  
ATOM    891  C   ASN A 106      70.991  68.540  32.041  1.00  0.00           C  
ATOM    892  O   ASN A 106      70.337  68.347  31.020  1.00  0.00           O  
ATOM    893  CB  ASN A 106      69.818  67.821  34.128  1.00  0.00           C  
ATOM    894  CG  ASN A 106      69.132  68.269  35.389  1.00  0.00           C  
ATOM    895  ND2 ASN A 106      68.035  67.634  35.714  1.00  0.00           N  
ATOM    896  OD1 ASN A 106      69.596  69.192  36.066  1.00  0.00           O  
ATOM    897  N   VAL A 107      72.324  68.385  32.086  1.00  0.00           N  
ATOM    898  CA  VAL A 107      73.064  68.184  30.875  1.00  0.00           C  
ATOM    899  C   VAL A 107      73.519  66.758  30.850  1.00  0.00           C  
ATOM    900  O   VAL A 107      74.035  66.243  31.840  1.00  0.00           O  
ATOM    901  CB  VAL A 107      74.276  69.131  30.796  1.00  0.00           C  
ATOM    902  CG1 VAL A 107      75.061  68.887  29.515  1.00  0.00           C  
ATOM    903  CG2 VAL A 107      73.810  70.576  30.877  1.00  0.00           C  
ATOM    904  N   LEU A 108      73.311  66.072  29.707  1.00  0.00           N  
ATOM    905  CA  LEU A 108      73.697  64.697  29.550  1.00  0.00           C  
ATOM    906  C   LEU A 108      75.125  64.667  29.105  1.00  0.00           C  
ATOM    907  O   LEU A 108      75.544  65.458  28.263  1.00  0.00           O  
ATOM    908  CB  LEU A 108      72.802  63.984  28.528  1.00  0.00           C  
ATOM    909  CG  LEU A 108      71.316  63.885  28.901  1.00  0.00           C  
ATOM    910  CD1 LEU A 108      70.552  63.217  27.765  1.00  0.00           C  
ATOM    911  CD2 LEU A 108      71.169  63.100  30.196  1.00  0.00           C  
ATOM    912  N   VAL A 109      75.918  63.736  29.684  1.00  0.00           N  
ATOM    913  CA  VAL A 109      77.321  63.674  29.387  1.00  0.00           C  
ATOM    914  C   VAL A 109      77.646  62.259  29.030  1.00  0.00           C  
ATOM    915  O   VAL A 109      77.322  61.324  29.763  1.00  0.00           O  
ATOM    916  CB  VAL A 109      78.169  64.129  30.590  1.00  0.00           C  
ATOM    917  CG1 VAL A 109      79.652  64.036  30.261  1.00  0.00           C  
ATOM    918  CG2 VAL A 109      77.792  65.548  30.984  1.00  0.00           C  
ATOM    919  N   ASN A 110      78.299  62.077  27.866  1.00  0.00           N  
ATOM    920  CA  ASN A 110      78.649  60.776  27.377  1.00  0.00           C  
ATOM    921  C   ASN A 110      80.055  60.511  27.817  1.00  0.00           C  
ATOM    922  O   ASN A 110      80.795  61.428  28.173  1.00  0.00           O  
ATOM    923  CB  ASN A 110      78.506  60.681  25.869  1.00  0.00           C  
ATOM    924  CG  ASN A 110      77.073  60.750  25.420  1.00  0.00           C  
ATOM    925  ND2 ASN A 110      76.829  61.463  24.350  1.00  0.00           N  
ATOM    926  OD1 ASN A 110      76.185  60.155  26.043  1.00  0.00           O  
ATOM    927  N   SER A 111      80.462  59.227  27.801  1.00  0.00           N  
ATOM    928  CA  SER A 111      81.776  58.857  28.244  1.00  0.00           C  
ATOM    929  C   SER A 111      82.787  59.426  27.296  1.00  0.00           C  
ATOM    930  O   SER A 111      83.953  59.591  27.652  1.00  0.00           O  
ATOM    931  CB  SER A 111      81.913  57.349  28.320  1.00  0.00           C  
ATOM    932  OG  SER A 111      81.880  56.777  27.041  1.00  0.00           O  
ATOM    933  N   SER A 112      82.352  59.728  26.059  1.00  0.00           N  
ATOM    934  CA  SER A 112      83.186  60.316  25.049  1.00  0.00           C  
ATOM    935  C   SER A 112      83.546  61.727  25.411  1.00  0.00           C  
ATOM    936  O   SER A 112      84.478  62.289  24.832  1.00  0.00           O  
ATOM    937  CB  SER A 112      82.481  60.291  23.706  1.00  0.00           C  
ATOM    938  OG  SER A 112      81.390  61.169  23.695  1.00  0.00           O  
ATOM    939  N   GLY A 113      82.843  62.342  26.382  1.00  0.00           N  
ATOM    940  CA  GLY A 113      83.128  63.716  26.697  1.00  0.00           C  
ATOM    941  C   GLY A 113      82.107  64.607  26.041  1.00  0.00           C  
ATOM    942  O   GLY A 113      82.056  65.805  26.320  1.00  0.00           O  
ATOM    943  N   HIS A 114      81.271  64.051  25.137  1.00  0.00           N  
ATOM    944  CA  HIS A 114      80.273  64.835  24.455  1.00  0.00           C  
ATOM    945  C   HIS A 114      79.188  65.210  25.420  1.00  0.00           C  
ATOM    946  O   HIS A 114      78.704  64.377  26.184  1.00  0.00           O  
ATOM    947  CB  HIS A 114      79.681  64.071  23.267  1.00  0.00           C  
ATOM    948  CG  HIS A 114      78.786  64.902  22.402  1.00  0.00           C  
ATOM    949  CD2 HIS A 114      79.023  65.556  21.241  1.00  0.00           C  
ATOM    950  ND1 HIS A 114      77.461  65.135  22.708  1.00  0.00           N  
ATOM    951  CE1 HIS A 114      76.924  65.897  21.772  1.00  0.00           C  
ATOM    952  NE2 HIS A 114      77.850  66.165  20.871  1.00  0.00           N  
ATOM    953  N   CYS A 115      78.782  66.501  25.416  1.00  0.00           N  
ATOM    954  CA  CYS A 115      77.705  66.933  26.268  1.00  0.00           C  
ATOM    955  C   CYS A 115      76.570  67.446  25.429  1.00  0.00           C  
ATOM    956  O   CYS A 115      76.781  68.040  24.372  1.00  0.00           O  
ATOM    957  CB  CYS A 115      78.169  68.029  27.228  1.00  0.00           C  
ATOM    958  SG  CYS A 115      79.509  67.523  28.332  1.00  0.00           S  
ATOM    959  N   GLN A 116      75.313  67.215  25.882  1.00  0.00           N  
ATOM    960  CA  GLN A 116      74.182  67.607  25.084  1.00  0.00           C  
ATOM    961  C   GLN A 116      73.048  67.991  25.994  1.00  0.00           C  
ATOM    962  O   GLN A 116      72.790  67.304  26.981  1.00  0.00           O  
ATOM    963  CB  GLN A 116      73.754  66.478  24.143  1.00  0.00           C  
ATOM    964  CG  GLN A 116      72.653  66.862  23.170  1.00  0.00           C  
ATOM    965  CD  GLN A 116      72.376  65.776  22.149  1.00  0.00           C  
ATOM    966  NE2 GLN A 116      72.869  65.970  20.931  1.00  0.00           N  
ATOM    967  OE1 GLN A 116      71.727  64.771  22.452  1.00  0.00           O  
ATOM    968  N   TYR A 117      72.350  69.125  25.712  1.00  0.00           N  
ATOM    969  CA  TYR A 117      71.252  69.462  26.580  1.00  0.00           C  
ATOM    970  C   TYR A 117      70.244  70.314  25.851  1.00  0.00           C  
ATOM    971  O   TYR A 117      70.530  70.870  24.791  1.00  0.00           O  
ATOM    972  CB  TYR A 117      71.757  70.183  27.832  1.00  0.00           C  
ATOM    973  CG  TYR A 117      72.393  71.526  27.548  1.00  0.00           C  
ATOM    974  CD1 TYR A 117      71.719  72.695  27.874  1.00  0.00           C  
ATOM    975  CD2 TYR A 117      73.648  71.590  26.962  1.00  0.00           C  
ATOM    976  CE1 TYR A 117      72.300  73.921  27.615  1.00  0.00           C  
ATOM    977  CE2 TYR A 117      74.229  72.817  26.703  1.00  0.00           C  
ATOM    978  CZ  TYR A 117      73.559  73.979  27.028  1.00  0.00           C  
ATOM    979  OH  TYR A 117      74.136  75.201  26.770  1.00  0.00           O  
ATOM    980  N   LEU A 118      69.005  70.395  26.401  1.00  0.00           N  
ATOM    981  CA  LEU A 118      67.961  71.172  25.777  1.00  0.00           C  
ATOM    982  C   LEU A 118      67.589  72.332  26.663  1.00  0.00           C  
ATOM    983  O   LEU A 118      66.750  72.168  27.548  1.00  0.00           O  
ATOM    984  CB  LEU A 118      66.729  70.301  25.504  1.00  0.00           C  
ATOM    985  CG  LEU A 118      66.977  69.040  24.667  1.00  0.00           C  
ATOM    986  CD1 LEU A 118      65.697  68.219  24.591  1.00  0.00           C  
ATOM    987  CD2 LEU A 118      67.454  69.438  23.278  1.00  0.00           C  
ATOM    988  N   PRO A 119      68.175  73.487  26.500  1.00  0.00           N  
ATOM    989  CA  PRO A 119      67.784  74.608  27.318  1.00  0.00           C  
ATOM    990  C   PRO A 119      66.501  75.229  26.824  1.00  0.00           C  
ATOM    991  O   PRO A 119      66.464  75.656  25.672  1.00  0.00           O  
ATOM    992  CB  PRO A 119      68.968  75.568  27.170  1.00  0.00           C  
ATOM    993  CG  PRO A 119      69.462  75.332  25.785  1.00  0.00           C  
ATOM    994  CD  PRO A 119      69.262  73.856  25.563  1.00  0.00           C  
ATOM    995  N   PRO A 120      65.463  75.291  27.620  1.00  0.00           N  
ATOM    996  CA  PRO A 120      64.261  75.936  27.146  1.00  0.00           C  
ATOM    997  C   PRO A 120      64.386  77.429  27.213  1.00  0.00           C  
ATOM    998  O   PRO A 120      65.442  77.913  27.618  1.00  0.00           O  
ATOM    999  CB  PRO A 120      63.187  75.417  28.107  1.00  0.00           C  
ATOM   1000  CG  PRO A 120      63.908  75.241  29.401  1.00  0.00           C  
ATOM   1001  CD  PRO A 120      65.273  74.746  29.004  1.00  0.00           C  
ATOM   1002  N   GLY A 121      63.325  78.180  26.831  1.00  0.00           N  
ATOM   1003  CA  GLY A 121      63.397  79.605  27.003  1.00  0.00           C  
ATOM   1004  C   GLY A 121      62.304  80.257  26.221  1.00  0.00           C  
ATOM   1005  O   GLY A 121      61.886  79.779  25.165  1.00  0.00           O  
ATOM   1006  N   ILE A 122      61.804  81.387  26.756  1.00  0.00           N  
ATOM   1007  CA  ILE A 122      60.827  82.137  26.045  1.00  0.00           C  
ATOM   1008  C   ILE A 122      61.556  83.336  25.508  1.00  0.00           C  
ATOM   1009  O   ILE A 122      62.285  84.033  26.213  1.00  0.00           O  
ATOM   1010  CB  ILE A 122      59.649  82.560  26.942  1.00  0.00           C  
ATOM   1011  CG1 ILE A 122      58.918  81.326  27.479  1.00  0.00           C  
ATOM   1012  CG2 ILE A 122      58.691  83.457  26.174  1.00  0.00           C  
ATOM   1013  CD1 ILE A 122      57.905  81.638  28.557  1.00  0.00           C  
ATOM   1014  N   PHE A 123      61.405  83.586  24.199  1.00  0.00           N  
ATOM   1015  CA  PHE A 123      62.217  84.593  23.588  1.00  0.00           C  
ATOM   1016  C   PHE A 123      61.313  85.591  22.953  1.00  0.00           C  
ATOM   1017  O   PHE A 123      60.173  85.295  22.596  1.00  0.00           O  
ATOM   1018  CB  PHE A 123      63.163  83.991  22.548  1.00  0.00           C  
ATOM   1019  CG  PHE A 123      64.042  82.899  23.088  1.00  0.00           C  
ATOM   1020  CD1 PHE A 123      63.838  81.578  22.720  1.00  0.00           C  
ATOM   1021  CD2 PHE A 123      65.075  83.190  23.966  1.00  0.00           C  
ATOM   1022  CE1 PHE A 123      64.648  80.573  23.215  1.00  0.00           C  
ATOM   1023  CE2 PHE A 123      65.885  82.188  24.462  1.00  0.00           C  
ATOM   1024  CZ  PHE A 123      65.671  80.878  24.087  1.00  0.00           C  
ATOM   1025  N   LYS A 124      61.824  86.826  22.821  1.00  0.00           N  
ATOM   1026  CA  LYS A 124      61.062  87.876  22.220  1.00  0.00           C  
ATOM   1027  C   LYS A 124      61.895  88.360  21.060  1.00  0.00           C  
ATOM   1028  O   LYS A 124      62.636  89.329  21.194  1.00  0.00           O  
ATOM   1029  CB  LYS A 124      60.763  89.003  23.210  1.00  0.00           C  
ATOM   1030  CG  LYS A 124      59.886  88.591  24.386  1.00  0.00           C  
ATOM   1031  CD  LYS A 124      59.628  89.763  25.320  1.00  0.00           C  
ATOM   1032  CE  LYS A 124      58.863  89.324  26.562  1.00  0.00           C  
ATOM   1033  NZ  LYS A 124      58.748  90.421  27.560  1.00  0.00           N1+
ATOM   1034  N   SER A 125      61.792  87.707  19.880  1.00  0.00           N  
ATOM   1035  CA  SER A 125      62.727  87.967  18.808  1.00  0.00           C  
ATOM   1036  C   SER A 125      62.207  89.098  17.967  1.00  0.00           C  
ATOM   1037  O   SER A 125      61.006  89.192  17.727  1.00  0.00           O  
ATOM   1038  CB  SER A 125      62.930  86.729  17.956  1.00  0.00           C  
ATOM   1039  OG  SER A 125      63.725  87.014  16.838  1.00  0.00           O  
ATOM   1040  N   SER A 126      63.111  90.001  17.507  1.00  0.00           N  
ATOM   1041  CA  SER A 126      62.741  91.052  16.588  1.00  0.00           C  
ATOM   1042  C   SER A 126      62.138  90.429  15.369  1.00  0.00           C  
ATOM   1043  O   SER A 126      62.756  89.594  14.714  1.00  0.00           O  
ATOM   1044  CB  SER A 126      63.945  91.892  16.207  1.00  0.00           C  
ATOM   1045  OG  SER A 126      63.605  92.853  15.246  1.00  0.00           O  
ATOM   1046  N   CYS A 127      60.914  90.854  14.997  1.00  0.00           N  
ATOM   1047  CA  CYS A 127      60.244  90.221  13.898  1.00  0.00           C  
ATOM   1048  C   CYS A 127      59.659  91.259  13.023  1.00  0.00           C  
ATOM   1049  O   CYS A 127      59.377  92.365  13.461  1.00  0.00           O  
ATOM   1050  CB  CYS A 127      59.140  89.280  14.383  1.00  0.00           C  
ATOM   1051  SG  CYS A 127      59.741  87.869  15.341  1.00  0.00           S  
ATOM   1052  N   TYR A 128      59.439  90.894  11.753  1.00  0.00           N  
ATOM   1053  CA  TYR A 128      58.813  91.722  10.769  1.00  0.00           C  
ATOM   1054  C   TYR A 128      57.375  91.398  10.941  1.00  0.00           C  
ATOM   1055  O   TYR A 128      56.803  90.613  10.190  1.00  0.00           O  
ATOM   1056  CB  TYR A 128      59.307  91.439   9.349  1.00  0.00           C  
ATOM   1057  CG  TYR A 128      60.728  91.890   9.096  1.00  0.00           C  
ATOM   1058  CD1 TYR A 128      61.791  91.160   9.609  1.00  0.00           C  
ATOM   1059  CD2 TYR A 128      60.971  93.035   8.350  1.00  0.00           C  
ATOM   1060  CE1 TYR A 128      63.088  91.572   9.378  1.00  0.00           C  
ATOM   1061  CE2 TYR A 128      62.270  93.446   8.119  1.00  0.00           C  
ATOM   1062  CZ  TYR A 128      63.325  92.720   8.630  1.00  0.00           C  
ATOM   1063  OH  TYR A 128      64.618  93.130   8.400  1.00  0.00           O  
ATOM   1064  N   ILE A 129      56.753  92.042  11.950  1.00  0.00           N  
ATOM   1065  CA  ILE A 129      55.392  91.740  12.228  1.00  0.00           C  
ATOM   1066  C   ILE A 129      54.558  92.712  11.469  1.00  0.00           C  
ATOM   1067  O   ILE A 129      54.674  93.921  11.647  1.00  0.00           O  
ATOM   1068  CB  ILE A 129      55.079  91.820  13.733  1.00  0.00           C  
ATOM   1069  CG1 ILE A 129      55.903  90.785  14.505  1.00  0.00           C  
ATOM   1070  CG2 ILE A 129      53.593  91.612  13.980  1.00  0.00           C  
ATOM   1071  CD1 ILE A 129      55.796  90.918  16.006  1.00  0.00           C  
ATOM   1072  N   ASP A 130      53.669  92.192  10.604  1.00  0.00           N  
ATOM   1073  CA  ASP A 130      52.690  93.037   9.991  1.00  0.00           C  
ATOM   1074  C   ASP A 130      51.510  92.164   9.775  1.00  0.00           C  
ATOM   1075  O   ASP A 130      51.461  91.421   8.796  1.00  0.00           O  
ATOM   1076  CB  ASP A 130      53.179  93.637   8.671  1.00  0.00           C  
ATOM   1077  CG  ASP A 130      52.191  94.626   8.067  1.00  0.00           C  
ATOM   1078  OD1 ASP A 130      51.068  94.658   8.509  1.00  0.00           O  
ATOM   1079  OD2 ASP A 130      52.570  95.338   7.168  1.00  0.00           O1-
ATOM   1080  N   VAL A 131      50.530  92.215  10.696  1.00  0.00           N  
ATOM   1081  CA  VAL A 131      49.450  91.295  10.536  1.00  0.00           C  
ATOM   1082  C   VAL A 131      48.205  91.988  10.014  1.00  0.00           C  
ATOM   1083  O   VAL A 131      47.077  91.534  10.221  1.00  0.00           O  
ATOM   1084  CB  VAL A 131      49.140  90.616  11.883  1.00  0.00           C  
ATOM   1085  CG1 VAL A 131      50.338  89.811  12.362  1.00  0.00           C  
ATOM   1086  CG2 VAL A 131      48.747  91.664  12.914  1.00  0.00           C  
ATOM   1087  N   ARG A 132      48.365  93.177   9.385  1.00  0.00           N  
ATOM   1088  CA  ARG A 132      47.221  93.916   8.916  1.00  0.00           C  
ATOM   1089  C   ARG A 132      46.556  93.235   7.744  1.00  0.00           C  
ATOM   1090  O   ARG A 132      45.389  93.480   7.435  1.00  0.00           O  
ATOM   1091  CB  ARG A 132      47.630  95.325   8.513  1.00  0.00           C  
ATOM   1092  CG  ARG A 132      48.096  96.208   9.659  1.00  0.00           C  
ATOM   1093  CD  ARG A 132      48.642  97.500   9.170  1.00  0.00           C  
ATOM   1094  NE  ARG A 132      49.854  97.316   8.389  1.00  0.00           N  
ATOM   1095  CZ  ARG A 132      50.482  98.293   7.708  1.00  0.00           C  
ATOM   1096  NH1 ARG A 132      50.000  99.516   7.720  1.00  0.00           N1+
ATOM   1097  NH2 ARG A 132      51.582  98.024   7.025  1.00  0.00           N  
ATOM   1098  N   TRP A 133      47.311  92.324   7.092  1.00  0.00           N  
ATOM   1099  CA  TRP A 133      46.960  91.493   5.964  1.00  0.00           C  
ATOM   1100  C   TRP A 133      46.108  90.331   6.356  1.00  0.00           C  
ATOM   1101  O   TRP A 133      45.529  89.672   5.493  1.00  0.00           O  
ATOM   1102  CB  TRP A 133      48.223  90.975   5.273  1.00  0.00           C  
ATOM   1103  CG  TRP A 133      49.095  92.065   4.726  1.00  0.00           C  
ATOM   1104  CD1 TRP A 133      50.269  92.509   5.255  1.00  0.00           C  
ATOM   1105  CD2 TRP A 133      48.865  92.856   3.537  1.00  0.00           C  
ATOM   1106  CE2 TRP A 133      49.938  93.744   3.424  1.00  0.00           C  
ATOM   1107  CE3 TRP A 133      47.851  92.881   2.571  1.00  0.00           C  
ATOM   1108  NE1 TRP A 133      50.783  93.518   4.481  1.00  0.00           N  
ATOM   1109  CZ2 TRP A 133      50.032  94.655   2.384  1.00  0.00           C  
ATOM   1110  CZ3 TRP A 133      47.944  93.795   1.528  1.00  0.00           C  
ATOM   1111  CH2 TRP A 133      49.008  94.658   1.436  1.00  0.00           C  
ATOM   1112  N   PHE A 134      46.099  89.983   7.651  1.00  0.00           N  
ATOM   1113  CA  PHE A 134      45.345  88.891   8.188  1.00  0.00           C  
ATOM   1114  C   PHE A 134      43.966  88.890   7.636  1.00  0.00           C  
ATOM   1115  O   PHE A 134      43.218  89.865   7.660  1.00  0.00           O  
ATOM   1116  CB  PHE A 134      45.289  88.969   9.714  1.00  0.00           C  
ATOM   1117  CG  PHE A 134      44.430  87.909  10.344  1.00  0.00           C  
ATOM   1118  CD1 PHE A 134      44.996  86.754  10.861  1.00  0.00           C  
ATOM   1119  CD2 PHE A 134      43.055  88.066  10.422  1.00  0.00           C  
ATOM   1120  CE1 PHE A 134      44.207  85.778  11.440  1.00  0.00           C  
ATOM   1121  CE2 PHE A 134      42.264  87.094  11.003  1.00  0.00           C  
ATOM   1122  CZ  PHE A 134      42.841  85.948  11.511  1.00  0.00           C  
ATOM   1123  N   PRO A 135      43.670  87.754   7.097  1.00  0.00           N  
ATOM   1124  CA  PRO A 135      44.405  86.551   7.422  1.00  0.00           C  
ATOM   1125  C   PRO A 135      45.471  86.264   6.384  1.00  0.00           C  
ATOM   1126  O   PRO A 135      46.167  85.260   6.508  1.00  0.00           O  
ATOM   1127  CB  PRO A 135      43.318  85.473   7.429  1.00  0.00           C  
ATOM   1128  CG  PRO A 135      42.366  85.908   6.365  1.00  0.00           C  
ATOM   1129  CD  PRO A 135      42.346  87.409   6.473  1.00  0.00           C  
ATOM   1130  N   PHE A 136      45.608  87.063   5.308  1.00  0.00           N  
ATOM   1131  CA  PHE A 136      46.547  86.601   4.322  1.00  0.00           C  
ATOM   1132  C   PHE A 136      47.860  87.169   4.677  1.00  0.00           C  
ATOM   1133  O   PHE A 136      48.356  88.087   4.029  1.00  0.00           O  
ATOM   1134  CB  PHE A 136      46.149  87.027   2.906  1.00  0.00           C  
ATOM   1135  CG  PHE A 136      44.837  86.458   2.449  1.00  0.00           C  
ATOM   1136  CD1 PHE A 136      43.652  87.144   2.670  1.00  0.00           C  
ATOM   1137  CD2 PHE A 136      44.783  85.234   1.798  1.00  0.00           C  
ATOM   1138  CE1 PHE A 136      42.443  86.621   2.250  1.00  0.00           C  
ATOM   1139  CE2 PHE A 136      43.576  84.711   1.375  1.00  0.00           C  
ATOM   1140  CZ  PHE A 136      42.406  85.405   1.602  1.00  0.00           C  
ATOM   1141  N   ASP A 137      48.486  86.572   5.701  1.00  0.00           N  
ATOM   1142  CA  ASP A 137      49.700  87.172   6.144  1.00  0.00           C  
ATOM   1143  C   ASP A 137      50.768  86.151   6.322  1.00  0.00           C  
ATOM   1144  O   ASP A 137      50.523  84.983   6.620  1.00  0.00           O  
ATOM   1145  CB  ASP A 137      49.480  87.922   7.460  1.00  0.00           C  
ATOM   1146  CG  ASP A 137      49.138  86.997   8.619  1.00  0.00           C  
ATOM   1147  OD1 ASP A 137      47.974  86.812   8.884  1.00  0.00           O  
ATOM   1148  OD2 ASP A 137      50.046  86.484   9.231  1.00  0.00           O1-
ATOM   1149  N   VAL A 138      52.009  86.612   6.097  1.00  0.00           N  
ATOM   1150  CA  VAL A 138      53.173  85.807   6.244  1.00  0.00           C  
ATOM   1151  C   VAL A 138      54.136  86.633   7.031  1.00  0.00           C  
ATOM   1152  O   VAL A 138      54.430  87.775   6.673  1.00  0.00           O  
ATOM   1153  CB  VAL A 138      53.773  85.417   4.879  1.00  0.00           C  
ATOM   1154  CG1 VAL A 138      55.033  84.584   5.070  1.00  0.00           C  
ATOM   1155  CG2 VAL A 138      52.743  84.658   4.058  1.00  0.00           C  
ATOM   1156  N   GLN A 139      54.645  86.082   8.150  1.00  0.00           N  
ATOM   1157  CA  GLN A 139      55.580  86.820   8.945  1.00  0.00           C  
ATOM   1158  C   GLN A 139      56.941  86.219   8.781  1.00  0.00           C  
ATOM   1159  O   GLN A 139      57.096  85.092   8.313  1.00  0.00           O  
ATOM   1160  CB  GLN A 139      55.170  86.820  10.420  1.00  0.00           C  
ATOM   1161  CG  GLN A 139      53.706  87.149  10.658  1.00  0.00           C  
ATOM   1162  CD  GLN A 139      53.333  88.528  10.147  1.00  0.00           C  
ATOM   1163  NE2 GLN A 139      52.180  88.623   9.493  1.00  0.00           N  
ATOM   1164  OE1 GLN A 139      54.071  89.498  10.336  1.00  0.00           O  
ATOM   1165  N   HIS A 140      57.977  86.994   9.153  1.00  0.00           N  
ATOM   1166  CA  HIS A 140      59.332  86.537   9.057  1.00  0.00           C  
ATOM   1167  C   HIS A 140      60.031  87.054  10.275  1.00  0.00           C  
ATOM   1168  O   HIS A 140      60.210  88.261  10.426  1.00  0.00           O  
ATOM   1169  CB  HIS A 140      60.018  87.032   7.779  1.00  0.00           C  
ATOM   1170  CG  HIS A 140      59.357  86.563   6.520  1.00  0.00           C  
ATOM   1171  CD2 HIS A 140      58.544  87.204   5.648  1.00  0.00           C  
ATOM   1172  ND1 HIS A 140      59.506  85.280   6.036  1.00  0.00           N  
ATOM   1173  CE1 HIS A 140      58.812  85.153   4.917  1.00  0.00           C  
ATOM   1174  NE2 HIS A 140      58.221  86.306   4.661  1.00  0.00           N  
ATOM   1175  N   CYS A 141      60.453  86.148  11.179  1.00  0.00           N  
ATOM   1176  CA  CYS A 141      61.295  86.575  12.258  1.00  0.00           C  
ATOM   1177  C   CYS A 141      62.709  86.241  11.917  1.00  0.00           C  
ATOM   1178  O   CYS A 141      62.979  85.340  11.123  1.00  0.00           O  
ATOM   1179  CB  CYS A 141      60.905  85.898  13.572  1.00  0.00           C  
ATOM   1180  SG  CYS A 141      59.242  86.311  14.150  1.00  0.00           S  
ATOM   1181  N   LYS A 142      63.652  86.991  12.524  1.00  0.00           N  
ATOM   1182  CA  LYS A 142      65.048  86.742  12.333  1.00  0.00           C  
ATOM   1183  C   LYS A 142      65.656  86.393  13.653  1.00  0.00           C  
ATOM   1184  O   LYS A 142      65.834  87.249  14.520  1.00  0.00           O  
ATOM   1185  CB  LYS A 142      65.747  87.956  11.719  1.00  0.00           C  
ATOM   1186  CG  LYS A 142      65.254  88.329  10.327  1.00  0.00           C  
ATOM   1187  CD  LYS A 142      65.661  87.284   9.298  1.00  0.00           C  
ATOM   1188  CE  LYS A 142      65.193  87.668   7.903  1.00  0.00           C  
ATOM   1189  NZ  LYS A 142      65.685  86.719   6.869  1.00  0.00           N1+
ATOM   1190  N   LEU A 143      65.955  85.089  13.829  1.00  0.00           N  
ATOM   1191  CA  LEU A 143      66.564  84.586  15.027  1.00  0.00           C  
ATOM   1192  C   LEU A 143      68.036  84.635  14.734  1.00  0.00           C  
ATOM   1193  O   LEU A 143      68.438  84.293  13.624  1.00  0.00           O  
ATOM   1194  CB  LEU A 143      66.103  83.160  15.355  1.00  0.00           C  
ATOM   1195  CG  LEU A 143      64.602  82.990  15.622  1.00  0.00           C  
ATOM   1196  CD1 LEU A 143      64.269  81.509  15.728  1.00  0.00           C  
ATOM   1197  CD2 LEU A 143      64.229  83.728  16.899  1.00  0.00           C  
ATOM   1198  N   LYS A 144      68.886  85.083  15.688  1.00  0.00           N  
ATOM   1199  CA  LYS A 144      70.290  84.952  15.421  1.00  0.00           C  
ATOM   1200  C   LYS A 144      70.987  84.461  16.654  1.00  0.00           C  
ATOM   1201  O   LYS A 144      71.264  85.214  17.586  1.00  0.00           O  
ATOM   1202  CB  LYS A 144      70.887  86.284  14.961  1.00  0.00           C  
ATOM   1203  CG  LYS A 144      70.366  86.775  13.616  1.00  0.00           C  
ATOM   1204  CD  LYS A 144      71.060  88.062  13.193  1.00  0.00           C  
ATOM   1205  CE  LYS A 144      70.534  88.559  11.853  1.00  0.00           C  
ATOM   1206  NZ  LYS A 144      71.205  89.817  11.425  1.00  0.00           N1+
ATOM   1207  N   PHE A 145      71.285  83.149  16.674  1.00  0.00           N  
ATOM   1208  CA  PHE A 145      71.945  82.504  17.774  1.00  0.00           C  
ATOM   1209  C   PHE A 145      73.410  82.458  17.439  1.00  0.00           C  
ATOM   1210  O   PHE A 145      73.789  82.007  16.360  1.00  0.00           O  
ATOM   1211  CB  PHE A 145      71.399  81.095  18.012  1.00  0.00           C  
ATOM   1212  CG  PHE A 145      69.990  81.070  18.530  1.00  0.00           C  
ATOM   1213  CD1 PHE A 145      68.914  81.056  17.655  1.00  0.00           C  
ATOM   1214  CD2 PHE A 145      69.736  81.063  19.893  1.00  0.00           C  
ATOM   1215  CE1 PHE A 145      67.617  81.033  18.131  1.00  0.00           C  
ATOM   1216  CE2 PHE A 145      68.441  81.040  20.373  1.00  0.00           C  
ATOM   1217  CZ  PHE A 145      67.380  81.025  19.489  1.00  0.00           C  
ATOM   1218  N   GLY A 146      74.273  82.951  18.360  1.00  0.00           N  
ATOM   1219  CA  GLY A 146      75.690  83.008  18.091  1.00  0.00           C  
ATOM   1220  C   GLY A 146      76.443  83.006  19.395  1.00  0.00           C  
ATOM   1221  O   GLY A 146      75.845  83.078  20.466  1.00  0.00           O  
ATOM   1222  N   SER A 147      77.794  82.923  19.341  1.00  0.00           N  
ATOM   1223  CA  SER A 147      78.556  82.908  20.567  1.00  0.00           C  
ATOM   1224  C   SER A 147      78.708  84.323  21.014  1.00  0.00           C  
ATOM   1225  O   SER A 147      78.865  85.227  20.194  1.00  0.00           O  
ATOM   1226  CB  SER A 147      79.913  82.261  20.368  1.00  0.00           C  
ATOM   1227  OG  SER A 147      80.714  82.413  21.508  1.00  0.00           O  
ATOM   1228  N   TRP A 148      78.568  84.573  22.331  1.00  0.00           N  
ATOM   1229  CA  TRP A 148      78.698  85.920  22.809  1.00  0.00           C  
ATOM   1230  C   TRP A 148      80.112  86.421  22.767  1.00  0.00           C  
ATOM   1231  O   TRP A 148      80.374  87.550  22.355  1.00  0.00           O  
ATOM   1232  CB  TRP A 148      78.172  86.018  24.242  1.00  0.00           C  
ATOM   1233  CG  TRP A 148      77.899  87.422  24.685  1.00  0.00           C  
ATOM   1234  CD1 TRP A 148      76.699  88.068  24.656  1.00  0.00           C  
ATOM   1235  CD2 TRP A 148      78.849  88.369  25.231  1.00  0.00           C  
ATOM   1236  CE2 TRP A 148      78.145  89.545  25.499  1.00  0.00           C  
ATOM   1237  CE3 TRP A 148      80.220  88.313  25.510  1.00  0.00           C  
ATOM   1238  NE1 TRP A 148      76.835  89.344  25.142  1.00  0.00           N  
ATOM   1239  CZ2 TRP A 148      78.763  90.664  26.034  1.00  0.00           C  
ATOM   1240  CZ3 TRP A 148      80.840  89.435  26.047  1.00  0.00           C  
ATOM   1241  CH2 TRP A 148      80.129  90.580  26.302  1.00  0.00           C  
ATOM   1242  N   SER A 149      81.039  85.603  23.308  1.00  0.00           N  
ATOM   1243  CA  SER A 149      82.416  85.965  23.515  1.00  0.00           C  
ATOM   1244  C   SER A 149      83.389  85.309  22.580  1.00  0.00           C  
ATOM   1245  O   SER A 149      84.542  85.735  22.519  1.00  0.00           O  
ATOM   1246  CB  SER A 149      82.805  85.633  24.943  1.00  0.00           C  
ATOM   1247  OG  SER A 149      82.660  84.264  25.198  1.00  0.00           O  
ATOM   1248  N   TYR A 150      82.976  84.269  21.834  1.00  0.00           N  
ATOM   1249  CA  TYR A 150      83.897  83.594  20.953  1.00  0.00           C  
ATOM   1250  C   TYR A 150      83.627  83.891  19.517  1.00  0.00           C  
ATOM   1251  O   TYR A 150      82.481  83.991  19.087  1.00  0.00           O  
ATOM   1252  CB  TYR A 150      83.847  82.082  21.186  1.00  0.00           C  
ATOM   1253  CG  TYR A 150      84.214  81.669  22.595  1.00  0.00           C  
ATOM   1254  CD1 TYR A 150      83.224  81.534  23.557  1.00  0.00           C  
ATOM   1255  CD2 TYR A 150      85.539  81.427  22.924  1.00  0.00           C  
ATOM   1256  CE1 TYR A 150      83.558  81.157  24.844  1.00  0.00           C  
ATOM   1257  CE2 TYR A 150      85.873  81.050  24.210  1.00  0.00           C  
ATOM   1258  CZ  TYR A 150      84.889  80.916  25.168  1.00  0.00           C  
ATOM   1259  OH  TYR A 150      85.222  80.540  26.449  1.00  0.00           O  
ATOM   1260  N   GLY A 151      84.715  84.037  18.736  1.00  0.00           N  
ATOM   1261  CA  GLY A 151      84.600  84.306  17.337  1.00  0.00           C  
ATOM   1262  C   GLY A 151      84.436  82.988  16.638  1.00  0.00           C  
ATOM   1263  O   GLY A 151      84.318  81.935  17.267  1.00  0.00           O  
ATOM   1264  N   GLY A 152      84.480  83.023  15.293  1.00  0.00           N  
ATOM   1265  CA  GLY A 152      84.272  81.865  14.478  1.00  0.00           C  
ATOM   1266  C   GLY A 152      85.525  81.048  14.501  1.00  0.00           C  
ATOM   1267  O   GLY A 152      85.490  79.847  14.233  1.00  0.00           O  
ATOM   1268  N   TRP A 153      86.683  81.695  14.740  1.00  0.00           N  
ATOM   1269  CA  TRP A 153      87.920  80.971  14.862  1.00  0.00           C  
ATOM   1270  C   TRP A 153      88.000  80.267  16.190  1.00  0.00           C  
ATOM   1271  O   TRP A 153      88.701  79.264  16.310  1.00  0.00           O  
ATOM   1272  CB  TRP A 153      89.112  81.917  14.706  1.00  0.00           C  
ATOM   1273  CG  TRP A 153      89.338  82.367  13.295  1.00  0.00           C  
ATOM   1274  CD1 TRP A 153      89.072  81.661  12.161  1.00  0.00           C  
ATOM   1275  CD2 TRP A 153      89.881  83.637  12.857  1.00  0.00           C  
ATOM   1276  CE2 TRP A 153      89.906  83.611  11.461  1.00  0.00           C  
ATOM   1277  CE3 TRP A 153      90.340  84.777  13.530  1.00  0.00           C  
ATOM   1278  NE1 TRP A 153      89.410  82.398  11.053  1.00  0.00           N  
ATOM   1279  CZ2 TRP A 153      90.375  84.681  10.714  1.00  0.00           C  
ATOM   1280  CZ3 TRP A 153      90.809  85.850  12.782  1.00  0.00           C  
ATOM   1281  CH2 TRP A 153      90.825  85.802  11.411  1.00  0.00           C  
ATOM   1282  N   SER A 154      87.342  80.810  17.239  1.00  0.00           N  
ATOM   1283  CA  SER A 154      87.397  80.214  18.555  1.00  0.00           C  
ATOM   1284  C   SER A 154      86.310  79.205  18.764  1.00  0.00           C  
ATOM   1285  O   SER A 154      86.514  78.188  19.425  1.00  0.00           O  
ATOM   1286  CB  SER A 154      87.297  81.291  19.616  1.00  0.00           C  
ATOM   1287  OG  SER A 154      88.404  82.149  19.569  1.00  0.00           O  
ATOM   1288  N   LEU A 155      85.110  79.462  18.205  1.00  0.00           N  
ATOM   1289  CA  LEU A 155      84.035  78.546  18.445  1.00  0.00           C  
ATOM   1290  C   LEU A 155      83.403  78.192  17.136  1.00  0.00           C  
ATOM   1291  O   LEU A 155      82.874  79.051  16.430  1.00  0.00           O  
ATOM   1292  CB  LEU A 155      82.995  79.160  19.391  1.00  0.00           C  
ATOM   1293  CG  LEU A 155      81.918  78.198  19.909  1.00  0.00           C  
ATOM   1294  CD1 LEU A 155      81.459  78.644  21.289  1.00  0.00           C  
ATOM   1295  CD2 LEU A 155      80.753  78.166  18.929  1.00  0.00           C  
ATOM   1296  N   ASP A 156      83.465  76.893  16.781  1.00  0.00           N  
ATOM   1297  CA  ASP A 156      83.026  76.441  15.496  1.00  0.00           C  
ATOM   1298  C   ASP A 156      81.554  76.201  15.578  1.00  0.00           C  
ATOM   1299  O   ASP A 156      81.110  75.059  15.703  1.00  0.00           O  
ATOM   1300  CB  ASP A 156      83.756  75.165  15.069  1.00  0.00           C  
ATOM   1301  CG  ASP A 156      83.286  74.637  13.720  1.00  0.00           C  
ATOM   1302  OD1 ASP A 156      82.788  75.415  12.942  1.00  0.00           O  
ATOM   1303  OD2 ASP A 156      83.432  73.462  13.481  1.00  0.00           O1-
ATOM   1304  N   LEU A 157      80.753  77.282  15.509  1.00  0.00           N  
ATOM   1305  CA  LEU A 157      79.330  77.124  15.560  1.00  0.00           C  
ATOM   1306  C   LEU A 157      78.852  76.611  14.239  1.00  0.00           C  
ATOM   1307  O   LEU A 157      79.125  77.207  13.195  1.00  0.00           O  
ATOM   1308  CB  LEU A 157      78.642  78.453  15.894  1.00  0.00           C  
ATOM   1309  CG  LEU A 157      77.115  78.397  16.030  1.00  0.00           C  
ATOM   1310  CD1 LEU A 157      76.742  77.490  17.196  1.00  0.00           C  
ATOM   1311  CD2 LEU A 157      76.572  79.804  16.235  1.00  0.00           C  
ATOM   1312  N   GLN A 158      78.127  75.473  14.279  1.00  0.00           N  
ATOM   1313  CA  GLN A 158      77.619  74.808  13.109  1.00  0.00           C  
ATOM   1314  C   GLN A 158      76.125  74.807  13.243  1.00  0.00           C  
ATOM   1315  O   GLN A 158      75.596  74.911  14.348  1.00  0.00           O  
ATOM   1316  CB  GLN A 158      78.165  73.383  12.981  1.00  0.00           C  
ATOM   1317  CG  GLN A 158      79.645  73.311  12.647  1.00  0.00           C  
ATOM   1318  CD  GLN A 158      79.934  73.706  11.210  1.00  0.00           C  
ATOM   1319  NE2 GLN A 158      80.993  74.483  11.014  1.00  0.00           N  
ATOM   1320  OE1 GLN A 158      79.213  73.316  10.287  1.00  0.00           O  
ATOM   1321  N   MET A 159      75.392  74.664  12.122  1.00  0.00           N  
ATOM   1322  CA  MET A 159      73.958  74.599  12.219  1.00  0.00           C  
ATOM   1323  C   MET A 159      73.482  73.203  12.039  1.00  0.00           C  
ATOM   1324  O   MET A 159      73.865  72.513  11.097  1.00  0.00           O  
ATOM   1325  CB  MET A 159      73.309  75.517  11.185  1.00  0.00           C  
ATOM   1326  CG  MET A 159      71.786  75.530  11.224  1.00  0.00           C  
ATOM   1327  SD  MET A 159      71.056  74.145  10.331  1.00  0.00           S  
ATOM   1328  CE  MET A 159      71.406  74.611   8.638  1.00  0.00           C  
ATOM   1329  N   GLN A 160      72.685  72.721  13.010  1.00  0.00           N  
ATOM   1330  CA  GLN A 160      72.166  71.391  12.885  1.00  0.00           C  
ATOM   1331  C   GLN A 160      70.880  71.346  12.069  1.00  0.00           C  
ATOM   1332  O   GLN A 160      70.897  70.808  10.962  1.00  0.00           O  
ATOM   1333  CB  GLN A 160      71.928  70.796  14.276  1.00  0.00           C  
ATOM   1334  CG  GLN A 160      71.507  69.337  14.264  1.00  0.00           C  
ATOM   1335  CD  GLN A 160      72.598  68.424  13.735  1.00  0.00           C  
ATOM   1336  NE2 GLN A 160      72.244  67.579  12.772  1.00  0.00           N  
ATOM   1337  OE1 GLN A 160      73.745  68.478  14.184  1.00  0.00           O  
ATOM   1338  N   GLU A 161      69.740  71.908  12.575  1.00  0.00           N  
ATOM   1339  CA  GLU A 161      68.445  71.906  11.890  1.00  0.00           C  
ATOM   1340  C   GLU A 161      67.444  72.732  12.708  1.00  0.00           C  
ATOM   1341  O   GLU A 161      67.817  73.313  13.718  1.00  0.00           O  
ATOM   1342  CB  GLU A 161      67.930  70.478  11.699  1.00  0.00           C  
ATOM   1343  CG  GLU A 161      67.628  69.739  12.995  1.00  0.00           C  
ATOM   1344  CD  GLU A 161      67.184  68.321  12.772  1.00  0.00           C  
ATOM   1345  OE1 GLU A 161      67.082  67.923  11.636  1.00  0.00           O  
ATOM   1346  OE2 GLU A 161      66.947  67.634  13.737  1.00  0.00           O1-
ATOM   1347  N   ALA A 162      66.153  72.884  12.290  1.00  0.00           N  
ATOM   1348  CA  ALA A 162      65.155  73.536  13.147  1.00  0.00           C  
ATOM   1349  C   ALA A 162      64.023  72.583  13.305  1.00  0.00           C  
ATOM   1350  O   ALA A 162      63.145  72.480  12.456  1.00  0.00           O  
ATOM   1351  CB  ALA A 162      64.561  74.820  12.537  1.00  0.00           C  
ATOM   1352  N   ASP A 163      63.945  71.893  14.446  1.00  0.00           N  
ATOM   1353  CA  ASP A 163      62.925  70.889  14.407  1.00  0.00           C  
ATOM   1354  C   ASP A 163      61.571  71.413  14.765  1.00  0.00           C  
ATOM   1355  O   ASP A 163      61.263  71.610  15.941  1.00  0.00           O  
ATOM   1356  CB  ASP A 163      63.286  69.739  15.352  1.00  0.00           C  
ATOM   1357  CG  ASP A 163      62.280  68.597  15.309  1.00  0.00           C  
ATOM   1358  OD1 ASP A 163      61.268  68.748  14.666  1.00  0.00           O  
ATOM   1359  OD2 ASP A 163      62.531  67.586  15.920  1.00  0.00           O1-
ATOM   1360  N   ILE A 164      60.726  71.693  13.743  1.00  0.00           N  
ATOM   1361  CA  ILE A 164      59.384  72.106  14.060  1.00  0.00           C  
ATOM   1362  C   ILE A 164      58.398  71.037  13.692  1.00  0.00           C  
ATOM   1363  O   ILE A 164      57.204  71.297  13.541  1.00  0.00           O  
ATOM   1364  CB  ILE A 164      59.022  73.415  13.335  1.00  0.00           C  
ATOM   1365  CG1 ILE A 164      59.139  73.235  11.819  1.00  0.00           C  
ATOM   1366  CG2 ILE A 164      59.913  74.552  13.811  1.00  0.00           C  
ATOM   1367  CD1 ILE A 164      58.580  74.392  11.022  1.00  0.00           C  
ATOM   1368  N   SER A 165      58.854  69.776  13.595  1.00  0.00           N  
ATOM   1369  CA  SER A 165      57.946  68.735  13.207  1.00  0.00           C  
ATOM   1370  C   SER A 165      57.032  68.461  14.360  1.00  0.00           C  
ATOM   1371  O   SER A 165      55.915  67.973  14.200  1.00  0.00           O  
ATOM   1372  CB  SER A 165      58.695  67.478  12.811  1.00  0.00           C  
ATOM   1373  OG  SER A 165      59.344  66.912  13.916  1.00  0.00           O  
ATOM   1374  N   GLY A 166      57.535  68.771  15.566  1.00  0.00           N  
ATOM   1375  CA  GLY A 166      56.901  68.653  16.850  1.00  0.00           C  
ATOM   1376  C   GLY A 166      56.128  69.873  17.281  1.00  0.00           C  
ATOM   1377  O   GLY A 166      55.778  69.981  18.455  1.00  0.00           O  
ATOM   1378  N   TYR A 167      55.936  70.870  16.393  1.00  0.00           N  
ATOM   1379  CA  TYR A 167      55.194  72.065  16.733  1.00  0.00           C  
ATOM   1380  C   TYR A 167      53.761  71.758  17.100  1.00  0.00           C  
ATOM   1381  O   TYR A 167      53.065  71.032  16.394  1.00  0.00           O  
ATOM   1382  CB  TYR A 167      55.237  73.061  15.572  1.00  0.00           C  
ATOM   1383  CG  TYR A 167      54.541  74.372  15.867  1.00  0.00           C  
ATOM   1384  CD1 TYR A 167      55.171  75.332  16.644  1.00  0.00           C  
ATOM   1385  CD2 TYR A 167      53.272  74.612  15.363  1.00  0.00           C  
ATOM   1386  CE1 TYR A 167      54.535  76.529  16.914  1.00  0.00           C  
ATOM   1387  CE2 TYR A 167      52.636  75.808  15.632  1.00  0.00           C  
ATOM   1388  CZ  TYR A 167      53.264  76.764  16.404  1.00  0.00           C  
ATOM   1389  OH  TYR A 167      52.632  77.957  16.672  1.00  0.00           O  
ATOM   1390  N   ILE A 168      53.292  72.326  18.240  1.00  0.00           N  
ATOM   1391  CA  ILE A 168      51.971  72.085  18.776  1.00  0.00           C  
ATOM   1392  C   ILE A 168      50.944  72.723  17.869  1.00  0.00           C  
ATOM   1393  O   ILE A 168      50.917  73.935  17.667  1.00  0.00           O  
ATOM   1394  CB  ILE A 168      51.833  72.643  20.204  1.00  0.00           C  
ATOM   1395  CG1 ILE A 168      52.807  71.936  21.150  1.00  0.00           C  
ATOM   1396  CG2 ILE A 168      50.403  72.490  20.698  1.00  0.00           C  
ATOM   1397  CD1 ILE A 168      52.921  72.588  22.509  1.00  0.00           C  
ATOM   1398  N   PRO A 169      50.086  71.904  17.310  1.00  0.00           N  
ATOM   1399  CA  PRO A 169      49.089  72.368  16.363  1.00  0.00           C  
ATOM   1400  C   PRO A 169      47.860  73.036  16.910  1.00  0.00           C  
ATOM   1401  O   PRO A 169      46.982  73.419  16.134  1.00  0.00           O  
ATOM   1402  CB  PRO A 169      48.710  71.060  15.659  1.00  0.00           C  
ATOM   1403  CG  PRO A 169      48.873  70.017  16.711  1.00  0.00           C  
ATOM   1404  CD  PRO A 169      50.102  70.440  17.470  1.00  0.00           C  
ATOM   1405  N   ASN A 170      47.735  73.097  18.239  1.00  0.00           N  
ATOM   1406  CA  ASN A 170      46.647  73.710  18.954  1.00  0.00           C  
ATOM   1407  C   ASN A 170      46.937  75.139  19.226  1.00  0.00           C  
ATOM   1408  O   ASN A 170      46.191  75.752  19.996  1.00  0.00           O  
ATOM   1409  CB  ASN A 170      46.361  72.973  20.249  1.00  0.00           C  
ATOM   1410  CG  ASN A 170      45.795  71.600  20.021  1.00  0.00           C  
ATOM   1411  ND2 ASN A 170      46.144  70.674  20.878  1.00  0.00           N  
ATOM   1412  OD1 ASN A 170      45.042  71.376  19.065  1.00  0.00           O  
ATOM   1413  N   GLY A 171      48.085  75.630  18.697  1.00  0.00           N  
ATOM   1414  CA  GLY A 171      48.409  77.020  18.768  1.00  0.00           C  
ATOM   1415  C   GLY A 171      47.575  77.804  17.789  1.00  0.00           C  
ATOM   1416  O   GLY A 171      46.712  77.275  17.088  1.00  0.00           O  
ATOM   1417  N   GLU A 172      47.751  79.138  17.824  1.00  0.00           N  
ATOM   1418  CA  GLU A 172      47.011  80.049  16.992  1.00  0.00           C  
ATOM   1419  C   GLU A 172      47.882  80.513  15.852  1.00  0.00           C  
ATOM   1420  O   GLU A 172      47.577  81.486  15.162  1.00  0.00           O  
ATOM   1421  CB  GLU A 172      46.517  81.248  17.806  1.00  0.00           C  
ATOM   1422  CG  GLU A 172      45.546  80.891  18.924  1.00  0.00           C  
ATOM   1423  CD  GLU A 172      45.072  82.094  19.692  1.00  0.00           C  
ATOM   1424  OE1 GLU A 172      45.498  83.180  19.382  1.00  0.00           O  
ATOM   1425  OE2 GLU A 172      44.282  81.925  20.590  1.00  0.00           O1-
ATOM   1426  N   TRP A 173      49.045  79.865  15.658  1.00  0.00           N  
ATOM   1427  CA  TRP A 173      49.922  80.352  14.634  1.00  0.00           C  
ATOM   1428  C   TRP A 173      50.502  79.174  13.921  1.00  0.00           C  
ATOM   1429  O   TRP A 173      50.935  78.213  14.554  1.00  0.00           O  
ATOM   1430  CB  TRP A 173      51.037  81.219  15.222  1.00  0.00           C  
ATOM   1431  CG  TRP A 173      50.536  82.446  15.920  1.00  0.00           C  
ATOM   1432  CD1 TRP A 173      50.304  83.666  15.360  1.00  0.00           C  
ATOM   1433  CD2 TRP A 173      50.200  82.579  17.323  1.00  0.00           C  
ATOM   1434  CE2 TRP A 173      49.779  83.896  17.519  1.00  0.00           C  
ATOM   1435  CE3 TRP A 173      50.223  81.698  18.412  1.00  0.00           C  
ATOM   1436  NE1 TRP A 173      49.849  84.546  16.312  1.00  0.00           N  
ATOM   1437  CZ2 TRP A 173      49.382  84.364  18.760  1.00  0.00           C  
ATOM   1438  CZ3 TRP A 173      49.823  82.166  19.659  1.00  0.00           C  
ATOM   1439  CH2 TRP A 173      49.413  83.464  19.827  1.00  0.00           C  
ATOM   1440  N   ASP A 174      50.468  79.209  12.570  1.00  0.00           N  
ATOM   1441  CA  ASP A 174      50.925  78.112  11.762  1.00  0.00           C  
ATOM   1442  C   ASP A 174      52.348  78.390  11.383  1.00  0.00           C  
ATOM   1443  O   ASP A 174      52.763  79.545  11.330  1.00  0.00           O  
ATOM   1444  CB  ASP A 174      50.059  77.935  10.512  1.00  0.00           C  
ATOM   1445  CG  ASP A 174      48.624  77.544  10.836  1.00  0.00           C  
ATOM   1446  OD1 ASP A 174      48.403  76.987  11.884  1.00  0.00           O  
ATOM   1447  OD2 ASP A 174      47.763  77.806  10.030  1.00  0.00           O1-
ATOM   1448  N   LEU A 175      53.140  77.330  11.106  1.00  0.00           N  
ATOM   1449  CA  LEU A 175      54.471  77.540  10.612  1.00  0.00           C  
ATOM   1450  C   LEU A 175      54.524  77.139   9.175  1.00  0.00           C  
ATOM   1451  O   LEU A 175      53.874  76.186   8.749  1.00  0.00           O  
ATOM   1452  CB  LEU A 175      55.492  76.733  11.424  1.00  0.00           C  
ATOM   1453  CG  LEU A 175      55.560  77.062  12.921  1.00  0.00           C  
ATOM   1454  CD1 LEU A 175      56.580  76.152  13.595  1.00  0.00           C  
ATOM   1455  CD2 LEU A 175      55.930  78.525  13.103  1.00  0.00           C  
ATOM   1456  N   VAL A 176      55.295  77.907   8.379  1.00  0.00           N  
ATOM   1457  CA  VAL A 176      55.533  77.561   7.012  1.00  0.00           C  
ATOM   1458  C   VAL A 176      56.857  76.856   6.939  1.00  0.00           C  
ATOM   1459  O   VAL A 176      56.975  75.828   6.276  1.00  0.00           O  
ATOM   1460  CB  VAL A 176      55.545  78.814   6.117  1.00  0.00           C  
ATOM   1461  CG1 VAL A 176      55.892  78.441   4.683  1.00  0.00           C  
ATOM   1462  CG2 VAL A 176      54.194  79.510   6.181  1.00  0.00           C  
ATOM   1463  N   GLY A 177      57.888  77.383   7.641  1.00  0.00           N  
ATOM   1464  CA  GLY A 177      59.158  76.706   7.653  1.00  0.00           C  
ATOM   1465  C   GLY A 177      60.206  77.632   8.194  1.00  0.00           C  
ATOM   1466  O   GLY A 177      60.127  78.848   8.023  1.00  0.00           O  
ATOM   1467  N   ILE A 178      61.215  77.061   8.893  1.00  0.00           N  
ATOM   1468  CA  ILE A 178      62.222  77.846   9.551  1.00  0.00           C  
ATOM   1469  C   ILE A 178      63.578  77.315   9.163  1.00  0.00           C  
ATOM   1470  O   ILE A 178      64.161  76.465   9.836  1.00  0.00           O  
ATOM   1471  CB  ILE A 178      62.054  77.811  11.082  1.00  0.00           C  
ATOM   1472  CG1 ILE A 178      60.621  78.184  11.470  1.00  0.00           C  
ATOM   1473  CG2 ILE A 178      63.049  78.749  11.747  1.00  0.00           C  
ATOM   1474  CD1 ILE A 178      60.369  78.169  12.961  1.00  0.00           C  
ATOM   1475  N   PRO A 179      64.048  77.776   8.032  1.00  0.00           N  
ATOM   1476  CA  PRO A 179      65.396  77.461   7.615  1.00  0.00           C  
ATOM   1477  C   PRO A 179      66.463  78.172   8.379  1.00  0.00           C  
ATOM   1478  O   PRO A 179      66.300  79.345   8.715  1.00  0.00           O  
ATOM   1479  CB  PRO A 179      65.395  77.898   6.147  1.00  0.00           C  
ATOM   1480  CG  PRO A 179      64.471  79.068   6.114  1.00  0.00           C  
ATOM   1481  CD  PRO A 179      63.385  78.714   7.095  1.00  0.00           C  
ATOM   1482  N   GLY A 180      67.589  77.468   8.620  1.00  0.00           N  
ATOM   1483  CA  GLY A 180      68.656  77.993   9.409  1.00  0.00           C  
ATOM   1484  C   GLY A 180      69.786  78.239   8.470  1.00  0.00           C  
ATOM   1485  O   GLY A 180      69.891  77.629   7.406  1.00  0.00           O  
ATOM   1486  N   LYS A 181      70.673  79.174   8.825  1.00  0.00           N  
ATOM   1487  CA  LYS A 181      71.812  79.306   7.981  1.00  0.00           C  
ATOM   1488  C   LYS A 181      72.945  79.704   8.862  1.00  0.00           C  
ATOM   1489  O   LYS A 181      72.891  80.757   9.494  1.00  0.00           O  
ATOM   1490  CB  LYS A 181      71.580  80.333   6.873  1.00  0.00           C  
ATOM   1491  CG  LYS A 181      72.742  80.481   5.899  1.00  0.00           C  
ATOM   1492  CD  LYS A 181      72.410  81.466   4.789  1.00  0.00           C  
ATOM   1493  CE  LYS A 181      73.581  81.635   3.830  1.00  0.00           C  
ATOM   1494  NZ  LYS A 181      73.268  82.592   2.733  1.00  0.00           N1+
ATOM   1495  N   ARG A 182      73.990  78.863   8.969  1.00  0.00           N  
ATOM   1496  CA  ARG A 182      75.057  79.310   9.810  1.00  0.00           C  
ATOM   1497  C   ARG A 182      75.716  80.338   8.973  1.00  0.00           C  
ATOM   1498  O   ARG A 182      75.752  80.215   7.750  1.00  0.00           O  
ATOM   1499  CB  ARG A 182      76.025  78.198  10.188  1.00  0.00           C  
ATOM   1500  CG  ARG A 182      76.902  77.701   9.049  1.00  0.00           C  
ATOM   1501  CD  ARG A 182      77.881  76.686   9.515  1.00  0.00           C  
ATOM   1502  NE  ARG A 182      78.803  77.232  10.499  1.00  0.00           N  
ATOM   1503  CZ  ARG A 182      79.905  77.948  10.200  1.00  0.00           C  
ATOM   1504  NH1 ARG A 182      80.208  78.197   8.945  1.00  0.00           N1+
ATOM   1505  NH2 ARG A 182      80.679  78.402  11.170  1.00  0.00           N  
ATOM   1506  N   SER A 183      76.231  81.406   9.595  1.00  0.00           N  
ATOM   1507  CA  SER A 183      76.860  82.361   8.740  1.00  0.00           C  
ATOM   1508  C   SER A 183      77.904  83.069   9.529  1.00  0.00           C  
ATOM   1509  O   SER A 183      77.748  83.288  10.729  1.00  0.00           O  
ATOM   1510  CB  SER A 183      75.849  83.347   8.189  1.00  0.00           C  
ATOM   1511  OG  SER A 183      76.468  84.293   7.361  1.00  0.00           O  
ATOM   1512  N   GLU A 184      79.019  83.427   8.865  1.00  0.00           N  
ATOM   1513  CA  GLU A 184      80.079  84.075   9.572  1.00  0.00           C  
ATOM   1514  C   GLU A 184      80.132  85.471   9.050  1.00  0.00           C  
ATOM   1515  O   GLU A 184      80.308  85.691   7.852  1.00  0.00           O  
ATOM   1516  CB  GLU A 184      81.417  83.359   9.373  1.00  0.00           C  
ATOM   1517  CG  GLU A 184      81.446  81.926   9.885  1.00  0.00           C  
ATOM   1518  CD  GLU A 184      82.711  81.201   9.520  1.00  0.00           C  
ATOM   1519  OE1 GLU A 184      83.644  81.845   9.101  1.00  0.00           O  
ATOM   1520  OE2 GLU A 184      82.746  80.001   9.662  1.00  0.00           O1-
ATOM   1521  N   ARG A 185      79.970  86.464   9.942  1.00  0.00           N  
ATOM   1522  CA  ARG A 185      79.989  87.814   9.469  1.00  0.00           C  
ATOM   1523  C   ARG A 185      81.385  88.342   9.484  1.00  0.00           C  
ATOM   1524  O   ARG A 185      82.250  87.857  10.213  1.00  0.00           O  
ATOM   1525  CB  ARG A 185      79.098  88.704  10.323  1.00  0.00           C  
ATOM   1526  CG  ARG A 185      77.747  88.104  10.677  1.00  0.00           C  
ATOM   1527  CD  ARG A 185      76.929  87.839   9.466  1.00  0.00           C  
ATOM   1528  NE  ARG A 185      75.727  87.084   9.779  1.00  0.00           N  
ATOM   1529  CZ  ARG A 185      74.707  86.881   8.921  1.00  0.00           C  
ATOM   1530  NH1 ARG A 185      74.758  87.383   7.708  1.00  0.00           N1+
ATOM   1531  NH2 ARG A 185      73.654  86.179   9.302  1.00  0.00           N  
ATOM   1532  N   PHE A 186      81.623  89.367   8.643  1.00  0.00           N  
ATOM   1533  CA  PHE A 186      82.924  89.939   8.479  1.00  0.00           C  
ATOM   1534  C   PHE A 186      82.686  91.349   8.058  1.00  0.00           C  
ATOM   1535  O   PHE A 186      81.580  91.715   7.665  1.00  0.00           O  
ATOM   1536  CB  PHE A 186      83.757  89.189   7.438  1.00  0.00           C  
ATOM   1537  CG  PHE A 186      83.172  89.221   6.056  1.00  0.00           C  
ATOM   1538  CD1 PHE A 186      83.551  90.199   5.149  1.00  0.00           C  
ATOM   1539  CD2 PHE A 186      82.240  88.273   5.658  1.00  0.00           C  
ATOM   1540  CE1 PHE A 186      83.013  90.230   3.876  1.00  0.00           C  
ATOM   1541  CE2 PHE A 186      81.702  88.300   4.387  1.00  0.00           C  
ATOM   1542  CZ  PHE A 186      82.088  89.281   3.495  1.00  0.00           C  
ATOM   1543  N   TYR A 187      83.729  92.189   8.136  1.00  0.00           N  
ATOM   1544  CA  TYR A 187      83.557  93.541   7.713  1.00  0.00           C  
ATOM   1545  C   TYR A 187      84.656  93.795   6.729  1.00  0.00           C  
ATOM   1546  O   TYR A 187      85.487  92.923   6.479  1.00  0.00           O  
ATOM   1547  CB  TYR A 187      83.608  94.522   8.887  1.00  0.00           C  
ATOM   1548  CG  TYR A 187      82.451  94.380   9.851  1.00  0.00           C  
ATOM   1549  CD1 TYR A 187      82.553  93.521  10.936  1.00  0.00           C  
ATOM   1550  CD2 TYR A 187      81.289  95.109   9.651  1.00  0.00           C  
ATOM   1551  CE1 TYR A 187      81.497  93.392  11.816  1.00  0.00           C  
ATOM   1552  CE2 TYR A 187      80.232  94.980  10.532  1.00  0.00           C  
ATOM   1553  CZ  TYR A 187      80.334  94.126  11.610  1.00  0.00           C  
ATOM   1554  OH  TYR A 187      79.281  93.997  12.488  1.00  0.00           O  
ATOM   1555  N   GLU A 188      84.682  95.002   6.129  1.00  0.00           N  
ATOM   1556  CA  GLU A 188      85.656  95.320   5.121  1.00  0.00           C  
ATOM   1557  C   GLU A 188      86.986  95.409   5.787  1.00  0.00           C  
ATOM   1558  O   GLU A 188      88.030  95.237   5.159  1.00  0.00           O  
ATOM   1559  CB  GLU A 188      85.321  96.634   4.412  1.00  0.00           C  
ATOM   1560  CG  GLU A 188      85.420  97.869   5.297  1.00  0.00           C  
ATOM   1561  CD  GLU A 188      84.203  98.072   6.156  1.00  0.00           C  
ATOM   1562  OE1 GLU A 188      83.455  97.140   6.323  1.00  0.00           O  
ATOM   1563  OE2 GLU A 188      84.022  99.162   6.646  1.00  0.00           O1-
ATOM   1564  N   CYS A 189      86.961  95.683   7.099  1.00  0.00           N  
ATOM   1565  CA  CYS A 189      88.139  95.865   7.891  1.00  0.00           C  
ATOM   1566  C   CYS A 189      88.534  94.579   8.521  1.00  0.00           C  
ATOM   1567  O   CYS A 189      89.672  94.425   8.961  1.00  0.00           O  
ATOM   1568  CB  CYS A 189      87.906  96.807   9.086  1.00  0.00           C  
ATOM   1569  SG  CYS A 189      86.690  96.134  10.271  1.00  0.00           S  
ATOM   1570  N   CYS A 190      87.608  93.605   8.572  1.00  0.00           N  
ATOM   1571  CA  CYS A 190      87.854  92.622   9.568  1.00  0.00           C  
ATOM   1572  C   CYS A 190      87.564  91.228   9.108  1.00  0.00           C  
ATOM   1573  O   CYS A 190      86.432  90.863   8.794  1.00  0.00           O  
ATOM   1574  CB  CYS A 190      87.029  93.011  10.793  1.00  0.00           C  
ATOM   1575  SG  CYS A 190      87.616  94.632  11.404  1.00  0.00           S  
ATOM   1576  N   LYS A 191      88.646  90.423   9.096  1.00  0.00           N  
ATOM   1577  CA  LYS A 191      88.720  89.060   8.661  1.00  0.00           C  
ATOM   1578  C   LYS A 191      88.114  88.135   9.671  1.00  0.00           C  
ATOM   1579  O   LYS A 191      87.583  87.086   9.307  1.00  0.00           O  
ATOM   1580  CB  LYS A 191      90.171  88.663   8.387  1.00  0.00           C  
ATOM   1581  CG  LYS A 191      90.788  89.336   7.169  1.00  0.00           C  
ATOM   1582  CD  LYS A 191      92.231  88.896   6.966  1.00  0.00           C  
ATOM   1583  CE  LYS A 191      92.849  89.567   5.748  1.00  0.00           C  
ATOM   1584  NZ  LYS A 191      94.272  89.175   5.558  1.00  0.00           N1+
ATOM   1585  N   GLU A 192      88.155  88.515  10.962  1.00  0.00           N  
ATOM   1586  CA  GLU A 192      87.627  87.664  11.995  1.00  0.00           C  
ATOM   1587  C   GLU A 192      86.165  87.395  11.790  1.00  0.00           C  
ATOM   1588  O   GLU A 192      85.352  88.308  11.661  1.00  0.00           O  
ATOM   1589  CB  GLU A 192      87.849  88.295  13.371  1.00  0.00           C  
ATOM   1590  CG  GLU A 192      87.432  87.417  14.541  1.00  0.00           C  
ATOM   1591  CD  GLU A 192      87.772  88.020  15.875  1.00  0.00           C  
ATOM   1592  OE1 GLU A 192      88.282  89.113  15.900  1.00  0.00           O  
ATOM   1593  OE2 GLU A 192      87.520  87.384  16.873  1.00  0.00           O1-
ATOM   1594  N   PRO A 193      85.847  86.121  11.732  1.00  0.00           N  
ATOM   1595  CA  PRO A 193      84.495  85.684  11.472  1.00  0.00           C  
ATOM   1596  C   PRO A 193      83.625  85.831  12.690  1.00  0.00           C  
ATOM   1597  O   PRO A 193      84.103  85.565  13.792  1.00  0.00           O  
ATOM   1598  CB  PRO A 193      84.675  84.214  11.085  1.00  0.00           C  
ATOM   1599  CG  PRO A 193      85.892  83.785  11.832  1.00  0.00           C  
ATOM   1600  CD  PRO A 193      86.792  84.990  11.803  1.00  0.00           C  
ATOM   1601  N   TYR A 194      82.350  86.253  12.512  1.00  0.00           N  
ATOM   1602  CA  TYR A 194      81.438  86.318  13.627  1.00  0.00           C  
ATOM   1603  C   TYR A 194      80.266  85.404  13.389  1.00  0.00           C  
ATOM   1604  O   TYR A 194      79.386  85.718  12.589  1.00  0.00           O  
ATOM   1605  CB  TYR A 194      80.963  87.754  13.857  1.00  0.00           C  
ATOM   1606  CG  TYR A 194      82.088  88.749  14.028  1.00  0.00           C  
ATOM   1607  CD1 TYR A 194      82.399  89.630  13.001  1.00  0.00           C  
ATOM   1608  CD2 TYR A 194      82.810  88.783  15.212  1.00  0.00           C  
ATOM   1609  CE1 TYR A 194      83.426  90.539  13.159  1.00  0.00           C  
ATOM   1610  CE2 TYR A 194      83.837  89.693  15.370  1.00  0.00           C  
ATOM   1611  CZ  TYR A 194      84.146  90.567  14.347  1.00  0.00           C  
ATOM   1612  OH  TYR A 194      85.170  91.474  14.504  1.00  0.00           O  
ATOM   1613  N   PRO A 195      80.293  84.239  14.013  1.00  0.00           N  
ATOM   1614  CA  PRO A 195      79.320  83.199  13.735  1.00  0.00           C  
ATOM   1615  C   PRO A 195      77.959  83.399  14.339  1.00  0.00           C  
ATOM   1616  O   PRO A 195      77.851  83.794  15.502  1.00  0.00           O  
ATOM   1617  CB  PRO A 195      79.998  81.961  14.330  1.00  0.00           C  
ATOM   1618  CG  PRO A 195      80.826  82.499  15.445  1.00  0.00           C  
ATOM   1619  CD  PRO A 195      81.349  83.812  14.925  1.00  0.00           C  
ATOM   1620  N   ASP A 196      76.901  83.051  13.587  1.00  0.00           N  
ATOM   1621  CA  ASP A 196      75.581  83.001  14.139  1.00  0.00           C  
ATOM   1622  C   ASP A 196      74.837  82.052  13.277  1.00  0.00           C  
ATOM   1623  O   ASP A 196      75.334  81.635  12.230  1.00  0.00           O  
ATOM   1624  CB  ASP A 196      74.829  84.354  14.188  1.00  0.00           C  
ATOM   1625  CG  ASP A 196      74.703  84.957  12.794  1.00  0.00           C  
ATOM   1626  OD1 ASP A 196      73.729  84.603  12.078  1.00  0.00           O  
ATOM   1627  OD2 ASP A 196      75.574  85.789  12.433  1.00  0.00           O1-
ATOM   1628  N   VAL A 197      73.654  81.619  13.737  1.00  0.00           N  
ATOM   1629  CA  VAL A 197      72.827  80.825  12.887  1.00  0.00           C  
ATOM   1630  C   VAL A 197      71.578  81.628  12.735  1.00  0.00           C  
ATOM   1631  O   VAL A 197      70.863  81.872  13.704  1.00  0.00           O  
ATOM   1632  CB  VAL A 197      72.525  79.441  13.495  1.00  0.00           C  
ATOM   1633  CG1 VAL A 197      71.649  78.627  12.556  1.00  0.00           C  
ATOM   1634  CG2 VAL A 197      73.826  78.712  13.789  1.00  0.00           C  
ATOM   1635  N   THR A 198      71.282  82.066  11.498  1.00  0.00           N  
ATOM   1636  CA  THR A 198      70.128  82.893  11.309  1.00  0.00           C  
ATOM   1637  C   THR A 198      68.975  82.030  10.912  1.00  0.00           C  
ATOM   1638  O   THR A 198      69.073  81.186  10.025  1.00  0.00           O  
ATOM   1639  CB  THR A 198      70.370  83.979  10.245  1.00  0.00           C  
ATOM   1640  CG2 THR A 198      69.111  84.804  10.027  1.00  0.00           C  
ATOM   1641  OG1 THR A 198      71.433  84.840  10.672  1.00  0.00           O  
ATOM   1642  N   PHE A 199      67.829  82.230  11.579  1.00  0.00           N  
ATOM   1643  CA  PHE A 199      66.678  81.481  11.184  1.00  0.00           C  
ATOM   1644  C   PHE A 199      65.681  82.461  10.659  1.00  0.00           C  
ATOM   1645  O   PHE A 199      65.510  83.548  11.209  1.00  0.00           O  
ATOM   1646  CB  PHE A 199      66.095  80.686  12.354  1.00  0.00           C  
ATOM   1647  CG  PHE A 199      67.021  79.635  12.894  1.00  0.00           C  
ATOM   1648  CD1 PHE A 199      67.928  79.939  13.900  1.00  0.00           C  
ATOM   1649  CD2 PHE A 199      66.989  78.340  12.398  1.00  0.00           C  
ATOM   1650  CE1 PHE A 199      68.780  78.972  14.398  1.00  0.00           C  
ATOM   1651  CE2 PHE A 199      67.839  77.372  12.896  1.00  0.00           C  
ATOM   1652  CZ  PHE A 199      68.737  77.688  13.896  1.00  0.00           C  
ATOM   1653  N   THR A 200      64.984  82.093   9.568  1.00  0.00           N  
ATOM   1654  CA  THR A 200      63.925  82.929   9.092  1.00  0.00           C  
ATOM   1655  C   THR A 200      62.629  82.256   9.392  1.00  0.00           C  
ATOM   1656  O   THR A 200      62.246  81.287   8.741  1.00  0.00           O  
ATOM   1657  CB  THR A 200      64.045  83.211   7.583  1.00  0.00           C  
ATOM   1658  CG2 THR A 200      62.890  84.078   7.108  1.00  0.00           C  
ATOM   1659  OG1 THR A 200      65.284  83.882   7.315  1.00  0.00           O  
ATOM   1660  N   VAL A 201      61.934  82.737  10.437  1.00  0.00           N  
ATOM   1661  CA  VAL A 201      60.733  82.079  10.851  1.00  0.00           C  
ATOM   1662  C   VAL A 201      59.619  82.542   9.979  1.00  0.00           C  
ATOM   1663  O   VAL A 201      59.010  83.588  10.205  1.00  0.00           O  
ATOM   1664  CB  VAL A 201      60.412  82.387  12.326  1.00  0.00           C  
ATOM   1665  CG1 VAL A 201      59.133  81.681  12.751  1.00  0.00           C  
ATOM   1666  CG2 VAL A 201      61.577  81.968  13.209  1.00  0.00           C  
ATOM   1667  N   THR A 202      59.344  81.755   8.925  1.00  0.00           N  
ATOM   1668  CA  THR A 202      58.293  82.081   8.010  1.00  0.00           C  
ATOM   1669  C   THR A 202      57.072  81.458   8.605  1.00  0.00           C  
ATOM   1670  O   THR A 202      57.052  80.255   8.867  1.00  0.00           O  
ATOM   1671  CB  THR A 202      58.552  81.558   6.586  1.00  0.00           C  
ATOM   1672  CG2 THR A 202      57.390  81.908   5.669  1.00  0.00           C  
ATOM   1673  OG1 THR A 202      59.756  82.143   6.071  1.00  0.00           O  
ATOM   1674  N   MET A 203      56.020  82.264   8.850  1.00  0.00           N  
ATOM   1675  CA  MET A 203      54.892  81.743   9.567  1.00  0.00           C  
ATOM   1676  C   MET A 203      53.651  82.420   9.065  1.00  0.00           C  
ATOM   1677  O   MET A 203      53.709  83.385   8.305  1.00  0.00           O  
ATOM   1678  CB  MET A 203      55.060  81.947  11.072  1.00  0.00           C  
ATOM   1679  CG  MET A 203      55.202  83.401  11.498  1.00  0.00           C  
ATOM   1680  SD  MET A 203      55.198  83.603  13.290  1.00  0.00           S  
ATOM   1681  CE  MET A 203      53.440  83.662  13.621  1.00  0.00           C  
ATOM   1682  N   ARG A 204      52.484  81.889   9.484  1.00  0.00           N  
ATOM   1683  CA  ARG A 204      51.195  82.350   9.058  1.00  0.00           C  
ATOM   1684  C   ARG A 204      50.367  82.463  10.297  1.00  0.00           C  
ATOM   1685  O   ARG A 204      50.291  81.513  11.079  1.00  0.00           O  
ATOM   1686  CB  ARG A 204      50.547  81.397   8.066  1.00  0.00           C  
ATOM   1687  CG  ARG A 204      49.183  81.835   7.556  1.00  0.00           C  
ATOM   1688  CD  ARG A 204      48.625  80.868   6.576  1.00  0.00           C  
ATOM   1689  NE  ARG A 204      48.301  79.593   7.197  1.00  0.00           N  
ATOM   1690  CZ  ARG A 204      48.042  78.457   6.522  1.00  0.00           C  
ATOM   1691  NH1 ARG A 204      48.072  78.453   5.208  1.00  0.00           N1+
ATOM   1692  NH2 ARG A 204      47.757  77.347   7.179  1.00  0.00           N  
ATOM   1693  N   ARG A 205      49.737  83.634  10.535  1.00  0.00           N  
ATOM   1694  CA  ARG A 205      48.889  83.686  11.686  1.00  0.00           C  
ATOM   1695  C   ARG A 205      47.683  82.883  11.327  1.00  0.00           C  
ATOM   1696  O   ARG A 205      47.172  83.021  10.217  1.00  0.00           O  
ATOM   1697  CB  ARG A 205      48.498  85.111  12.049  1.00  0.00           C  
ATOM   1698  CG  ARG A 205      47.651  85.242  13.304  1.00  0.00           C  
ATOM   1699  CD  ARG A 205      47.452  86.663  13.688  1.00  0.00           C  
ATOM   1700  NE  ARG A 205      46.678  86.792  14.911  1.00  0.00           N  
ATOM   1701  CZ  ARG A 205      46.338  87.964  15.482  1.00  0.00           C  
ATOM   1702  NH1 ARG A 205      46.710  89.096  14.928  1.00  0.00           N1+
ATOM   1703  NH2 ARG A 205      45.630  87.975  16.598  1.00  0.00           N  
ATOM   1704  N   ARG A 206      47.217  82.010  12.255  1.00  0.00           N  
ATOM   1705  CA  ARG A 206      46.060  81.202  11.979  1.00  0.00           C  
ATOM   1706  C   ARG A 206      44.861  82.060  12.236  1.00  0.00           C  
ATOM   1707  O   ARG A 206      44.824  82.816  13.206  1.00  0.00           O  
ATOM   1708  CB  ARG A 206      46.018  79.958  12.852  1.00  0.00           C  
ATOM   1709  CG  ARG A 206      44.861  79.015  12.567  1.00  0.00           C  
ATOM   1710  CD  ARG A 206      44.838  77.868  13.513  1.00  0.00           C  
ATOM   1711  NE  ARG A 206      45.983  76.991  13.328  1.00  0.00           N  
ATOM   1712  CZ  ARG A 206      46.250  75.913  14.089  1.00  0.00           C  
ATOM   1713  NH1 ARG A 206      45.448  75.592  15.080  1.00  0.00           N1+
ATOM   1714  NH2 ARG A 206      47.319  75.176  13.840  1.00  0.00           N  
ATOM   1715  N   THR A 207      43.847  82.008  11.346  1.00  0.00           N  
ATOM   1716  CA  THR A 207      43.868  81.151  10.201  1.00  0.00           C  
ATOM   1717  C   THR A 207      44.385  81.951   9.013  1.00  0.00           C  
ATOM   1718  O   THR A 207      44.664  83.166   9.198  1.00  0.00           O  
ATOM   1719  CB  THR A 207      42.473  80.572   9.903  1.00  0.00           C  
ATOM   1720  CG2 THR A 207      42.514  79.689   8.665  1.00  0.00           C  
ATOM   1721  OG1 THR A 207      42.025  79.796  11.024  1.00  0.00           O  
ATOM   1722  OXT THR A 207      44.514  81.422   7.944  1.00  0.00           O1-
TER   
ATOM   1723  N   GLU B 208      93.373  75.388  29.163  1.00  0.00           N  
ATOM   1724  CA  GLU B 208      94.655  74.649  29.177  1.00  0.00           C  
ATOM   1725  C   GLU B 208      95.708  75.433  29.900  1.00  0.00           C  
ATOM   1726  O   GLU B 208      95.984  75.166  31.067  1.00  0.00           O  
ATOM   1727  CB  GLU B 208      95.136  74.345  27.756  1.00  0.00           C  
ATOM   1728  CG  GLU B 208      96.451  73.580  27.687  1.00  0.00           C  
ATOM   1729  CD  GLU B 208      96.863  73.251  26.280  1.00  0.00           C  
ATOM   1730  OE1 GLU B 208      96.133  73.578  25.374  1.00  0.00           O  
ATOM   1731  OE2 GLU B 208      97.910  72.670  26.109  1.00  0.00           O1-
ATOM   1732  N   PHE B 209      96.323  76.431  29.232  1.00  0.00           N  
ATOM   1733  CA  PHE B 209      97.206  77.342  29.911  1.00  0.00           C  
ATOM   1734  C   PHE B 209      96.357  78.427  30.468  1.00  0.00           C  
ATOM   1735  O   PHE B 209      96.779  79.206  31.321  1.00  0.00           O  
ATOM   1736  CB  PHE B 209      98.264  77.920  28.970  1.00  0.00           C  
ATOM   1737  CG  PHE B 209      99.292  76.919  28.526  1.00  0.00           C  
ATOM   1738  CD1 PHE B 209      99.337  76.485  27.210  1.00  0.00           C  
ATOM   1739  CD2 PHE B 209     100.217  76.408  29.425  1.00  0.00           C  
ATOM   1740  CE1 PHE B 209     100.283  75.564  26.801  1.00  0.00           C  
ATOM   1741  CE2 PHE B 209     101.165  75.488  29.020  1.00  0.00           C  
ATOM   1742  CZ  PHE B 209     101.196  75.066  27.706  1.00  0.00           C  
ATOM   1743  N   GLN B 210      95.114  78.501  29.978  1.00  0.00           N  
ATOM   1744  CA  GLN B 210      94.213  79.517  30.411  1.00  0.00           C  
ATOM   1745  C   GLN B 210      93.662  79.156  31.748  1.00  0.00           C  
ATOM   1746  O   GLN B 210      93.347  80.023  32.562  1.00  0.00           O  
ATOM   1747  CB  GLN B 210      93.077  79.712  29.402  1.00  0.00           C  
ATOM   1748  CG  GLN B 210      93.541  80.129  28.017  1.00  0.00           C  
ATOM   1749  CD  GLN B 210      94.106  78.967  27.221  1.00  0.00           C  
ATOM   1750  NE2 GLN B 210      94.681  79.269  26.063  1.00  0.00           N  
ATOM   1751  OE1 GLN B 210      94.024  77.810  27.643  1.00  0.00           O  
ATOM   1752  N   ARG B 211      93.510  77.848  32.011  1.00  0.00           N  
ATOM   1753  CA  ARG B 211      92.913  77.475  33.254  1.00  0.00           C  
ATOM   1754  C   ARG B 211      93.976  77.669  34.264  1.00  0.00           C  
ATOM   1755  O   ARG B 211      93.774  78.245  35.334  1.00  0.00           O  
ATOM   1756  CB  ARG B 211      92.426  76.034  33.253  1.00  0.00           C  
ATOM   1757  CG  ARG B 211      91.581  75.645  34.456  1.00  0.00           C  
ATOM   1758  CD  ARG B 211      91.209  74.207  34.424  1.00  0.00           C  
ATOM   1759  NE  ARG B 211      90.383  73.886  33.271  1.00  0.00           N  
ATOM   1760  CZ  ARG B 211      89.061  74.127  33.185  1.00  0.00           C  
ATOM   1761  NH1 ARG B 211      88.430  74.693  34.190  1.00  0.00           N1+
ATOM   1762  NH2 ARG B 211      88.399  73.797  32.091  1.00  0.00           N  
ATOM   1763  N   LYS B 212      95.172  77.190  33.920  1.00  0.00           N  
ATOM   1764  CA  LYS B 212      96.233  77.327  34.850  1.00  0.00           C  
ATOM   1765  C   LYS B 212      96.501  78.782  35.101  1.00  0.00           C  
ATOM   1766  O   LYS B 212      96.770  79.172  36.235  1.00  0.00           O  
ATOM   1767  CB  LYS B 212      97.492  76.623  34.340  1.00  0.00           C  
ATOM   1768  CG  LYS B 212      97.400  75.104  34.319  1.00  0.00           C  
ATOM   1769  CD  LYS B 212      98.674  74.478  33.775  1.00  0.00           C  
ATOM   1770  CE  LYS B 212      98.583  72.960  33.751  1.00  0.00           C  
ATOM   1771  NZ  LYS B 212      99.816  72.336  33.201  1.00  0.00           N1+
ATOM   1772  N   LEU B 213      96.391  79.630  34.059  1.00  0.00           N  
ATOM   1773  CA  LEU B 213      96.528  81.059  34.186  1.00  0.00           C  
ATOM   1774  C   LEU B 213      95.541  81.568  35.177  1.00  0.00           C  
ATOM   1775  O   LEU B 213      95.883  82.326  36.085  1.00  0.00           O  
ATOM   1776  CB  LEU B 213      96.313  81.751  32.834  1.00  0.00           C  
ATOM   1777  CG  LEU B 213      96.173  83.279  32.883  1.00  0.00           C  
ATOM   1778  CD1 LEU B 213      97.481  83.893  33.364  1.00  0.00           C  
ATOM   1779  CD2 LEU B 213      95.799  83.799  31.504  1.00  0.00           C  
ATOM   1780  N   TYR B 214      94.278  81.168  35.016  1.00  0.00           N  
ATOM   1781  CA  TYR B 214      93.223  81.778  35.754  1.00  0.00           C  
ATOM   1782  C   TYR B 214      93.472  81.473  37.191  1.00  0.00           C  
ATOM   1783  O   TYR B 214      93.223  82.286  38.081  1.00  0.00           O  
ATOM   1784  CB  TYR B 214      91.851  81.274  35.305  1.00  0.00           C  
ATOM   1785  CG  TYR B 214      90.692  82.073  35.862  1.00  0.00           C  
ATOM   1786  CD1 TYR B 214      90.529  83.401  35.499  1.00  0.00           C  
ATOM   1787  CD2 TYR B 214      89.798  81.477  36.737  1.00  0.00           C  
ATOM   1788  CE1 TYR B 214      89.473  84.131  36.008  1.00  0.00           C  
ATOM   1789  CE2 TYR B 214      88.741  82.206  37.246  1.00  0.00           C  
ATOM   1790  CZ  TYR B 214      88.577  83.527  36.884  1.00  0.00           C  
ATOM   1791  OH  TYR B 214      87.524  84.255  37.392  1.00  0.00           O  
ATOM   1792  N   LYS B 215      93.972  80.257  37.454  1.00  0.00           N  
ATOM   1793  CA  LYS B 215      94.212  79.845  38.797  1.00  0.00           C  
ATOM   1794  C   LYS B 215      95.150  80.844  39.400  1.00  0.00           C  
ATOM   1795  O   LYS B 215      94.970  81.273  40.538  1.00  0.00           O  
ATOM   1796  CB  LYS B 215      94.792  78.430  38.855  1.00  0.00           C  
ATOM   1797  CG  LYS B 215      93.807  77.330  38.483  1.00  0.00           C  
ATOM   1798  CD  LYS B 215      92.608  77.323  39.419  1.00  0.00           C  
ATOM   1799  CE  LYS B 215      91.719  76.112  39.172  1.00  0.00           C  
ATOM   1800  NZ  LYS B 215      90.421  76.219  39.892  1.00  0.00           N1+
ATOM   1801  N   GLU B 216      96.194  81.240  38.647  1.00  0.00           N  
ATOM   1802  CA  GLU B 216      97.072  82.284  39.100  1.00  0.00           C  
ATOM   1803  C   GLU B 216      96.430  83.644  39.197  1.00  0.00           C  
ATOM   1804  O   GLU B 216      96.694  84.384  40.144  1.00  0.00           O  
ATOM   1805  CB  GLU B 216      98.283  82.368  38.168  1.00  0.00           C  
ATOM   1806  CG  GLU B 216      99.303  83.427  38.557  1.00  0.00           C  
ATOM   1807  CD  GLU B 216     100.536  83.395  37.697  1.00  0.00           C  
ATOM   1808  OE1 GLU B 216     100.658  82.497  36.899  1.00  0.00           O  
ATOM   1809  OE2 GLU B 216     101.358  84.270  37.839  1.00  0.00           O1-
ATOM   1810  N   LEU B 217      95.595  84.033  38.215  1.00  0.00           N  
ATOM   1811  CA  LEU B 217      94.984  85.341  38.195  1.00  0.00           C  
ATOM   1812  C   LEU B 217      94.148  85.584  39.423  1.00  0.00           C  
ATOM   1813  O   LEU B 217      94.117  86.704  39.934  1.00  0.00           O  
ATOM   1814  CB  LEU B 217      94.113  85.499  36.943  1.00  0.00           C  
ATOM   1815  CG  LEU B 217      94.873  85.599  35.614  1.00  0.00           C  
ATOM   1816  CD1 LEU B 217      93.878  85.626  34.461  1.00  0.00           C  
ATOM   1817  CD2 LEU B 217      95.741  86.848  35.617  1.00  0.00           C  
ATOM   1818  N   VAL B 218      93.400  84.549  39.861  1.00  0.00           N  
ATOM   1819  CA  VAL B 218      92.609  84.434  41.065  1.00  0.00           C  
ATOM   1820  C   VAL B 218      93.472  84.428  42.311  1.00  0.00           C  
ATOM   1821  O   VAL B 218      93.172  85.110  43.289  1.00  0.00           O  
ATOM   1822  CB  VAL B 218      91.769  83.144  41.020  1.00  0.00           C  
ATOM   1823  CG1 VAL B 218      91.093  82.903  42.362  1.00  0.00           C  
ATOM   1824  CG2 VAL B 218      90.737  83.237  39.906  1.00  0.00           C  
ATOM   1825  N   LYS B 219      94.540  83.611  42.372  1.00  0.00           N  
ATOM   1826  CA  LYS B 219      95.456  83.718  43.477  1.00  0.00           C  
ATOM   1827  C   LYS B 219      96.000  85.109  43.682  1.00  0.00           C  
ATOM   1828  O   LYS B 219      96.184  85.511  44.828  1.00  0.00           O  
ATOM   1829  CB  LYS B 219      96.615  82.738  43.283  1.00  0.00           C  
ATOM   1830  CG  LYS B 219      97.634  82.736  44.415  1.00  0.00           C  
ATOM   1831  CD  LYS B 219      98.714  81.691  44.184  1.00  0.00           C  
ATOM   1832  CE  LYS B 219      99.753  81.714  45.295  1.00  0.00           C  
ATOM   1833  NZ  LYS B 219     100.814  80.690  45.086  1.00  0.00           N1+
ATOM   1834  N   ASN B 220      96.271  85.896  42.618  1.00  0.00           N  
ATOM   1835  CA  ASN B 220      96.821  87.202  42.875  1.00  0.00           C  
ATOM   1836  C   ASN B 220      95.806  88.265  42.586  1.00  0.00           C  
ATOM   1837  O   ASN B 220      96.149  89.382  42.203  1.00  0.00           O  
ATOM   1838  CB  ASN B 220      98.080  87.429  42.059  1.00  0.00           C  
ATOM   1839  CG  ASN B 220      99.209  86.526  42.476  1.00  0.00           C  
ATOM   1840  ND2 ASN B 220      99.891  85.961  41.513  1.00  0.00           N  
ATOM   1841  OD1 ASN B 220      99.462  86.341  43.672  1.00  0.00           O  
ATOM   1842  N   TYR B 221      94.521  87.965  42.844  1.00  0.00           N  
ATOM   1843  CA  TYR B 221      93.500  88.967  42.704  1.00  0.00           C  
ATOM   1844  C   TYR B 221      92.557  88.809  43.851  1.00  0.00           C  
ATOM   1845  O   TYR B 221      92.017  87.730  44.087  1.00  0.00           O  
ATOM   1846  CB  TYR B 221      92.768  88.843  41.366  1.00  0.00           C  
ATOM   1847  CG  TYR B 221      91.610  89.805  41.213  1.00  0.00           C  
ATOM   1848  CD1 TYR B 221      91.808  91.165  41.398  1.00  0.00           C  
ATOM   1849  CD2 TYR B 221      90.350  89.326  40.887  1.00  0.00           C  
ATOM   1850  CE1 TYR B 221      90.751  92.043  41.258  1.00  0.00           C  
ATOM   1851  CE2 TYR B 221      89.292  90.203  40.748  1.00  0.00           C  
ATOM   1852  CZ  TYR B 221      89.490  91.556  40.933  1.00  0.00           C  
ATOM   1853  OH  TYR B 221      88.437  92.431  40.792  1.00  0.00           O  
ATOM   1854  N   ASN B 222      92.367  89.898  44.617  1.00  0.00           N  
ATOM   1855  CA  ASN B 222      91.425  89.884  45.698  1.00  0.00           C  
ATOM   1856  C   ASN B 222      90.516  91.052  45.491  1.00  0.00           C  
ATOM   1857  O   ASN B 222      90.918  92.206  45.607  1.00  0.00           O  
ATOM   1858  CB  ASN B 222      92.112  89.940  47.049  1.00  0.00           C  
ATOM   1859  CG  ASN B 222      91.144  89.830  48.194  1.00  0.00           C  
ATOM   1860  ND2 ASN B 222      91.601  89.295  49.297  1.00  0.00           N  
ATOM   1861  OD1 ASN B 222      89.979  90.232  48.079  1.00  0.00           O  
ATOM   1862  N   PRO B 223      89.328  90.759  45.052  1.00  0.00           N  
ATOM   1863  CA  PRO B 223      88.350  91.776  44.773  1.00  0.00           C  
ATOM   1864  C   PRO B 223      87.746  92.467  45.933  1.00  0.00           C  
ATOM   1865  O   PRO B 223      87.199  93.558  45.769  1.00  0.00           O  
ATOM   1866  CB  PRO B 223      87.280  90.982  44.016  1.00  0.00           C  
ATOM   1867  CG  PRO B 223      87.366  89.612  44.591  1.00  0.00           C  
ATOM   1868  CD  PRO B 223      88.838  89.395  44.826  1.00  0.00           C  
ATOM   1869  N   LEU B 224      87.859  91.857  47.121  1.00  0.00           N  
ATOM   1870  CA  LEU B 224      87.377  92.504  48.288  1.00  0.00           C  
ATOM   1871  C   LEU B 224      88.407  93.509  48.591  1.00  0.00           C  
ATOM   1872  O   LEU B 224      88.118  94.592  49.103  1.00  0.00           O  
ATOM   1873  CB  LEU B 224      87.185  91.530  49.457  1.00  0.00           C  
ATOM   1874  CG  LEU B 224      86.095  90.468  49.267  1.00  0.00           C  
ATOM   1875  CD1 LEU B 224      86.108  89.509  50.450  1.00  0.00           C  
ATOM   1876  CD2 LEU B 224      84.742  91.149  49.130  1.00  0.00           C  
ATOM   1877  N   GLU B 225      89.663  93.151  48.278  1.00  0.00           N  
ATOM   1878  CA  GLU B 225      90.654  94.161  48.388  1.00  0.00           C  
ATOM   1879  C   GLU B 225      90.922  94.819  47.075  1.00  0.00           C  
ATOM   1880  O   GLU B 225      92.071  95.163  46.790  1.00  0.00           O  
ATOM   1881  CB  GLU B 225      91.950  93.566  48.944  1.00  0.00           C  
ATOM   1882  CG  GLU B 225      91.830  93.010  50.356  1.00  0.00           C  
ATOM   1883  CD  GLU B 225      93.120  92.429  50.867  1.00  0.00           C  
ATOM   1884  OE1 GLU B 225      94.074  92.406  50.127  1.00  0.00           O  
ATOM   1885  OE2 GLU B 225      93.150  92.006  51.998  1.00  0.00           O1-
ATOM   1886  N   ARG B 226      89.949  95.014  46.172  1.00  0.00           N  
ATOM   1887  CA  ARG B 226      90.610  95.652  45.073  1.00  0.00           C  
ATOM   1888  C   ARG B 226      90.430  96.946  45.756  1.00  0.00           C  
ATOM   1889  O   ARG B 226      89.389  97.097  46.390  1.00  0.00           O  
ATOM   1890  CB  ARG B 226      89.926  95.551  43.716  1.00  0.00           C  
ATOM   1891  CG  ARG B 226      90.663  96.238  42.578  1.00  0.00           C  
ATOM   1892  CD  ARG B 226      89.917  96.130  41.297  1.00  0.00           C  
ATOM   1893  NE  ARG B 226      90.603  96.810  40.211  1.00  0.00           N  
ATOM   1894  CZ  ARG B 226      90.499  98.126  39.944  1.00  0.00           C  
ATOM   1895  NH1 ARG B 226      89.734  98.889  40.692  1.00  0.00           N1+
ATOM   1896  NH2 ARG B 226      91.165  98.650  38.931  1.00  0.00           N  
ATOM   1897  N   PRO B 227      91.380  97.839  45.666  1.00  0.00           N  
ATOM   1898  CA  PRO B 227      91.295  99.128  46.299  1.00  0.00           C  
ATOM   1899  C   PRO B 227      90.079  99.858  45.861  1.00  0.00           C  
ATOM   1900  O   PRO B 227      89.525 100.641  46.635  1.00  0.00           O  
ATOM   1901  CB  PRO B 227      92.571  99.833  45.828  1.00  0.00           C  
ATOM   1902  CG  PRO B 227      93.524  98.721  45.554  1.00  0.00           C  
ATOM   1903  CD  PRO B 227      92.668  97.627  44.975  1.00  0.00           C  
ATOM   1904  N   VAL B 228      89.673  99.598  44.618  1.00  0.00           N  
ATOM   1905  CA  VAL B 228      88.556 100.174  43.967  1.00  0.00           C  
ATOM   1906  C   VAL B 228      89.024 101.469  43.466  1.00  0.00           C  
ATOM   1907  O   VAL B 228      89.704 102.218  44.166  1.00  0.00           O  
ATOM   1908  CB  VAL B 228      87.363 100.362  44.923  1.00  0.00           C  
ATOM   1909  CG1 VAL B 228      86.215 101.063  44.211  1.00  0.00           C  
ATOM   1910  CG2 VAL B 228      86.917  99.012  45.467  1.00  0.00           C  
ATOM   1911  N   ALA B 229      88.651 101.773  42.230  1.00  0.00           N  
ATOM   1912  CA  ALA B 229      89.077 103.025  41.739  1.00  0.00           C  
ATOM   1913  C   ALA B 229      88.602 104.059  42.693  1.00  0.00           C  
ATOM   1914  O   ALA B 229      87.429 104.132  43.057  1.00  0.00           O  
ATOM   1915  CB  ALA B 229      88.557 103.340  40.325  1.00  0.00           C  
ATOM   1916  N   ASN B 230      89.558 104.842  43.194  1.00  0.00           N  
ATOM   1917  CA  ASN B 230      89.295 105.707  44.287  1.00  0.00           C  
ATOM   1918  C   ASN B 230      90.169 106.870  44.006  1.00  0.00           C  
ATOM   1919  O   ASN B 230      90.747 106.962  42.923  1.00  0.00           O  
ATOM   1920  CB  ASN B 230      89.587 105.068  45.632  1.00  0.00           C  
ATOM   1921  CG  ASN B 230      91.020 104.634  45.768  1.00  0.00           C  
ATOM   1922  ND2 ASN B 230      91.226 103.367  46.019  1.00  0.00           N  
ATOM   1923  OD1 ASN B 230      91.941 105.449  45.647  1.00  0.00           O  
ATOM   1924  N   ASP B 231      90.261 107.807  44.960  1.00  0.00           N  
ATOM   1925  CA  ASP B 231      90.918 109.049  44.710  1.00  0.00           C  
ATOM   1926  C   ASP B 231      92.398 108.830  44.626  1.00  0.00           C  
ATOM   1927  O   ASP B 231      93.099 109.555  43.919  1.00  0.00           O  
ATOM   1928  CB  ASP B 231      90.597 110.067  45.809  1.00  0.00           C  
ATOM   1929  CG  ASP B 231      89.151 110.539  45.776  1.00  0.00           C  
ATOM   1930  OD1 ASP B 231      88.486 110.283  44.799  1.00  0.00           O  
ATOM   1931  OD2 ASP B 231      88.722 111.148  46.727  1.00  0.00           O1-
ATOM   1932  N   SER B 232      92.929 107.833  45.357  1.00  0.00           N  
ATOM   1933  CA  SER B 232      94.354 107.676  45.402  1.00  0.00           C  
ATOM   1934  C   SER B 232      94.776 107.001  44.139  1.00  0.00           C  
ATOM   1935  O   SER B 232      95.899 107.183  43.672  1.00  0.00           O  
ATOM   1936  CB  SER B 232      94.779 106.864  46.610  1.00  0.00           C  
ATOM   1937  OG  SER B 232      94.387 105.525  46.477  1.00  0.00           O  
ATOM   1938  N   GLN B 233      93.870 106.198  43.547  1.00  0.00           N  
ATOM   1939  CA  GLN B 233      94.189 105.596  42.287  1.00  0.00           C  
ATOM   1940  C   GLN B 233      92.945 105.601  41.456  1.00  0.00           C  
ATOM   1941  O   GLN B 233      92.131 104.683  41.534  1.00  0.00           O  
ATOM   1942  CB  GLN B 233      94.720 104.172  42.462  1.00  0.00           C  
ATOM   1943  CG  GLN B 233      95.012 103.452  41.157  1.00  0.00           C  
ATOM   1944  CD  GLN B 233      96.099 104.133  40.349  1.00  0.00           C  
ATOM   1945  NE2 GLN B 233      95.710 104.766  39.248  1.00  0.00           N  
ATOM   1946  OE1 GLN B 233      97.279 104.093  40.711  1.00  0.00           O  
ATOM   1947  N   PRO B 234      92.788 106.624  40.661  1.00  0.00           N  
ATOM   1948  CA  PRO B 234      91.627 106.671  39.813  1.00  0.00           C  
ATOM   1949  C   PRO B 234      91.756 105.761  38.632  1.00  0.00           C  
ATOM   1950  O   PRO B 234      92.860 105.307  38.335  1.00  0.00           O  
ATOM   1951  CB  PRO B 234      91.578 108.142  39.384  1.00  0.00           C  
ATOM   1952  CG  PRO B 234      93.007 108.563  39.358  1.00  0.00           C  
ATOM   1953  CD  PRO B 234      93.633 107.837  40.519  1.00  0.00           C  
ATOM   1954  N   LEU B 235      90.630 105.494  37.945  1.00  0.00           N  
ATOM   1955  CA  LEU B 235      90.569 104.625  36.806  1.00  0.00           C  
ATOM   1956  C   LEU B 235      89.964 105.446  35.699  1.00  0.00           C  
ATOM   1957  O   LEU B 235      88.958 106.124  35.913  1.00  0.00           O  
ATOM   1958  CB  LEU B 235      89.728 103.375  37.093  1.00  0.00           C  
ATOM   1959  CG  LEU B 235      89.537 102.417  35.912  1.00  0.00           C  
ATOM   1960  CD1 LEU B 235      90.872 101.778  35.552  1.00  0.00           C  
ATOM   1961  CD2 LEU B 235      88.505 101.360  36.276  1.00  0.00           C  
ATOM   1962  N   THR B 236      90.553 105.431  34.481  1.00  0.00           N  
ATOM   1963  CA  THR B 236      89.848 106.086  33.414  1.00  0.00           C  
ATOM   1964  C   THR B 236      89.129 105.059  32.620  1.00  0.00           C  
ATOM   1965  O   THR B 236      89.691 104.028  32.246  1.00  0.00           O  
ATOM   1966  CB  THR B 236      90.795 106.890  32.504  1.00  0.00           C  
ATOM   1967  CG2 THR B 236      90.022 107.528  31.361  1.00  0.00           C  
ATOM   1968  OG1 THR B 236      91.443 107.915  33.270  1.00  0.00           O  
ATOM   1969  N   VAL B 237      87.829 105.318  32.374  1.00  0.00           N  
ATOM   1970  CA  VAL B 237      87.055 104.376  31.639  1.00  0.00           C  
ATOM   1971  C   VAL B 237      86.404 105.066  30.486  1.00  0.00           C  
ATOM   1972  O   VAL B 237      85.828 106.147  30.615  1.00  0.00           O  
ATOM   1973  CB  VAL B 237      85.984 103.730  32.538  1.00  0.00           C  
ATOM   1974  CG1 VAL B 237      85.131 102.756  31.737  1.00  0.00           C  
ATOM   1975  CG2 VAL B 237      86.647 103.027  33.711  1.00  0.00           C  
ATOM   1976  N   TYR B 238      86.495 104.421  29.310  1.00  0.00           N  
ATOM   1977  CA  TYR B 238      85.917 104.892  28.089  1.00  0.00           C  
ATOM   1978  C   TYR B 238      84.610 104.191  27.946  1.00  0.00           C  
ATOM   1979  O   TYR B 238      84.448 103.063  28.412  1.00  0.00           O  
ATOM   1980  CB  TYR B 238      86.826 104.628  26.887  1.00  0.00           C  
ATOM   1981  CG  TYR B 238      88.092 105.457  26.886  1.00  0.00           C  
ATOM   1982  CD1 TYR B 238      89.195 105.038  27.616  1.00  0.00           C  
ATOM   1983  CD2 TYR B 238      88.148 106.635  26.156  1.00  0.00           C  
ATOM   1984  CE1 TYR B 238      90.351 105.796  27.615  1.00  0.00           C  
ATOM   1985  CE2 TYR B 238      89.304 107.392  26.155  1.00  0.00           C  
ATOM   1986  CZ  TYR B 238      90.403 106.976  26.881  1.00  0.00           C  
ATOM   1987  OH  TYR B 238      91.553 107.730  26.880  1.00  0.00           O  
ATOM   1988  N   PHE B 239      83.639 104.846  27.281  1.00  0.00           N  
ATOM   1989  CA  PHE B 239      82.310 104.311  27.295  1.00  0.00           C  
ATOM   1990  C   PHE B 239      81.665 104.574  25.973  1.00  0.00           C  
ATOM   1991  O   PHE B 239      81.764 105.672  25.426  1.00  0.00           O  
ATOM   1992  CB  PHE B 239      81.478 104.929  28.420  1.00  0.00           C  
ATOM   1993  CG  PHE B 239      80.141 104.276  28.615  1.00  0.00           C  
ATOM   1994  CD1 PHE B 239      80.034 103.073  29.298  1.00  0.00           C  
ATOM   1995  CD2 PHE B 239      78.987 104.861  28.116  1.00  0.00           C  
ATOM   1996  CE1 PHE B 239      78.803 102.470  29.477  1.00  0.00           C  
ATOM   1997  CE2 PHE B 239      77.755 104.261  28.295  1.00  0.00           C  
ATOM   1998  CZ  PHE B 239      77.664 103.065  28.976  1.00  0.00           C  
ATOM   1999  N   SER B 240      81.007 103.535  25.414  1.00  0.00           N  
ATOM   2000  CA  SER B 240      80.368 103.693  24.138  1.00  0.00           C  
ATOM   2001  C   SER B 240      79.100 102.896  24.142  1.00  0.00           C  
ATOM   2002  O   SER B 240      78.953 101.928  24.889  1.00  0.00           O  
ATOM   2003  CB  SER B 240      81.279 103.236  23.015  1.00  0.00           C  
ATOM   2004  OG  SER B 240      80.637 103.338  21.774  1.00  0.00           O  
ATOM   2005  N   LEU B 241      78.136 103.314  23.295  1.00  0.00           N  
ATOM   2006  CA  LEU B 241      76.868 102.661  23.177  1.00  0.00           C  
ATOM   2007  C   LEU B 241      76.771 102.079  21.815  1.00  0.00           C  
ATOM   2008  O   LEU B 241      77.450 102.505  20.884  1.00  0.00           O  
ATOM   2009  CB  LEU B 241      75.715 103.642  23.421  1.00  0.00           C  
ATOM   2010  CG  LEU B 241      75.642 104.248  24.829  1.00  0.00           C  
ATOM   2011  CD1 LEU B 241      74.450 105.192  24.915  1.00  0.00           C  
ATOM   2012  CD2 LEU B 241      75.531 103.133  25.856  1.00  0.00           C  
ATOM   2013  N   SER B 242      75.943 101.033  21.680  1.00  0.00           N  
ATOM   2014  CA  SER B 242      75.613 100.583  20.369  1.00  0.00           C  
ATOM   2015  C   SER B 242      74.140 100.357  20.448  1.00  0.00           C  
ATOM   2016  O   SER B 242      73.682  99.592  21.296  1.00  0.00           O  
ATOM   2017  CB  SER B 242      76.359  99.319  19.989  1.00  0.00           C  
ATOM   2018  OG  SER B 242      75.963  98.862  18.725  1.00  0.00           O  
ATOM   2019  N   LEU B 243      73.364 101.033  19.573  1.00  0.00           N  
ATOM   2020  CA  LEU B 243      71.929 100.957  19.598  1.00  0.00           C  
ATOM   2021  C   LEU B 243      71.504  99.889  18.644  1.00  0.00           C  
ATOM   2022  O   LEU B 243      71.721 100.005  17.439  1.00  0.00           O  
ATOM   2023  CB  LEU B 243      71.297 102.301  19.212  1.00  0.00           C  
ATOM   2024  CG  LEU B 243      69.765 102.317  19.134  1.00  0.00           C  
ATOM   2025  CD1 LEU B 243      69.183 101.982  20.501  1.00  0.00           C  
ATOM   2026  CD2 LEU B 243      69.295 103.685  18.658  1.00  0.00           C  
ATOM   2027  N   LEU B 244      70.928  98.790  19.177  1.00  0.00           N  
ATOM   2028  CA  LEU B 244      70.494  97.704  18.346  1.00  0.00           C  
ATOM   2029  C   LEU B 244      69.161  97.976  17.751  1.00  0.00           C  
ATOM   2030  O   LEU B 244      69.009  97.960  16.530  1.00  0.00           O  
ATOM   2031  CB  LEU B 244      70.437  96.403  19.155  1.00  0.00           C  
ATOM   2032  CG  LEU B 244      70.051  95.145  18.367  1.00  0.00           C  
ATOM   2033  CD1 LEU B 244      71.099  94.876  17.296  1.00  0.00           C  
ATOM   2034  CD2 LEU B 244      69.928  93.965  19.320  1.00  0.00           C  
ATOM   2035  N   GLN B 245      68.145  98.230  18.594  1.00  0.00           N  
ATOM   2036  CA  GLN B 245      66.872  98.511  18.017  1.00  0.00           C  
ATOM   2037  C   GLN B 245      65.983  99.052  19.068  1.00  0.00           C  
ATOM   2038  O   GLN B 245      65.924  98.564  20.196  1.00  0.00           O  
ATOM   2039  CB  GLN B 245      66.256  97.258  17.389  1.00  0.00           C  
ATOM   2040  CG  GLN B 245      64.986  97.518  16.598  1.00  0.00           C  
ATOM   2041  CD  GLN B 245      64.555  96.315  15.781  1.00  0.00           C  
ATOM   2042  NE2 GLN B 245      64.737  96.397  14.469  1.00  0.00           N  
ATOM   2043  OE1 GLN B 245      64.063  95.322  16.326  1.00  0.00           O  
ATOM   2044  N   ILE B 246      65.257 100.110  18.685  1.00  0.00           N  
ATOM   2045  CA  ILE B 246      64.336 100.712  19.589  1.00  0.00           C  
ATOM   2046  C   ILE B 246      63.090  99.889  19.469  1.00  0.00           C  
ATOM   2047  O   ILE B 246      62.637  99.596  18.366  1.00  0.00           O  
ATOM   2048  CB  ILE B 246      64.062 102.189  19.254  1.00  0.00           C  
ATOM   2049  CG1 ILE B 246      65.329 103.025  19.455  1.00  0.00           C  
ATOM   2050  CG2 ILE B 246      62.925 102.727  20.111  1.00  0.00           C  
ATOM   2051  CD1 ILE B 246      65.228 104.429  18.901  1.00  0.00           C  
ATOM   2052  N   MET B 247      62.514  99.478  20.616  1.00  0.00           N  
ATOM   2053  CA  MET B 247      61.266  98.757  20.648  1.00  0.00           C  
ATOM   2054  C   MET B 247      60.081  99.658  20.698  1.00  0.00           C  
ATOM   2055  O   MET B 247      59.210  99.559  19.839  1.00  0.00           O  
ATOM   2056  CB  MET B 247      61.244  97.807  21.842  1.00  0.00           C  
ATOM   2057  CG  MET B 247      62.245  96.663  21.758  1.00  0.00           C  
ATOM   2058  SD  MET B 247      62.276  95.652  23.251  1.00  0.00           S  
ATOM   2059  CE  MET B 247      60.712  94.793  23.111  1.00  0.00           C  
ATOM   2060  N   ASP B 248      59.992 100.563  21.691  1.00  0.00           N  
ATOM   2061  CA  ASP B 248      58.907 101.497  21.591  1.00  0.00           C  
ATOM   2062  C   ASP B 248      59.093 102.582  22.593  1.00  0.00           C  
ATOM   2063  O   ASP B 248      59.815 102.421  23.576  1.00  0.00           O  
ATOM   2064  CB  ASP B 248      57.560 100.804  21.812  1.00  0.00           C  
ATOM   2065  CG  ASP B 248      56.398 101.550  21.169  1.00  0.00           C  
ATOM   2066  OD1 ASP B 248      56.636 102.552  20.540  1.00  0.00           O  
ATOM   2067  OD2 ASP B 248      55.283 101.109  21.314  1.00  0.00           O1-
ATOM   2068  N   VAL B 249      58.462 103.741  22.320  1.00  0.00           N  
ATOM   2069  CA  VAL B 249      58.590 104.889  23.163  1.00  0.00           C  
ATOM   2070  C   VAL B 249      57.221 105.104  23.719  1.00  0.00           C  
ATOM   2071  O   VAL B 249      56.259 105.266  22.968  1.00  0.00           O  
ATOM   2072  CB  VAL B 249      59.069 106.130  22.386  1.00  0.00           C  
ATOM   2073  CG1 VAL B 249      59.161 107.335  23.310  1.00  0.00           C  
ATOM   2074  CG2 VAL B 249      60.415 105.845  21.737  1.00  0.00           C  
ATOM   2075  N   ASP B 250      57.082 105.118  25.054  1.00  0.00           N  
ATOM   2076  CA  ASP B 250      55.809 105.455  25.611  1.00  0.00           C  
ATOM   2077  C   ASP B 250      55.762 106.941  25.615  1.00  0.00           C  
ATOM   2078  O   ASP B 250      56.539 107.583  26.315  1.00  0.00           O  
ATOM   2079  CB  ASP B 250      55.628 104.895  27.024  1.00  0.00           C  
ATOM   2080  CG  ASP B 250      54.254 105.196  27.609  1.00  0.00           C  
ATOM   2081  OD1 ASP B 250      53.651 106.157  27.193  1.00  0.00           O  
ATOM   2082  OD2 ASP B 250      53.821 104.463  28.466  1.00  0.00           O1-
ATOM   2083  N   GLU B 251      54.858 107.518  24.799  1.00  0.00           N  
ATOM   2084  CA  GLU B 251      54.802 108.935  24.589  1.00  0.00           C  
ATOM   2085  C   GLU B 251      54.117 109.597  25.737  1.00  0.00           C  
ATOM   2086  O   GLU B 251      54.238 110.804  25.921  1.00  0.00           O  
ATOM   2087  CB  GLU B 251      54.072 109.262  23.284  1.00  0.00           C  
ATOM   2088  CG  GLU B 251      54.784 108.779  22.028  1.00  0.00           C  
ATOM   2089  CD  GLU B 251      54.022 109.088  20.768  1.00  0.00           C  
ATOM   2090  OE1 GLU B 251      53.069 109.826  20.840  1.00  0.00           O  
ATOM   2091  OE2 GLU B 251      54.395 108.585  19.734  1.00  0.00           O1-
ATOM   2092  N   LYS B 252      53.366 108.821  26.540  1.00  0.00           N  
ATOM   2093  CA  LYS B 252      52.642 109.402  27.635  1.00  0.00           C  
ATOM   2094  C   LYS B 252      53.564 109.501  28.809  1.00  0.00           C  
ATOM   2095  O   LYS B 252      53.590 110.507  29.512  1.00  0.00           O  
ATOM   2096  CB  LYS B 252      51.404 108.575  27.986  1.00  0.00           C  
ATOM   2097  CG  LYS B 252      50.562 109.153  29.115  1.00  0.00           C  
ATOM   2098  CD  LYS B 252      49.289 108.345  29.324  1.00  0.00           C  
ATOM   2099  CE  LYS B 252      48.445 108.921  30.452  1.00  0.00           C  
ATOM   2100  NZ  LYS B 252      47.193 108.145  30.662  1.00  0.00           N1+
ATOM   2101  N   ASN B 253      54.309 108.419  29.071  1.00  0.00           N  
ATOM   2102  CA  ASN B 253      55.190 108.296  30.197  1.00  0.00           C  
ATOM   2103  C   ASN B 253      56.601 108.633  29.801  1.00  0.00           C  
ATOM   2104  O   ASN B 253      57.504 108.634  30.638  1.00  0.00           O  
ATOM   2105  CB  ASN B 253      55.114 106.900  30.788  1.00  0.00           C  
ATOM   2106  CG  ASN B 253      53.797 106.628  31.459  1.00  0.00           C  
ATOM   2107  ND2 ASN B 253      53.072 105.662  30.954  1.00  0.00           N  
ATOM   2108  OD1 ASN B 253      53.434 107.293  32.436  1.00  0.00           O  
ATOM   2109  N   GLN B 254      56.841 108.934  28.510  1.00  0.00           N  
ATOM   2110  CA  GLN B 254      58.148 109.354  28.082  1.00  0.00           C  
ATOM   2111  C   GLN B 254      59.134 108.271  28.426  1.00  0.00           C  
ATOM   2112  O   GLN B 254      60.135 108.524  29.097  1.00  0.00           O  
ATOM   2113  CB  GLN B 254      58.548 110.677  28.739  1.00  0.00           C  
ATOM   2114  CG  GLN B 254      57.561 111.809  28.510  1.00  0.00           C  
ATOM   2115  CD  GLN B 254      58.075 113.139  29.028  1.00  0.00           C  
ATOM   2116  NE2 GLN B 254      57.882 113.384  30.319  1.00  0.00           N  
ATOM   2117  OE1 GLN B 254      58.640 113.937  28.275  1.00  0.00           O  
ATOM   2118  N   VAL B 255      58.869 107.017  27.983  1.00  0.00           N  
ATOM   2119  CA  VAL B 255      59.756 105.927  28.292  1.00  0.00           C  
ATOM   2120  C   VAL B 255      60.303 105.344  27.020  1.00  0.00           C  
ATOM   2121  O   VAL B 255      59.558 104.984  26.108  1.00  0.00           O  
ATOM   2122  CB  VAL B 255      59.021 104.835  29.090  1.00  0.00           C  
ATOM   2123  CG1 VAL B 255      59.935 103.643  29.330  1.00  0.00           C  
ATOM   2124  CG2 VAL B 255      58.520 105.404  30.408  1.00  0.00           C  
ATOM   2125  N   LEU B 256      61.645 105.227  26.939  1.00  0.00           N  
ATOM   2126  CA  LEU B 256      62.274 104.609  25.806  1.00  0.00           C  
ATOM   2127  C   LEU B 256      62.614 103.201  26.212  1.00  0.00           C  
ATOM   2128  O   LEU B 256      63.510 102.977  27.025  1.00  0.00           O  
ATOM   2129  CB  LEU B 256      63.532 105.374  25.379  1.00  0.00           C  
ATOM   2130  CG  LEU B 256      64.396 104.691  24.310  1.00  0.00           C  
ATOM   2131  CD1 LEU B 256      63.602 104.572  23.017  1.00  0.00           C  
ATOM   2132  CD2 LEU B 256      65.670 105.495  24.098  1.00  0.00           C  
ATOM   2133  N   THR B 257      61.918 102.205  25.634  1.00  0.00           N  
ATOM   2134  CA  THR B 257      62.290 100.828  25.822  1.00  0.00           C  
ATOM   2135  C   THR B 257      63.135 100.450  24.643  1.00  0.00           C  
ATOM   2136  O   THR B 257      62.653 100.434  23.511  1.00  0.00           O  
ATOM   2137  CB  THR B 257      61.068  99.898  25.941  1.00  0.00           C  
ATOM   2138  CG2 THR B 257      61.512  98.451  26.090  1.00  0.00           C  
ATOM   2139  OG1 THR B 257      60.287 100.275  27.081  1.00  0.00           O  
ATOM   2140  N   THR B 258      64.428 100.135  24.876  1.00  0.00           N  
ATOM   2141  CA  THR B 258      65.357  99.949  23.794  1.00  0.00           C  
ATOM   2142  C   THR B 258      66.372  98.935  24.191  1.00  0.00           C  
ATOM   2143  O   THR B 258      66.675  98.766  25.373  1.00  0.00           O  
ATOM   2144  CB  THR B 258      66.054 101.265  23.404  1.00  0.00           C  
ATOM   2145  CG2 THR B 258      66.885 101.793  24.564  1.00  0.00           C  
ATOM   2146  OG1 THR B 258      66.907 101.041  22.273  1.00  0.00           O  
ATOM   2147  N   ASN B 259      66.909  98.225  23.177  1.00  0.00           N  
ATOM   2148  CA  ASN B 259      67.916  97.226  23.374  1.00  0.00           C  
ATOM   2149  C   ASN B 259      69.212  97.874  23.012  1.00  0.00           C  
ATOM   2150  O   ASN B 259      69.453  98.189  21.846  1.00  0.00           O  
ATOM   2151  CB  ASN B 259      67.657  95.979  22.548  1.00  0.00           C  
ATOM   2152  CG  ASN B 259      68.656  94.889  22.816  1.00  0.00           C  
ATOM   2153  ND2 ASN B 259      68.247  93.661  22.620  1.00  0.00           N  
ATOM   2154  OD1 ASN B 259      69.799  95.159  23.203  1.00  0.00           O  
ATOM   2155  N   ILE B 260      70.087  98.094  24.010  1.00  0.00           N  
ATOM   2156  CA  ILE B 260      71.353  98.681  23.678  1.00  0.00           C  
ATOM   2157  C   ILE B 260      72.471  97.853  24.232  1.00  0.00           C  
ATOM   2158  O   ILE B 260      72.270  97.010  25.105  1.00  0.00           O  
ATOM   2159  CB  ILE B 260      71.457 100.120  24.217  1.00  0.00           C  
ATOM   2160  CG1 ILE B 260      71.339 100.129  25.743  1.00  0.00           C  
ATOM   2161  CG2 ILE B 260      70.386 101.000  23.592  1.00  0.00           C  
ATOM   2162  CD1 ILE B 260      71.586 101.483  26.367  1.00  0.00           C  
ATOM   2163  N   TRP B 261      73.699  98.088  23.727  1.00  0.00           N  
ATOM   2164  CA  TRP B 261      74.845  97.384  24.225  1.00  0.00           C  
ATOM   2165  C   TRP B 261      75.666  98.435  24.909  1.00  0.00           C  
ATOM   2166  O   TRP B 261      75.825  99.534  24.382  1.00  0.00           O  
ATOM   2167  CB  TRP B 261      75.636  96.702  23.108  1.00  0.00           C  
ATOM   2168  CG  TRP B 261      74.830  95.715  22.319  1.00  0.00           C  
ATOM   2169  CD1 TRP B 261      73.992  95.993  21.281  1.00  0.00           C  
ATOM   2170  CD2 TRP B 261      74.780  94.281  22.503  1.00  0.00           C  
ATOM   2171  CE2 TRP B 261      73.898  93.776  21.543  1.00  0.00           C  
ATOM   2172  CE3 TRP B 261      75.404  93.396  23.392  1.00  0.00           C  
ATOM   2173  NE1 TRP B 261      73.426  94.834  20.807  1.00  0.00           N  
ATOM   2174  CZ2 TRP B 261      73.617  92.423  21.443  1.00  0.00           C  
ATOM   2175  CZ3 TRP B 261      75.124  92.038  23.290  1.00  0.00           C  
ATOM   2176  CH2 TRP B 261      74.254  91.565  22.340  1.00  0.00           C  
ATOM   2177  N   LEU B 262      76.186  98.144  26.121  1.00  0.00           N  
ATOM   2178  CA  LEU B 262      77.060  99.100  26.755  1.00  0.00           C  
ATOM   2179  C   LEU B 262      78.483  98.671  26.555  1.00  0.00           C  
ATOM   2180  O   LEU B 262      78.830  97.505  26.735  1.00  0.00           O  
ATOM   2181  CB  LEU B 262      76.750  99.217  28.253  1.00  0.00           C  
ATOM   2182  CG  LEU B 262      75.268  99.383  28.613  1.00  0.00           C  
ATOM   2183  CD1 LEU B 262      75.128  99.549  30.121  1.00  0.00           C  
ATOM   2184  CD2 LEU B 262      74.698 100.586  27.876  1.00  0.00           C  
ATOM   2185  N   GLN B 263      79.364  99.620  26.187  1.00  0.00           N  
ATOM   2186  CA  GLN B 263      80.744  99.273  26.007  1.00  0.00           C  
ATOM   2187  C   GLN B 263      81.578  99.915  27.065  1.00  0.00           C  
ATOM   2188  O   GLN B 263      81.490 101.117  27.317  1.00  0.00           O  
ATOM   2189  CB  GLN B 263      81.236  99.696  24.621  1.00  0.00           C  
ATOM   2190  CG  GLN B 263      82.688  99.345  24.342  1.00  0.00           C  
ATOM   2191  CD  GLN B 263      83.138  99.796  22.965  1.00  0.00           C  
ATOM   2192  NE2 GLN B 263      84.399 100.199  22.858  1.00  0.00           N  
ATOM   2193  OE1 GLN B 263      82.361  99.781  22.006  1.00  0.00           O  
ATOM   2194  N   MET B 264      82.414  99.094  27.737  1.00  0.00           N  
ATOM   2195  CA  MET B 264      83.268  99.611  28.771  1.00  0.00           C  
ATOM   2196  C   MET B 264      84.676  99.195  28.471  1.00  0.00           C  
ATOM   2197  O   MET B 264      84.931  98.035  28.150  1.00  0.00           O  
ATOM   2198  CB  MET B 264      82.828  99.113  30.147  1.00  0.00           C  
ATOM   2199  CG  MET B 264      81.418  99.528  30.544  1.00  0.00           C  
ATOM   2200  SD  MET B 264      80.951  98.925  32.179  1.00  0.00           S  
ATOM   2201  CE  MET B 264      79.213  99.350  32.213  1.00  0.00           C  
ATOM   2202  N   SER B 265      85.636 100.144  28.577  1.00  0.00           N  
ATOM   2203  CA  SER B 265      86.996  99.848  28.214  1.00  0.00           C  
ATOM   2204  C   SER B 265      87.926 100.480  29.217  1.00  0.00           C  
ATOM   2205  O   SER B 265      87.891 101.694  29.413  1.00  0.00           O  
ATOM   2206  CB  SER B 265      87.300 100.357  26.818  1.00  0.00           C  
ATOM   2207  OG  SER B 265      88.645 100.146  26.489  1.00  0.00           O  
ATOM   2208  N   TRP B 266      88.779  99.660  29.883  1.00  0.00           N  
ATOM   2209  CA  TRP B 266      89.758 100.156  30.824  1.00  0.00           C  
ATOM   2210  C   TRP B 266      90.768  99.058  31.072  1.00  0.00           C  
ATOM   2211  O   TRP B 266      90.515  97.901  30.740  1.00  0.00           O  
ATOM   2212  CB  TRP B 266      89.099 100.581  32.138  1.00  0.00           C  
ATOM   2213  CG  TRP B 266      88.197  99.535  32.722  1.00  0.00           C  
ATOM   2214  CD1 TRP B 266      86.898  99.300  32.386  1.00  0.00           C  
ATOM   2215  CD2 TRP B 266      88.526  98.571  33.751  1.00  0.00           C  
ATOM   2216  CE2 TRP B 266      87.379  97.804  33.972  1.00  0.00           C  
ATOM   2217  CE3 TRP B 266      89.683  98.302  34.491  1.00  0.00           C  
ATOM   2218  NE1 TRP B 266      86.396  98.262  33.131  1.00  0.00           N  
ATOM   2219  CZ2 TRP B 266      87.349  96.780  34.905  1.00  0.00           C  
ATOM   2220  CZ3 TRP B 266      89.654  97.276  35.427  1.00  0.00           C  
ATOM   2221  CH2 TRP B 266      88.518  96.534  35.628  1.00  0.00           C  
ATOM   2222  N   THR B 267      91.965  99.395  31.620  1.00  0.00           N  
ATOM   2223  CA  THR B 267      93.013  98.407  31.760  1.00  0.00           C  
ATOM   2224  C   THR B 267      93.327  98.172  33.218  1.00  0.00           C  
ATOM   2225  O   THR B 267      92.902  98.955  34.069  1.00  0.00           O  
ATOM   2226  CB  THR B 267      94.291  98.837  31.015  1.00  0.00           C  
ATOM   2227  CG2 THR B 267      93.972  99.192  29.572  1.00  0.00           C  
ATOM   2228  OG1 THR B 267      94.868  99.975  31.667  1.00  0.00           O  
ATOM   2229  N   ASP B 268      94.066  97.074  33.552  1.00  0.00           N  
ATOM   2230  CA  ASP B 268      94.468  96.825  34.921  1.00  0.00           C  
ATOM   2231  C   ASP B 268      95.746  96.020  34.954  1.00  0.00           C  
ATOM   2232  O   ASP B 268      96.281  95.622  33.921  1.00  0.00           O  
ATOM   2233  CB  ASP B 268      93.367  96.087  35.685  1.00  0.00           C  
ATOM   2234  CG  ASP B 268      93.348  96.425  37.170  1.00  0.00           C  
ATOM   2235  OD1 ASP B 268      94.364  96.835  37.680  1.00  0.00           O  
ATOM   2236  OD2 ASP B 268      92.318  96.270  37.781  1.00  0.00           O1-
ATOM   2237  N   HIS B 269      96.297  95.846  36.178  1.00  0.00           N  
ATOM   2238  CA  HIS B 269      97.465  95.069  36.523  1.00  0.00           C  
ATOM   2239  C   HIS B 269      97.227  93.685  37.082  1.00  0.00           C  
ATOM   2240  O   HIS B 269      98.091  92.819  36.954  1.00  0.00           O  
ATOM   2241  CB  HIS B 269      98.307  95.854  37.534  1.00  0.00           C  
ATOM   2242  CG  HIS B 269      98.900  97.111  36.974  1.00  0.00           C  
ATOM   2243  CD2 HIS B 269      98.648  98.413  37.248  1.00  0.00           C  
ATOM   2244  ND1 HIS B 269      99.884  97.102  36.009  1.00  0.00           N  
ATOM   2245  CE1 HIS B 269     100.211  98.348  35.709  1.00  0.00           C  
ATOM   2246  NE2 HIS B 269      99.477  99.161  36.447  1.00  0.00           N  
ATOM   2247  N   TYR B 270      96.082  93.438  37.747  1.00  0.00           N  
ATOM   2248  CA  TYR B 270      95.783  92.124  38.277  1.00  0.00           C  
ATOM   2249  C   TYR B 270      95.594  91.084  37.205  1.00  0.00           C  
ATOM   2250  O   TYR B 270      95.739  89.886  37.452  1.00  0.00           O  
ATOM   2251  CB  TYR B 270      94.535  92.188  39.160  1.00  0.00           C  
ATOM   2252  CG  TYR B 270      94.714  93.021  40.411  1.00  0.00           C  
ATOM   2253  CD1 TYR B 270      94.084  94.251  40.522  1.00  0.00           C  
ATOM   2254  CD2 TYR B 270      95.508  92.552  41.446  1.00  0.00           C  
ATOM   2255  CE1 TYR B 270      94.247  95.011  41.664  1.00  0.00           C  
ATOM   2256  CE2 TYR B 270      95.671  93.312  42.590  1.00  0.00           C  
ATOM   2257  CZ  TYR B 270      95.044  94.536  42.700  1.00  0.00           C  
ATOM   2258  OH  TYR B 270      95.207  95.292  43.837  1.00  0.00           O  
ATOM   2259  N   LEU B 271      95.223  91.537  35.999  1.00  0.00           N  
ATOM   2260  CA  LEU B 271      94.951  90.811  34.788  1.00  0.00           C  
ATOM   2261  C   LEU B 271      96.101  90.721  33.815  1.00  0.00           C  
ATOM   2262  O   LEU B 271      95.863  90.535  32.621  1.00  0.00           O  
ATOM   2263  CB  LEU B 271      93.754  91.458  34.080  1.00  0.00           C  
ATOM   2264  CG  LEU B 271      92.439  91.467  34.870  1.00  0.00           C  
ATOM   2265  CD1 LEU B 271      91.369  92.195  34.068  1.00  0.00           C  
ATOM   2266  CD2 LEU B 271      92.018  90.036  35.170  1.00  0.00           C  
ATOM   2267  N   GLN B 272      97.344  91.024  34.228  1.00  0.00           N  
ATOM   2268  CA  GLN B 272      98.471  90.933  33.325  1.00  0.00           C  
ATOM   2269  C   GLN B 272      99.257  89.653  33.489  1.00  0.00           C  
ATOM   2270  O   GLN B 272      99.389  89.114  34.589  1.00  0.00           O  
ATOM   2271  CB  GLN B 272      99.399  92.135  33.526  1.00  0.00           C  
ATOM   2272  CG  GLN B 272      98.770  93.472  33.178  1.00  0.00           C  
ATOM   2273  CD  GLN B 272      99.723  94.633  33.391  1.00  0.00           C  
ATOM   2274  NE2 GLN B 272      99.808  95.518  32.404  1.00  0.00           N  
ATOM   2275  OE1 GLN B 272     100.378  94.734  34.433  1.00  0.00           O  
ATOM   2276  N   TRP B 273      99.773  89.111  32.353  1.00  0.00           N  
ATOM   2277  CA  TRP B 273     100.621  87.944  32.349  1.00  0.00           C  
ATOM   2278  C   TRP B 273     101.418  87.952  31.076  1.00  0.00           C  
ATOM   2279  O   TRP B 273     101.157  88.748  30.174  1.00  0.00           O  
ATOM   2280  CB  TRP B 273      99.798  86.658  32.452  1.00  0.00           C  
ATOM   2281  CG  TRP B 273      98.933  86.403  31.256  1.00  0.00           C  
ATOM   2282  CD1 TRP B 273      99.280  85.718  30.130  1.00  0.00           C  
ATOM   2283  CD2 TRP B 273      97.563  86.831  31.059  1.00  0.00           C  
ATOM   2284  CE2 TRP B 273      97.167  86.366  29.802  1.00  0.00           C  
ATOM   2285  CE3 TRP B 273      96.655  87.559  31.837  1.00  0.00           C  
ATOM   2286  NE1 TRP B 273      98.226  85.692  29.249  1.00  0.00           N  
ATOM   2287  CZ2 TRP B 273      95.898  86.606  29.297  1.00  0.00           C  
ATOM   2288  CZ3 TRP B 273      95.383  87.799  31.332  1.00  0.00           C  
ATOM   2289  CH2 TRP B 273      95.015  87.333  30.095  1.00  0.00           C  
ATOM   2290  N   ASN B 274     102.448  87.077  30.990  1.00  0.00           N  
ATOM   2291  CA  ASN B 274     103.291  87.032  29.827  1.00  0.00           C  
ATOM   2292  C   ASN B 274     102.880  85.859  28.999  1.00  0.00           C  
ATOM   2293  O   ASN B 274     102.515  84.806  29.520  1.00  0.00           O  
ATOM   2294  CB  ASN B 274     104.759  86.954  30.205  1.00  0.00           C  
ATOM   2295  CG  ASN B 274     105.247  88.198  30.894  1.00  0.00           C  
ATOM   2296  ND2 ASN B 274     105.961  88.024  31.976  1.00  0.00           N  
ATOM   2297  OD1 ASN B 274     104.976  89.318  30.444  1.00  0.00           O  
ATOM   2298  N   VAL B 275     102.937  86.028  27.666  1.00  0.00           N  
ATOM   2299  CA  VAL B 275     102.582  85.000  26.728  1.00  0.00           C  
ATOM   2300  C   VAL B 275     103.726  84.048  26.567  1.00  0.00           C  
ATOM   2301  O   VAL B 275     103.596  83.007  25.921  1.00  0.00           O  
ATOM   2302  CB  VAL B 275     102.219  85.609  25.361  1.00  0.00           C  
ATOM   2303  CG1 VAL B 275     101.046  86.567  25.502  1.00  0.00           C  
ATOM   2304  CG2 VAL B 275     103.428  86.319  24.772  1.00  0.00           C  
ATOM   2305  N   SER B 276     104.890  84.382  27.154  1.00  0.00           N  
ATOM   2306  CA  SER B 276     105.993  83.465  27.206  1.00  0.00           C  
ATOM   2307  C   SER B 276     105.877  82.551  28.392  1.00  0.00           C  
ATOM   2308  O   SER B 276     106.463  81.469  28.391  1.00  0.00           O  
ATOM   2309  CB  SER B 276     107.302  84.228  27.266  1.00  0.00           C  
ATOM   2310  OG  SER B 276     107.418  84.933  28.471  1.00  0.00           O  
ATOM   2311  N   GLU B 277     105.135  82.954  29.441  1.00  0.00           N  
ATOM   2312  CA  GLU B 277     104.931  82.101  30.584  1.00  0.00           C  
ATOM   2313  C   GLU B 277     103.735  81.220  30.386  1.00  0.00           C  
ATOM   2314  O   GLU B 277     103.701  80.088  30.868  1.00  0.00           O  
ATOM   2315  CB  GLU B 277     104.755  82.936  31.855  1.00  0.00           C  
ATOM   2316  CG  GLU B 277     105.977  83.755  32.243  1.00  0.00           C  
ATOM   2317  CD  GLU B 277     105.724  84.667  33.411  1.00  0.00           C  
ATOM   2318  OE1 GLU B 277     104.757  84.461  34.103  1.00  0.00           O  
ATOM   2319  OE2 GLU B 277     106.501  85.573  33.610  1.00  0.00           O1-
ATOM   2320  N   TYR B 278     102.692  81.722  29.706  1.00  0.00           N  
ATOM   2321  CA  TYR B 278     101.614  80.856  29.317  1.00  0.00           C  
ATOM   2322  C   TYR B 278     101.576  81.005  27.846  1.00  0.00           C  
ATOM   2323  O   TYR B 278     101.030  81.983  27.347  1.00  0.00           O  
ATOM   2324  CB  TYR B 278     100.282  81.234  29.967  1.00  0.00           C  
ATOM   2325  CG  TYR B 278     100.244  81.004  31.462  1.00  0.00           C  
ATOM   2326  CD1 TYR B 278     100.551  82.041  32.330  1.00  0.00           C  
ATOM   2327  CD2 TYR B 278      99.902  79.757  31.963  1.00  0.00           C  
ATOM   2328  CE1 TYR B 278     100.517  81.831  33.696  1.00  0.00           C  
ATOM   2329  CE2 TYR B 278      99.868  79.547  33.328  1.00  0.00           C  
ATOM   2330  CZ  TYR B 278     100.174  80.578  34.192  1.00  0.00           C  
ATOM   2331  OH  TYR B 278     100.139  80.369  35.552  1.00  0.00           O  
ATOM   2332  N   PRO B 279     102.045  79.993  27.169  1.00  0.00           N  
ATOM   2333  CA  PRO B 279     102.189  80.012  25.741  1.00  0.00           C  
ATOM   2334  C   PRO B 279     101.004  80.350  24.900  1.00  0.00           C  
ATOM   2335  O   PRO B 279     100.067  79.558  24.794  1.00  0.00           O  
ATOM   2336  CB  PRO B 279     102.628  78.568  25.471  1.00  0.00           C  
ATOM   2337  CG  PRO B 279     103.446  78.206  26.662  1.00  0.00           C  
ATOM   2338  CD  PRO B 279     102.736  78.859  27.817  1.00  0.00           C  
ATOM   2339  N   GLY B 280     101.093  81.543  24.276  1.00  0.00           N  
ATOM   2340  CA  GLY B 280     100.178  82.071  23.312  1.00  0.00           C  
ATOM   2341  C   GLY B 280      98.917  82.588  23.922  1.00  0.00           C  
ATOM   2342  O   GLY B 280      97.981  82.911  23.195  1.00  0.00           O  
ATOM   2343  N   VAL B 281      98.837  82.698  25.258  1.00  0.00           N  
ATOM   2344  CA  VAL B 281      97.583  83.084  25.840  1.00  0.00           C  
ATOM   2345  C   VAL B 281      97.489  84.586  25.796  1.00  0.00           C  
ATOM   2346  O   VAL B 281      98.007  85.274  26.673  1.00  0.00           O  
ATOM   2347  CB  VAL B 281      97.471  82.585  27.293  1.00  0.00           C  
ATOM   2348  CG1 VAL B 281      96.132  82.987  27.893  1.00  0.00           C  
ATOM   2349  CG2 VAL B 281      97.651  81.075  27.337  1.00  0.00           C  
ATOM   2350  N   LYS B 282      96.938  85.128  24.686  1.00  0.00           N  
ATOM   2351  CA  LYS B 282      96.696  86.537  24.522  1.00  0.00           C  
ATOM   2352  C   LYS B 282      95.340  87.018  24.981  1.00  0.00           C  
ATOM   2353  O   LYS B 282      95.227  88.085  25.586  1.00  0.00           O  
ATOM   2354  CB  LYS B 282      96.891  86.914  23.053  1.00  0.00           C  
ATOM   2355  CG  LYS B 282      98.331  86.829  22.567  1.00  0.00           C  
ATOM   2356  CD  LYS B 282      98.444  87.215  21.099  1.00  0.00           C  
ATOM   2357  CE  LYS B 282      99.883  87.130  20.613  1.00  0.00           C  
ATOM   2358  NZ  LYS B 282     100.003  87.469  19.168  1.00  0.00           N1+
ATOM   2359  N   THR B 283      94.259  86.250  24.710  1.00  0.00           N  
ATOM   2360  CA  THR B 283      92.970  86.680  25.193  1.00  0.00           C  
ATOM   2361  C   THR B 283      92.224  85.513  25.763  1.00  0.00           C  
ATOM   2362  O   THR B 283      92.198  84.433  25.172  1.00  0.00           O  
ATOM   2363  CB  THR B 283      92.136  87.338  24.077  1.00  0.00           C  
ATOM   2364  CG2 THR B 283      90.800  87.817  24.621  1.00  0.00           C  
ATOM   2365  OG1 THR B 283      92.856  88.452  23.535  1.00  0.00           O  
ATOM   2366  N   VAL B 284      91.592  85.712  26.941  1.00  0.00           N  
ATOM   2367  CA  VAL B 284      90.894  84.655  27.618  1.00  0.00           C  
ATOM   2368  C   VAL B 284      89.475  85.093  27.847  1.00  0.00           C  
ATOM   2369  O   VAL B 284      89.197  86.284  27.955  1.00  0.00           O  
ATOM   2370  CB  VAL B 284      91.568  84.320  28.962  1.00  0.00           C  
ATOM   2371  CG1 VAL B 284      92.981  83.799  28.735  1.00  0.00           C  
ATOM   2372  CG2 VAL B 284      91.584  85.551  29.854  1.00  0.00           C  
ATOM   2373  N   ARG B 285      88.523  84.136  27.921  1.00  0.00           N  
ATOM   2374  CA  ARG B 285      87.157  84.534  28.147  1.00  0.00           C  
ATOM   2375  C   ARG B 285      86.749  84.096  29.525  1.00  0.00           C  
ATOM   2376  O   ARG B 285      86.844  82.916  29.846  1.00  0.00           O  
ATOM   2377  CB  ARG B 285      86.225  83.923  27.110  1.00  0.00           C  
ATOM   2378  CG  ARG B 285      86.162  84.669  25.787  1.00  0.00           C  
ATOM   2379  CD  ARG B 285      87.259  84.257  24.873  1.00  0.00           C  
ATOM   2380  NE  ARG B 285      86.975  84.612  23.492  1.00  0.00           N  
ATOM   2381  CZ  ARG B 285      87.610  84.091  22.423  1.00  0.00           C  
ATOM   2382  NH1 ARG B 285      88.559  83.198  22.592  1.00  0.00           N1+
ATOM   2383  NH2 ARG B 285      87.276  84.480  21.204  1.00  0.00           N  
ATOM   2384  N   PHE B 286      86.314  85.042  30.396  1.00  0.00           N  
ATOM   2385  CA  PHE B 286      85.830  84.702  31.714  1.00  0.00           C  
ATOM   2386  C   PHE B 286      84.590  85.481  32.046  1.00  0.00           C  
ATOM   2387  O   PHE B 286      84.369  86.575  31.540  1.00  0.00           O  
ATOM   2388  CB  PHE B 286      86.851  84.900  32.845  1.00  0.00           C  
ATOM   2389  CG  PHE B 286      87.888  83.844  32.666  1.00  0.00           C  
ATOM   2390  CD1 PHE B 286      87.607  82.546  33.025  1.00  0.00           C  
ATOM   2391  CD2 PHE B 286      89.128  84.134  32.146  1.00  0.00           C  
ATOM   2392  CE1 PHE B 286      88.540  81.548  32.870  1.00  0.00           C  
ATOM   2393  CE2 PHE B 286      90.068  83.139  31.989  1.00  0.00           C  
ATOM   2394  CZ  PHE B 286      89.777  81.846  32.349  1.00  0.00           C  
ATOM   2395  N   PRO B 287      83.745  84.937  32.888  1.00  0.00           N  
ATOM   2396  CA  PRO B 287      82.529  85.629  33.230  1.00  0.00           C  
ATOM   2397  C   PRO B 287      82.775  86.973  33.833  1.00  0.00           C  
ATOM   2398  O   PRO B 287      83.739  87.144  34.578  1.00  0.00           O  
ATOM   2399  CB  PRO B 287      81.873  84.682  34.239  1.00  0.00           C  
ATOM   2400  CG  PRO B 287      82.419  83.342  33.891  1.00  0.00           C  
ATOM   2401  CD  PRO B 287      83.848  83.610  33.492  1.00  0.00           C  
ATOM   2402  N   ASP B 288      81.872  87.920  33.531  1.00  0.00           N  
ATOM   2403  CA  ASP B 288      81.890  89.261  34.033  1.00  0.00           C  
ATOM   2404  C   ASP B 288      81.810  89.272  35.521  1.00  0.00           C  
ATOM   2405  O   ASP B 288      82.339  90.175  36.163  1.00  0.00           O  
ATOM   2406  CB  ASP B 288      80.732  90.074  33.448  1.00  0.00           C  
ATOM   2407  CG  ASP B 288      80.676  91.498  33.986  1.00  0.00           C  
ATOM   2408  OD1 ASP B 288      81.611  92.231  33.770  1.00  0.00           O  
ATOM   2409  OD2 ASP B 288      79.699  91.838  34.610  1.00  0.00           O1-
ATOM   2410  N   GLY B 289      81.122  88.281  36.108  1.00  0.00           N  
ATOM   2411  CA  GLY B 289      80.856  88.298  37.516  1.00  0.00           C  
ATOM   2412  C   GLY B 289      82.134  88.092  38.261  1.00  0.00           C  
ATOM   2413  O   GLY B 289      82.194  88.311  39.469  1.00  0.00           O  
ATOM   2414  N   GLN B 290      83.180  87.628  37.558  1.00  0.00           N  
ATOM   2415  CA  GLN B 290      84.451  87.321  38.148  1.00  0.00           C  
ATOM   2416  C   GLN B 290      85.328  88.519  38.350  1.00  0.00           C  
ATOM   2417  O   GLN B 290      86.399  88.379  38.932  1.00  0.00           O  
ATOM   2418  CB  GLN B 290      85.189  86.294  37.285  1.00  0.00           C  
ATOM   2419  CG  GLN B 290      84.472  84.960  37.156  1.00  0.00           C  
ATOM   2420  CD  GLN B 290      84.454  84.186  38.460  1.00  0.00           C  
ATOM   2421  NE2 GLN B 290      83.263  83.995  39.017  1.00  0.00           N  
ATOM   2422  OE1 GLN B 290      85.499  83.762  38.962  1.00  0.00           O  
ATOM   2423  N   ILE B 291      84.959  89.712  37.843  1.00  0.00           N  
ATOM   2424  CA  ILE B 291      85.829  90.844  38.000  1.00  0.00           C  
ATOM   2425  C   ILE B 291      85.109  92.010  38.609  1.00  0.00           C  
ATOM   2426  O   ILE B 291      83.883  92.097  38.590  1.00  0.00           O  
ATOM   2427  CB  ILE B 291      86.431  91.264  36.647  1.00  0.00           C  
ATOM   2428  CG1 ILE B 291      85.327  91.724  35.691  1.00  0.00           C  
ATOM   2429  CG2 ILE B 291      87.224  90.119  36.038  1.00  0.00           C  
ATOM   2430  CD1 ILE B 291      85.843  92.397  34.440  1.00  0.00           C  
ATOM   2431  N   TRP B 292      85.892  92.920  39.228  1.00  0.00           N  
ATOM   2432  CA  TRP B 292      85.406  94.199  39.668  1.00  0.00           C  
ATOM   2433  C   TRP B 292      85.119  95.034  38.463  1.00  0.00           C  
ATOM   2434  O   TRP B 292      85.797  94.932  37.444  1.00  0.00           O  
ATOM   2435  CB  TRP B 292      86.426  94.900  40.568  1.00  0.00           C  
ATOM   2436  CG  TRP B 292      86.015  96.283  40.974  1.00  0.00           C  
ATOM   2437  CD1 TRP B 292      85.356  96.634  42.113  1.00  0.00           C  
ATOM   2438  CD2 TRP B 292      86.236  97.512  40.242  1.00  0.00           C  
ATOM   2439  CE2 TRP B 292      85.683  98.545  41.005  1.00  0.00           C  
ATOM   2440  CE3 TRP B 292      86.849  97.816  39.021  1.00  0.00           C  
ATOM   2441  NE1 TRP B 292      85.150  97.991  42.141  1.00  0.00           N  
ATOM   2442  CZ2 TRP B 292      85.720  99.866  40.587  1.00  0.00           C  
ATOM   2443  CZ3 TRP B 292      86.887  99.139  38.602  1.00  0.00           C  
ATOM   2444  CH2 TRP B 292      86.338 100.138  39.367  1.00  0.00           C  
ATOM   2445  N   LYS B 293      84.054  95.855  38.526  1.00  0.00           N  
ATOM   2446  CA  LYS B 293      83.769  96.725  37.421  1.00  0.00           C  
ATOM   2447  C   LYS B 293      83.221  97.994  37.993  1.00  0.00           C  
ATOM   2448  O   LYS B 293      82.682  98.007  39.100  1.00  0.00           O  
ATOM   2449  CB  LYS B 293      82.783  96.090  36.441  1.00  0.00           C  
ATOM   2450  CG  LYS B 293      81.416  95.780  37.036  1.00  0.00           C  
ATOM   2451  CD  LYS B 293      80.511  95.100  36.018  1.00  0.00           C  
ATOM   2452  CE  LYS B 293      79.171  94.725  36.632  1.00  0.00           C  
ATOM   2453  NZ  LYS B 293      78.286  94.034  35.655  1.00  0.00           N1+
ATOM   2454  N   PRO B 294      83.353  99.074  37.278  1.00  0.00           N  
ATOM   2455  CA  PRO B 294      82.929 100.367  37.743  1.00  0.00           C  
ATOM   2456  C   PRO B 294      81.444 100.469  37.728  1.00  0.00           C  
ATOM   2457  O   PRO B 294      80.797  99.800  36.927  1.00  0.00           O  
ATOM   2458  CB  PRO B 294      83.571 101.331  36.739  1.00  0.00           C  
ATOM   2459  CG  PRO B 294      83.713 100.522  35.496  1.00  0.00           C  
ATOM   2460  CD  PRO B 294      84.057  99.140  35.984  1.00  0.00           C  
ATOM   2461  N   ASP B 295      80.870 101.320  38.590  1.00  0.00           N  
ATOM   2462  CA  ASP B 295      79.444 101.326  38.684  1.00  0.00           C  
ATOM   2463  C   ASP B 295      78.880 102.297  37.695  1.00  0.00           C  
ATOM   2464  O   ASP B 295      78.402 103.371  38.050  1.00  0.00           O  
ATOM   2465  CB  ASP B 295      78.991 101.692  40.101  1.00  0.00           C  
ATOM   2466  CG  ASP B 295      79.485 103.063  40.544  1.00  0.00           C  
ATOM   2467  OD1 ASP B 295      80.299 103.631  39.856  1.00  0.00           O  
ATOM   2468  OD2 ASP B 295      79.041 103.529  41.566  1.00  0.00           O1-
ATOM   2469  N   ILE B 296      78.893 101.932  36.400  1.00  0.00           N  
ATOM   2470  CA  ILE B 296      78.364 102.826  35.414  1.00  0.00           C  
ATOM   2471  C   ILE B 296      76.947 102.405  35.190  1.00  0.00           C  
ATOM   2472  O   ILE B 296      76.671 101.341  34.632  1.00  0.00           O  
ATOM   2473  CB  ILE B 296      79.160 102.783  34.097  1.00  0.00           C  
ATOM   2474  CG1 ILE B 296      80.626 103.148  34.348  1.00  0.00           C  
ATOM   2475  CG2 ILE B 296      78.544 103.720  33.071  1.00  0.00           C  
ATOM   2476  CD1 ILE B 296      81.530 102.896  33.162  1.00  0.00           C  
ATOM   2477  N   LEU B 297      75.999 103.236  35.659  1.00  0.00           N  
ATOM   2478  CA  LEU B 297      74.625 102.840  35.586  1.00  0.00           C  
ATOM   2479  C   LEU B 297      73.851 103.886  34.866  1.00  0.00           C  
ATOM   2480  O   LEU B 297      74.311 105.016  34.702  1.00  0.00           O  
ATOM   2481  CB  LEU B 297      74.041 102.625  36.987  1.00  0.00           C  
ATOM   2482  CG  LEU B 297      74.729 101.547  37.837  1.00  0.00           C  
ATOM   2483  CD1 LEU B 297      74.104 101.521  39.225  1.00  0.00           C  
ATOM   2484  CD2 LEU B 297      74.595 100.197  37.149  1.00  0.00           C  
ATOM   2485  N   LEU B 298      72.658 103.507  34.367  1.00  0.00           N  
ATOM   2486  CA  LEU B 298      71.864 104.461  33.651  1.00  0.00           C  
ATOM   2487  C   LEU B 298      71.058 105.216  34.647  1.00  0.00           C  
ATOM   2488  O   LEU B 298      70.200 104.650  35.320  1.00  0.00           O  
ATOM   2489  CB  LEU B 298      70.947 103.772  32.633  1.00  0.00           C  
ATOM   2490  CG  LEU B 298      70.011 104.698  31.846  1.00  0.00           C  
ATOM   2491  CD1 LEU B 298      70.838 105.693  31.043  1.00  0.00           C  
ATOM   2492  CD2 LEU B 298      69.119 103.867  30.936  1.00  0.00           C  
ATOM   2493  N   TYR B 299      71.363 106.520  34.766  1.00  0.00           N  
ATOM   2494  CA  TYR B 299      70.696 107.469  35.607  1.00  0.00           C  
ATOM   2495  C   TYR B 299      69.299 107.797  35.168  1.00  0.00           C  
ATOM   2496  O   TYR B 299      68.480 108.208  35.988  1.00  0.00           O  
ATOM   2497  CB  TYR B 299      71.523 108.752  35.692  1.00  0.00           C  
ATOM   2498  CG  TYR B 299      72.512 108.768  36.835  1.00  0.00           C  
ATOM   2499  CD1 TYR B 299      73.856 108.524  36.592  1.00  0.00           C  
ATOM   2500  CD2 TYR B 299      72.076 109.024  38.127  1.00  0.00           C  
ATOM   2501  CE1 TYR B 299      74.760 108.537  37.636  1.00  0.00           C  
ATOM   2502  CE2 TYR B 299      72.981 109.038  39.171  1.00  0.00           C  
ATOM   2503  CZ  TYR B 299      74.319 108.795  38.930  1.00  0.00           C  
ATOM   2504  OH  TYR B 299      75.218 108.808  39.970  1.00  0.00           O  
ATOM   2505  N   ASN B 300      68.992 107.685  33.865  1.00  0.00           N  
ATOM   2506  CA  ASN B 300      67.657 108.008  33.445  1.00  0.00           C  
ATOM   2507  C   ASN B 300      66.814 106.762  33.328  1.00  0.00           C  
ATOM   2508  O   ASN B 300      65.728 106.820  32.755  1.00  0.00           O  
ATOM   2509  CB  ASN B 300      67.679 108.769  32.133  1.00  0.00           C  
ATOM   2510  CG  ASN B 300      68.235 110.158  32.280  1.00  0.00           C  
ATOM   2511  ND2 ASN B 300      68.856 110.652  31.239  1.00  0.00           N  
ATOM   2512  OD1 ASN B 300      68.103 110.784  33.338  1.00  0.00           O  
ATOM   2513  N   SER B 301      67.239 105.619  33.908  1.00  0.00           N  
ATOM   2514  CA  SER B 301      66.474 104.404  33.756  1.00  0.00           C  
ATOM   2515  C   SER B 301      65.278 104.528  34.626  1.00  0.00           C  
ATOM   2516  O   SER B 301      65.329 105.238  35.627  1.00  0.00           O  
ATOM   2517  CB  SER B 301      67.287 103.182  34.140  1.00  0.00           C  
ATOM   2518  OG  SER B 301      67.582 103.187  35.511  1.00  0.00           O  
ATOM   2519  N   ALA B 302      64.155 103.864  34.276  1.00  0.00           N  
ATOM   2520  CA  ALA B 302      63.082 103.952  35.220  1.00  0.00           C  
ATOM   2521  C   ALA B 302      62.189 102.768  35.141  1.00  0.00           C  
ATOM   2522  O   ALA B 302      61.789 102.353  34.065  1.00  0.00           O  
ATOM   2523  CB  ALA B 302      62.193 105.190  35.009  1.00  0.00           C  
ATOM   2524  N   ASP B 303      61.757 102.253  36.301  1.00  0.00           N  
ATOM   2525  CA  ASP B 303      60.980 101.050  36.360  1.00  0.00           C  
ATOM   2526  C   ASP B 303      61.771 100.004  35.668  1.00  0.00           C  
ATOM   2527  O   ASP B 303      61.267  99.275  34.813  1.00  0.00           O  
ATOM   2528  CB  ASP B 303      59.609 101.217  35.699  1.00  0.00           C  
ATOM   2529  CG  ASP B 303      58.739 102.255  36.395  1.00  0.00           C  
ATOM   2530  OD1 ASP B 303      58.828 102.369  37.594  1.00  0.00           O  
ATOM   2531  OD2 ASP B 303      57.995 102.926  35.720  1.00  0.00           O1-
ATOM   2532  N   GLU B 304      63.066  99.938  35.999  1.00  0.00           N  
ATOM   2533  CA  GLU B 304      63.880  99.014  35.299  1.00  0.00           C  
ATOM   2534  C   GLU B 304      64.990  98.540  36.148  1.00  0.00           C  
ATOM   2535  O   GLU B 304      65.533  99.214  37.019  1.00  0.00           O  
ATOM   2536  CB  GLU B 304      64.436  99.648  34.022  1.00  0.00           C  
ATOM   2537  CG  GLU B 304      65.193  98.684  33.120  1.00  0.00           C  
ATOM   2538  CD  GLU B 304      64.354  97.520  32.674  1.00  0.00           C  
ATOM   2539  OE1 GLU B 304      63.768  97.604  31.620  1.00  0.00           O  
ATOM   2540  OE2 GLU B 304      64.298  96.545  33.385  1.00  0.00           O1-
ATOM   2541  N   ARG B 305      65.352  97.290  35.917  1.00  0.00           N  
ATOM   2542  CA  ARG B 305      66.296  96.761  36.818  1.00  0.00           C  
ATOM   2543  C   ARG B 305      67.482  96.731  35.964  1.00  0.00           C  
ATOM   2544  O   ARG B 305      67.364  96.534  34.756  1.00  0.00           O  
ATOM   2545  CB  ARG B 305      65.935  95.377  37.338  1.00  0.00           C  
ATOM   2546  CG  ARG B 305      66.880  94.824  38.392  1.00  0.00           C  
ATOM   2547  CD  ARG B 305      66.375  93.551  38.968  1.00  0.00           C  
ATOM   2548  NE  ARG B 305      66.369  92.477  37.987  1.00  0.00           N  
ATOM   2549  CZ  ARG B 305      65.616  91.363  38.077  1.00  0.00           C  
ATOM   2550  NH1 ARG B 305      64.818  91.190  39.107  1.00  0.00           N1+
ATOM   2551  NH2 ARG B 305      65.682  90.443  37.130  1.00  0.00           N  
ATOM   2552  N   PHE B 306      68.652  96.965  36.549  1.00  0.00           N  
ATOM   2553  CA  PHE B 306      69.784  96.883  35.696  1.00  0.00           C  
ATOM   2554  C   PHE B 306      69.998  95.403  35.632  1.00  0.00           C  
ATOM   2555  O   PHE B 306      70.301  94.790  36.655  1.00  0.00           O  
ATOM   2556  CB  PHE B 306      71.004  97.622  36.250  1.00  0.00           C  
ATOM   2557  CG  PHE B 306      72.160  97.684  35.293  1.00  0.00           C  
ATOM   2558  CD1 PHE B 306      72.453  98.856  34.612  1.00  0.00           C  
ATOM   2559  CD2 PHE B 306      72.959  96.572  35.073  1.00  0.00           C  
ATOM   2560  CE1 PHE B 306      73.516  98.915  33.732  1.00  0.00           C  
ATOM   2561  CE2 PHE B 306      74.022  96.627  34.194  1.00  0.00           C  
ATOM   2562  CZ  PHE B 306      74.301  97.801  33.523  1.00  0.00           C  
ATOM   2563  N   ASP B 307      69.799  94.775  34.457  1.00  0.00           N  
ATOM   2564  CA  ASP B 307      69.902  93.344  34.377  1.00  0.00           C  
ATOM   2565  C   ASP B 307      70.257  92.988  32.969  1.00  0.00           C  
ATOM   2566  O   ASP B 307      69.405  93.055  32.085  1.00  0.00           O  
ATOM   2567  CB  ASP B 307      68.595  92.663  34.788  1.00  0.00           C  
ATOM   2568  CG  ASP B 307      68.720  91.148  34.876  1.00  0.00           C  
ATOM   2569  OD1 ASP B 307      69.740  90.632  34.487  1.00  0.00           O  
ATOM   2570  OD2 ASP B 307      67.793  90.521  35.331  1.00  0.00           O1-
ATOM   2571  N   ALA B 308      71.520  92.588  32.715  1.00  0.00           N  
ATOM   2572  CA  ALA B 308      71.890  92.283  31.361  1.00  0.00           C  
ATOM   2573  C   ALA B 308      71.215  90.997  30.963  1.00  0.00           C  
ATOM   2574  O   ALA B 308      71.147  90.045  31.737  1.00  0.00           O  
ATOM   2575  CB  ALA B 308      73.406  92.104  31.165  1.00  0.00           C  
ATOM   2576  N   THR B 309      70.687  90.971  29.723  1.00  0.00           N  
ATOM   2577  CA  THR B 309      70.031  89.863  29.071  1.00  0.00           C  
ATOM   2578  C   THR B 309      70.977  88.744  28.796  1.00  0.00           C  
ATOM   2579  O   THR B 309      70.592  87.580  28.863  1.00  0.00           O  
ATOM   2580  CB  THR B 309      69.370  90.307  27.753  1.00  0.00           C  
ATOM   2581  CG2 THR B 309      68.851  89.102  26.986  1.00  0.00           C  
ATOM   2582  OG1 THR B 309      68.281  91.195  28.036  1.00  0.00           O  
ATOM   2583  N   PHE B 310      72.216  89.061  28.380  1.00  0.00           N  
ATOM   2584  CA  PHE B 310      73.092  88.069  27.836  1.00  0.00           C  
ATOM   2585  C   PHE B 310      74.029  87.667  28.909  1.00  0.00           C  
ATOM   2586  O   PHE B 310      74.452  88.454  29.752  1.00  0.00           O  
ATOM   2587  CB  PHE B 310      73.862  88.600  26.626  1.00  0.00           C  
ATOM   2588  CG  PHE B 310      72.991  88.914  25.443  1.00  0.00           C  
ATOM   2589  CD1 PHE B 310      72.205  90.056  25.426  1.00  0.00           C  
ATOM   2590  CD2 PHE B 310      72.955  88.068  24.345  1.00  0.00           C  
ATOM   2591  CE1 PHE B 310      71.403  90.347  24.339  1.00  0.00           C  
ATOM   2592  CE2 PHE B 310      72.155  88.356  23.256  1.00  0.00           C  
ATOM   2593  CZ  PHE B 310      71.378  89.497  23.253  1.00  0.00           C  
ATOM   2594  N   HIS B 311      74.353  86.370  28.909  1.00  0.00           N  
ATOM   2595  CA  HIS B 311      75.359  85.890  29.788  1.00  0.00           C  
ATOM   2596  C   HIS B 311      76.547  86.718  29.466  1.00  0.00           C  
ATOM   2597  O   HIS B 311      76.919  86.853  28.301  1.00  0.00           O  
ATOM   2598  CB  HIS B 311      75.647  84.398  29.597  1.00  0.00           C  
ATOM   2599  CG  HIS B 311      76.717  83.871  30.502  1.00  0.00           C  
ATOM   2600  CD2 HIS B 311      78.013  83.559  30.263  1.00  0.00           C  
ATOM   2601  ND1 HIS B 311      76.499  83.608  31.838  1.00  0.00           N  
ATOM   2602  CE1 HIS B 311      77.615  83.156  32.382  1.00  0.00           C  
ATOM   2603  NE2 HIS B 311      78.548  83.117  31.448  1.00  0.00           N  
ATOM   2604  N   THR B 312      77.147  87.382  30.457  1.00  0.00           N  
ATOM   2605  CA  THR B 312      78.127  88.266  29.940  1.00  0.00           C  
ATOM   2606  C   THR B 312      79.492  87.828  30.343  1.00  0.00           C  
ATOM   2607  O   THR B 312      79.790  87.698  31.526  1.00  0.00           O  
ATOM   2608  CB  THR B 312      77.878  89.710  30.413  1.00  0.00           C  
ATOM   2609  CG2 THR B 312      78.949  90.642  29.869  1.00  0.00           C  
ATOM   2610  OG1 THR B 312      76.591  90.150  29.958  1.00  0.00           O  
ATOM   2611  N   ASN B 313      80.364  87.579  29.348  1.00  0.00           N  
ATOM   2612  CA  ASN B 313      81.738  87.260  29.609  1.00  0.00           C  
ATOM   2613  C   ASN B 313      82.477  88.534  29.376  1.00  0.00           C  
ATOM   2614  O   ASN B 313      81.916  89.498  28.864  1.00  0.00           O  
ATOM   2615  CB  ASN B 313      82.249  86.132  28.732  1.00  0.00           C  
ATOM   2616  CG  ASN B 313      81.634  84.805  29.080  1.00  0.00           C  
ATOM   2617  ND2 ASN B 313      81.439  83.974  28.089  1.00  0.00           N  
ATOM   2618  OD1 ASN B 313      81.337  84.533  30.249  1.00  0.00           O  
ATOM   2619  N   VAL B 314      83.769  88.569  29.740  1.00  0.00           N  
ATOM   2620  CA  VAL B 314      84.597  89.705  29.457  1.00  0.00           C  
ATOM   2621  C   VAL B 314      85.831  89.217  28.758  1.00  0.00           C  
ATOM   2622  O   VAL B 314      86.225  88.064  28.911  1.00  0.00           O  
ATOM   2623  CB  VAL B 314      84.977  90.451  30.750  1.00  0.00           C  
ATOM   2624  CG1 VAL B 314      83.730  90.938  31.470  1.00  0.00           C  
ATOM   2625  CG2 VAL B 314      85.799  89.540  31.649  1.00  0.00           C  
ATOM   2626  N   LEU B 315      86.459  90.086  27.937  1.00  0.00           N  
ATOM   2627  CA  LEU B 315      87.674  89.709  27.267  1.00  0.00           C  
ATOM   2628  C   LEU B 315      88.826  90.291  28.032  1.00  0.00           C  
ATOM   2629  O   LEU B 315      88.883  91.499  28.258  1.00  0.00           O  
ATOM   2630  CB  LEU B 315      87.685  90.210  25.818  1.00  0.00           C  
ATOM   2631  CG  LEU B 315      86.551  89.689  24.925  1.00  0.00           C  
ATOM   2632  CD1 LEU B 315      86.703  90.263  23.523  1.00  0.00           C  
ATOM   2633  CD2 LEU B 315      86.583  88.168  24.901  1.00  0.00           C  
ATOM   2634  N   VAL B 316      89.777  89.431  28.453  1.00  0.00           N  
ATOM   2635  CA  VAL B 316      90.931  89.895  29.177  1.00  0.00           C  
ATOM   2636  C   VAL B 316      92.132  89.619  28.325  1.00  0.00           C  
ATOM   2637  O   VAL B 316      92.388  88.479  27.929  1.00  0.00           O  
ATOM   2638  CB  VAL B 316      91.067  89.183  30.536  1.00  0.00           C  
ATOM   2639  CG1 VAL B 316      92.316  89.657  31.263  1.00  0.00           C  
ATOM   2640  CG2 VAL B 316      89.824  89.435  31.378  1.00  0.00           C  
ATOM   2641  N   ASN B 317      92.901  90.680  28.007  1.00  0.00           N  
ATOM   2642  CA  ASN B 317      94.072  90.542  27.192  1.00  0.00           C  
ATOM   2643  C   ASN B 317      95.232  90.402  28.132  1.00  0.00           C  
ATOM   2644  O   ASN B 317      95.152  90.789  29.297  1.00  0.00           O  
ATOM   2645  CB  ASN B 317      94.248  91.718  26.250  1.00  0.00           C  
ATOM   2646  CG  ASN B 317      93.176  91.780  25.197  1.00  0.00           C  
ATOM   2647  ND2 ASN B 317      92.867  92.970  24.748  1.00  0.00           N  
ATOM   2648  OD1 ASN B 317      92.626  90.750  24.791  1.00  0.00           O  
ATOM   2649  N   SER B 318      96.350  89.833  27.641  1.00  0.00           N  
ATOM   2650  CA  SER B 318      97.518  89.643  28.463  1.00  0.00           C  
ATOM   2651  C   SER B 318      98.089  90.973  28.843  1.00  0.00           C  
ATOM   2652  O   SER B 318      98.836  91.077  29.815  1.00  0.00           O  
ATOM   2653  CB  SER B 318      98.560  88.819  27.732  1.00  0.00           C  
ATOM   2654  OG  SER B 318      99.093  89.530  26.649  1.00  0.00           O  
ATOM   2655  N   SER B 319      97.750  92.019  28.070  1.00  0.00           N  
ATOM   2656  CA  SER B 319      98.208  93.354  28.322  1.00  0.00           C  
ATOM   2657  C   SER B 319      97.565  93.894  29.566  1.00  0.00           C  
ATOM   2658  O   SER B 319      98.046  94.876  30.129  1.00  0.00           O  
ATOM   2659  CB  SER B 319      97.896  94.251  27.140  1.00  0.00           C  
ATOM   2660  OG  SER B 319      96.515  94.461  27.020  1.00  0.00           O  
ATOM   2661  N   GLY B 320      96.480  93.257  30.052  1.00  0.00           N  
ATOM   2662  CA  GLY B 320      95.775  93.784  31.190  1.00  0.00           C  
ATOM   2663  C   GLY B 320      94.559  94.542  30.730  1.00  0.00           C  
ATOM   2664  O   GLY B 320      93.755  94.987  31.549  1.00  0.00           O  
ATOM   2665  N   HIS B 321      94.394  94.712  29.405  1.00  0.00           N  
ATOM   2666  CA  HIS B 321      93.269  95.411  28.831  1.00  0.00           C  
ATOM   2667  C   HIS B 321      92.020  94.629  29.127  1.00  0.00           C  
ATOM   2668  O   HIS B 321      91.948  93.436  28.831  1.00  0.00           O  
ATOM   2669  CB  HIS B 321      93.435  95.598  27.320  1.00  0.00           C  
ATOM   2670  CG  HIS B 321      92.371  96.448  26.699  1.00  0.00           C  
ATOM   2671  CD2 HIS B 321      91.301  96.121  25.936  1.00  0.00           C  
ATOM   2672  ND1 HIS B 321      92.339  97.820  26.838  1.00  0.00           N  
ATOM   2673  CE1 HIS B 321      91.294  98.301  26.187  1.00  0.00           C  
ATOM   2674  NE2 HIS B 321      90.648  97.291  25.632  1.00  0.00           N  
ATOM   2675  N   CYS B 322      91.004  95.276  29.744  1.00  0.00           N  
ATOM   2676  CA  CYS B 322      89.743  94.607  29.949  1.00  0.00           C  
ATOM   2677  C   CYS B 322      88.695  95.192  29.043  1.00  0.00           C  
ATOM   2678  O   CYS B 322      88.376  96.377  29.131  1.00  0.00           O  
ATOM   2679  CB  CYS B 322      89.289  94.733  31.404  1.00  0.00           C  
ATOM   2680  SG  CYS B 322      87.740  93.874  31.770  1.00  0.00           S  
ATOM   2681  N   GLN B 323      88.132  94.366  28.126  1.00  0.00           N  
ATOM   2682  CA  GLN B 323      87.215  94.901  27.154  1.00  0.00           C  
ATOM   2683  C   GLN B 323      85.934  94.126  27.185  1.00  0.00           C  
ATOM   2684  O   GLN B 323      85.946  92.904  27.038  1.00  0.00           O  
ATOM   2685  CB  GLN B 323      87.822  94.864  25.749  1.00  0.00           C  
ATOM   2686  CG  GLN B 323      86.954  95.502  24.678  1.00  0.00           C  
ATOM   2687  CD  GLN B 323      86.898  97.013  24.804  1.00  0.00           C  
ATOM   2688  NE2 GLN B 323      85.702  97.543  25.032  1.00  0.00           N  
ATOM   2689  OE1 GLN B 323      87.919  97.697  24.696  1.00  0.00           O  
ATOM   2690  N   TYR B 324      84.783  94.800  27.424  1.00  0.00           N  
ATOM   2691  CA  TYR B 324      83.585  94.016  27.478  1.00  0.00           C  
ATOM   2692  C   TYR B 324      82.370  94.850  27.173  1.00  0.00           C  
ATOM   2693  O   TYR B 324      82.464  96.071  27.035  1.00  0.00           O  
ATOM   2694  CB  TYR B 324      83.446  93.353  28.849  1.00  0.00           C  
ATOM   2695  CG  TYR B 324      83.511  94.325  30.007  1.00  0.00           C  
ATOM   2696  CD1 TYR B 324      82.365  94.617  30.732  1.00  0.00           C  
ATOM   2697  CD2 TYR B 324      84.716  94.924  30.343  1.00  0.00           C  
ATOM   2698  CE1 TYR B 324      82.424  95.505  31.790  1.00  0.00           C  
ATOM   2699  CE2 TYR B 324      84.775  95.812  31.399  1.00  0.00           C  
ATOM   2700  CZ  TYR B 324      83.635  96.103  32.120  1.00  0.00           C  
ATOM   2701  OH  TYR B 324      83.694  96.987  33.174  1.00  0.00           O  
ATOM   2702  N   LEU B 325      81.191  94.191  27.023  1.00  0.00           N  
ATOM   2703  CA  LEU B 325      80.059  94.840  26.403  1.00  0.00           C  
ATOM   2704  C   LEU B 325      78.801  94.537  27.178  1.00  0.00           C  
ATOM   2705  O   LEU B 325      77.954  93.794  26.686  1.00  0.00           O  
ATOM   2706  CB  LEU B 325      79.903  94.377  24.948  1.00  0.00           C  
ATOM   2707  CG  LEU B 325      78.938  95.201  24.087  1.00  0.00           C  
ATOM   2708  CD1 LEU B 325      79.550  96.566  23.804  1.00  0.00           C  
ATOM   2709  CD2 LEU B 325      78.646  94.454  22.795  1.00  0.00           C  
ATOM   2710  N   PRO B 326      78.632  95.060  28.364  1.00  0.00           N  
ATOM   2711  CA  PRO B 326      77.442  94.758  29.127  1.00  0.00           C  
ATOM   2712  C   PRO B 326      76.185  95.143  28.395  1.00  0.00           C  
ATOM   2713  O   PRO B 326      75.970  96.341  28.216  1.00  0.00           O  
ATOM   2714  CB  PRO B 326      77.630  95.597  30.396  1.00  0.00           C  
ATOM   2715  CG  PRO B 326      79.107  95.745  30.520  1.00  0.00           C  
ATOM   2716  CD  PRO B 326      79.589  95.900  29.102  1.00  0.00           C  
ATOM   2717  N   PRO B 327      75.370  94.214  27.957  1.00  0.00           N  
ATOM   2718  CA  PRO B 327      74.163  94.664  27.300  1.00  0.00           C  
ATOM   2719  C   PRO B 327      73.113  95.054  28.308  1.00  0.00           C  
ATOM   2720  O   PRO B 327      73.367  94.915  29.506  1.00  0.00           O  
ATOM   2721  CB  PRO B 327      73.734  93.440  26.484  1.00  0.00           C  
ATOM   2722  CG  PRO B 327      74.140  92.279  27.325  1.00  0.00           C  
ATOM   2723  CD  PRO B 327      75.435  92.711  27.959  1.00  0.00           C  
ATOM   2724  N   GLY B 328      71.924  95.528  27.861  1.00  0.00           N  
ATOM   2725  CA  GLY B 328      70.839  95.689  28.795  1.00  0.00           C  
ATOM   2726  C   GLY B 328      69.642  96.256  28.104  1.00  0.00           C  
ATOM   2727  O   GLY B 328      69.742  96.941  27.086  1.00  0.00           O  
ATOM   2728  N   ILE B 329      68.457  95.960  28.670  1.00  0.00           N  
ATOM   2729  CA  ILE B 329      67.238  96.522  28.188  1.00  0.00           C  
ATOM   2730  C   ILE B 329      66.913  97.637  29.121  1.00  0.00           C  
ATOM   2731  O   ILE B 329      66.826  97.435  30.334  1.00  0.00           O  
ATOM   2732  CB  ILE B 329      66.093  95.494  28.142  1.00  0.00           C  
ATOM   2733  CG1 ILE B 329      66.519  94.257  27.346  1.00  0.00           C  
ATOM   2734  CG2 ILE B 329      64.844  96.116  27.536  1.00  0.00           C  
ATOM   2735  CD1 ILE B 329      66.890  94.552  25.911  1.00  0.00           C  
ATOM   2736  N   PHE B 330      66.727  98.854  28.578  1.00  0.00           N  
ATOM   2737  CA  PHE B 330      66.597  99.946  29.494  1.00  0.00           C  
ATOM   2738  C   PHE B 330      65.319 100.669  29.215  1.00  0.00           C  
ATOM   2739  O   PHE B 330      64.782 100.619  28.108  1.00  0.00           O  
ATOM   2740  CB  PHE B 330      67.783 100.906  29.375  1.00  0.00           C  
ATOM   2741  CG  PHE B 330      69.077 100.336  29.880  1.00  0.00           C  
ATOM   2742  CD1 PHE B 330      69.956  99.702  29.015  1.00  0.00           C  
ATOM   2743  CD2 PHE B 330      69.417 100.431  31.221  1.00  0.00           C  
ATOM   2744  CE1 PHE B 330      71.148  99.177  29.479  1.00  0.00           C  
ATOM   2745  CE2 PHE B 330      70.608  99.907  31.687  1.00  0.00           C  
ATOM   2746  CZ  PHE B 330      71.474  99.279  30.815  1.00  0.00           C  
ATOM   2747  N   LYS B 331      64.776 101.340  30.252  1.00  0.00           N  
ATOM   2748  CA  LYS B 331      63.602 102.137  30.056  1.00  0.00           C  
ATOM   2749  C   LYS B 331      63.912 103.551  30.462  1.00  0.00           C  
ATOM   2750  O   LYS B 331      63.703 103.941  31.611  1.00  0.00           O  
ATOM   2751  CB  LYS B 331      62.420 101.587  30.857  1.00  0.00           C  
ATOM   2752  CG  LYS B 331      61.883 100.255  30.351  1.00  0.00           C  
ATOM   2753  CD  LYS B 331      60.718  99.771  31.201  1.00  0.00           C  
ATOM   2754  CE  LYS B 331      60.139  98.471  30.661  1.00  0.00           C  
ATOM   2755  NZ  LYS B 331      59.337  98.689  29.427  1.00  0.00           N1+
ATOM   2756  N   SER B 332      64.430 104.367  29.515  1.00  0.00           N  
ATOM   2757  CA  SER B 332      65.011 105.632  29.897  1.00  0.00           C  
ATOM   2758  C   SER B 332      63.972 106.711  29.806  1.00  0.00           C  
ATOM   2759  O   SER B 332      62.944 106.542  29.153  1.00  0.00           O  
ATOM   2760  CB  SER B 332      66.193 105.968  29.009  1.00  0.00           C  
ATOM   2761  OG  SER B 332      65.774 106.265  27.705  1.00  0.00           O  
ATOM   2762  N   SER B 333      64.223 107.865  30.474  1.00  0.00           N  
ATOM   2763  CA  SER B 333      63.294 108.968  30.422  1.00  0.00           C  
ATOM   2764  C   SER B 333      63.480 109.676  29.123  1.00  0.00           C  
ATOM   2765  O   SER B 333      64.592 109.808  28.619  1.00  0.00           O  
ATOM   2766  CB  SER B 333      63.514 109.923  31.580  1.00  0.00           C  
ATOM   2767  OG  SER B 333      62.674 111.039  31.477  1.00  0.00           O  
ATOM   2768  N   CYS B 334      62.371 110.181  28.557  1.00  0.00           N  
ATOM   2769  CA  CYS B 334      62.451 110.868  27.308  1.00  0.00           C  
ATOM   2770  C   CYS B 334      61.917 112.224  27.473  1.00  0.00           C  
ATOM   2771  O   CYS B 334      61.337 112.550  28.508  1.00  0.00           O  
ATOM   2772  CB  CYS B 334      61.667 110.141  26.216  1.00  0.00           C  
ATOM   2773  SG  CYS B 334      62.304 108.495  25.821  1.00  0.00           S  
ATOM   2774  N   TYR B 335      62.094 113.009  26.396  1.00  0.00           N  
ATOM   2775  CA  TYR B 335      61.548 114.301  26.207  1.00  0.00           C  
ATOM   2776  C   TYR B 335      60.600 114.126  25.093  1.00  0.00           C  
ATOM   2777  O   TYR B 335      60.984 114.158  23.925  1.00  0.00           O  
ATOM   2778  CB  TYR B 335      62.615 115.352  25.894  1.00  0.00           C  
ATOM   2779  CG  TYR B 335      63.590 115.589  27.026  1.00  0.00           C  
ATOM   2780  CD1 TYR B 335      64.543 114.629  27.332  1.00  0.00           C  
ATOM   2781  CD2 TYR B 335      63.530 116.767  27.757  1.00  0.00           C  
ATOM   2782  CE1 TYR B 335      65.434 114.846  28.367  1.00  0.00           C  
ATOM   2783  CE2 TYR B 335      64.420 116.983  28.790  1.00  0.00           C  
ATOM   2784  CZ  TYR B 335      65.368 116.029  29.096  1.00  0.00           C  
ATOM   2785  OH  TYR B 335      66.255 116.245  30.127  1.00  0.00           O  
ATOM   2786  N   ILE B 336      59.311 113.979  25.447  1.00  0.00           N  
ATOM   2787  CA  ILE B 336      58.382 113.748  24.403  1.00  0.00           C  
ATOM   2788  C   ILE B 336      57.642 115.023  24.225  1.00  0.00           C  
ATOM   2789  O   ILE B 336      57.221 115.655  25.192  1.00  0.00           O  
ATOM   2790  CB  ILE B 336      57.418 112.592  24.727  1.00  0.00           C  
ATOM   2791  CG1 ILE B 336      58.198 111.301  24.983  1.00  0.00           C  
ATOM   2792  CG2 ILE B 336      56.420 112.399  23.594  1.00  0.00           C  
ATOM   2793  CD1 ILE B 336      59.052 110.862  23.815  1.00  0.00           C  
ATOM   2794  N   ASP B 337      57.476 115.431  22.959  1.00  0.00           N  
ATOM   2795  CA  ASP B 337      56.797 116.652  22.653  1.00  0.00           C  
ATOM   2796  C   ASP B 337      55.923 116.278  21.518  1.00  0.00           C  
ATOM   2797  O   ASP B 337      56.417 115.951  20.440  1.00  0.00           O  
ATOM   2798  CB  ASP B 337      57.755 117.785  22.276  1.00  0.00           C  
ATOM   2799  CG  ASP B 337      57.047 119.120  22.091  1.00  0.00           C  
ATOM   2800  OD1 ASP B 337      55.852 119.119  21.913  1.00  0.00           O  
ATOM   2801  OD2 ASP B 337      57.709 120.130  22.127  1.00  0.00           O1-
ATOM   2802  N   VAL B 338      54.593 116.274  21.735  1.00  0.00           N  
ATOM   2803  CA  VAL B 338      53.796 115.886  20.617  1.00  0.00           C  
ATOM   2804  C   VAL B 338      52.994 117.044  20.079  1.00  0.00           C  
ATOM   2805  O   VAL B 338      51.903 116.872  19.538  1.00  0.00           O  
ATOM   2806  CB  VAL B 338      52.844 114.745  21.022  1.00  0.00           C  
ATOM   2807  CG1 VAL B 338      53.633 113.498  21.390  1.00  0.00           C  
ATOM   2808  CG2 VAL B 338      51.966 115.191  22.181  1.00  0.00           C  
ATOM   2809  N   ARG B 339      53.466 118.287  20.309  1.00  0.00           N  
ATOM   2810  CA  ARG B 339      52.752 119.428  19.800  1.00  0.00           C  
ATOM   2811  C   ARG B 339      53.017 119.682  18.340  1.00  0.00           C  
ATOM   2812  O   ARG B 339      52.171 120.218  17.627  1.00  0.00           O  
ATOM   2813  CB  ARG B 339      53.123 120.671  20.595  1.00  0.00           C  
ATOM   2814  CG  ARG B 339      52.673 120.661  22.046  1.00  0.00           C  
ATOM   2815  CD  ARG B 339      53.247 121.800  22.808  1.00  0.00           C  
ATOM   2816  NE  ARG B 339      54.696 121.724  22.887  1.00  0.00           N  
ATOM   2817  CZ  ARG B 339      55.485 122.669  23.435  1.00  0.00           C  
ATOM   2818  NH1 ARG B 339      54.949 123.756  23.946  1.00  0.00           N1+
ATOM   2819  NH2 ARG B 339      56.795 122.505  23.459  1.00  0.00           N  
ATOM   2820  N   TRP B 340      54.219 119.277  17.875  1.00  0.00           N  
ATOM   2821  CA  TRP B 340      54.753 119.370  16.536  1.00  0.00           C  
ATOM   2822  C   TRP B 340      54.264 118.193  15.759  1.00  0.00           C  
ATOM   2823  O   TRP B 340      54.122 118.239  14.540  1.00  0.00           O  
ATOM   2824  CB  TRP B 340      56.284 119.397  16.543  1.00  0.00           C  
ATOM   2825  CG  TRP B 340      56.857 120.654  17.122  1.00  0.00           C  
ATOM   2826  CD1 TRP B 340      57.476 120.788  18.329  1.00  0.00           C  
ATOM   2827  CD2 TRP B 340      56.870 121.970  16.517  1.00  0.00           C  
ATOM   2828  CE2 TRP B 340      57.507 122.826  17.418  1.00  0.00           C  
ATOM   2829  CE3 TRP B 340      56.398 122.481  15.302  1.00  0.00           C  
ATOM   2830  NE1 TRP B 340      57.869 122.089  18.518  1.00  0.00           N  
ATOM   2831  CZ2 TRP B 340      57.688 124.173  17.147  1.00  0.00           C  
ATOM   2832  CZ3 TRP B 340      56.581 123.831  15.028  1.00  0.00           C  
ATOM   2833  CH2 TRP B 340      57.210 124.655  15.928  1.00  0.00           C  
ATOM   2834  N   PHE B 341      54.102 117.070  16.469  1.00  0.00           N  
ATOM   2835  CA  PHE B 341      53.585 115.834  15.977  1.00  0.00           C  
ATOM   2836  C   PHE B 341      52.407 116.080  15.113  1.00  0.00           C  
ATOM   2837  O   PHE B 341      51.437 116.757  15.452  1.00  0.00           O  
ATOM   2838  CB  PHE B 341      53.196 114.908  17.132  1.00  0.00           C  
ATOM   2839  CG  PHE B 341      52.501 113.651  16.692  1.00  0.00           C  
ATOM   2840  CD1 PHE B 341      53.195 112.454  16.601  1.00  0.00           C  
ATOM   2841  CD2 PHE B 341      51.154 113.663  16.368  1.00  0.00           C  
ATOM   2842  CE1 PHE B 341      52.557 111.296  16.197  1.00  0.00           C  
ATOM   2843  CE2 PHE B 341      50.512 112.508  15.966  1.00  0.00           C  
ATOM   2844  CZ  PHE B 341      51.216 111.322  15.880  1.00  0.00           C  
ATOM   2845  N   PRO B 342      52.538 115.520  13.953  1.00  0.00           N  
ATOM   2846  CA  PRO B 342      53.488 114.453  13.738  1.00  0.00           C  
ATOM   2847  C   PRO B 342      54.790 114.939  13.154  1.00  0.00           C  
ATOM   2848  O   PRO B 342      55.641 114.117  12.814  1.00  0.00           O  
ATOM   2849  CB  PRO B 342      52.745 113.538  12.758  1.00  0.00           C  
ATOM   2850  CG  PRO B 342      51.952 114.476  11.914  1.00  0.00           C  
ATOM   2851  CD  PRO B 342      51.509 115.553  12.865  1.00  0.00           C  
ATOM   2852  N   PHE B 343      54.994 116.249  12.958  1.00  0.00           N  
ATOM   2853  CA  PHE B 343      56.177 116.542  12.210  1.00  0.00           C  
ATOM   2854  C   PHE B 343      57.276 116.732  13.180  1.00  0.00           C  
ATOM   2855  O   PHE B 343      57.723 117.850  13.431  1.00  0.00           O  
ATOM   2856  CB  PHE B 343      56.069 117.796  11.327  1.00  0.00           C  
ATOM   2857  CG  PHE B 343      54.964 117.537  10.357  1.00  0.00           C  
ATOM   2858  CD1 PHE B 343      53.680 117.943  10.630  1.00  0.00           C  
ATOM   2859  CD2 PHE B 343      55.216 116.872   9.178  1.00  0.00           C  
ATOM   2860  CE1 PHE B 343      52.662 117.700   9.738  1.00  0.00           C  
ATOM   2861  CE2 PHE B 343      54.203 116.627   8.282  1.00  0.00           C  
ATOM   2862  CZ  PHE B 343      52.922 117.041   8.559  1.00  0.00           C  
ATOM   2863  N   ASP B 344      57.779 115.617  13.744  1.00  0.00           N  
ATOM   2864  CA  ASP B 344      58.839 115.876  14.659  1.00  0.00           C  
ATOM   2865  C   ASP B 344      59.646 114.665  14.936  1.00  0.00           C  
ATOM   2866  O   ASP B 344      59.447 113.592  14.370  1.00  0.00           O  
ATOM   2867  CB  ASP B 344      58.284 116.429  15.973  1.00  0.00           C  
ATOM   2868  CG  ASP B 344      57.289 115.487  16.638  1.00  0.00           C  
ATOM   2869  OD1 ASP B 344      57.320 114.316  16.345  1.00  0.00           O  
ATOM   2870  OD2 ASP B 344      56.507 115.950  17.435  1.00  0.00           O1-
ATOM   2871  N   VAL B 345      60.617 114.855  15.840  1.00  0.00           N  
ATOM   2872  CA  VAL B 345      61.432 113.771  16.271  1.00  0.00           C  
ATOM   2873  C   VAL B 345      61.452 113.850  17.757  1.00  0.00           C  
ATOM   2874  O   VAL B 345      61.249 114.915  18.339  1.00  0.00           O  
ATOM   2875  CB  VAL B 345      62.860 113.867  15.700  1.00  0.00           C  
ATOM   2876  CG1 VAL B 345      62.835 113.773  14.183  1.00  0.00           C  
ATOM   2877  CG2 VAL B 345      63.511 115.167  16.149  1.00  0.00           C  
ATOM   2878  N   GLN B 346      61.681 112.705  18.418  1.00  0.00           N  
ATOM   2879  CA  GLN B 346      61.678 112.714  19.846  1.00  0.00           C  
ATOM   2880  C   GLN B 346      63.088 112.525  20.320  1.00  0.00           C  
ATOM   2881  O   GLN B 346      63.942 112.003  19.604  1.00  0.00           O  
ATOM   2882  CB  GLN B 346      60.765 111.620  20.407  1.00  0.00           C  
ATOM   2883  CG  GLN B 346      59.338 111.675  19.889  1.00  0.00           C  
ATOM   2884  CD  GLN B 346      58.649 112.982  20.230  1.00  0.00           C  
ATOM   2885  NE2 GLN B 346      57.849 113.489  19.298  1.00  0.00           N  
ATOM   2886  OE1 GLN B 346      58.833 113.532  21.319  1.00  0.00           O  
ATOM   2887  N   HIS B 347      63.369 112.989  21.552  1.00  0.00           N  
ATOM   2888  CA  HIS B 347      64.711 113.015  22.058  1.00  0.00           C  
ATOM   2889  C   HIS B 347      64.672 112.267  23.352  1.00  0.00           C  
ATOM   2890  O   HIS B 347      63.976 112.661  24.287  1.00  0.00           O  
ATOM   2891  CB  HIS B 347      65.226 114.442  22.264  1.00  0.00           C  
ATOM   2892  CG  HIS B 347      65.203 115.276  21.021  1.00  0.00           C  
ATOM   2893  CD2 HIS B 347      64.370 116.269  20.628  1.00  0.00           C  
ATOM   2894  ND1 HIS B 347      66.124 115.124  20.006  1.00  0.00           N  
ATOM   2895  CE1 HIS B 347      65.859 115.988  19.042  1.00  0.00           C  
ATOM   2896  NE2 HIS B 347      64.800 116.694  19.395  1.00  0.00           N  
ATOM   2897  N   CYS B 348      65.429 111.159  23.446  1.00  0.00           N  
ATOM   2898  CA  CYS B 348      65.543 110.504  24.718  1.00  0.00           C  
ATOM   2899  C   CYS B 348      66.971 110.546  25.152  1.00  0.00           C  
ATOM   2900  O   CYS B 348      67.886 110.554  24.327  1.00  0.00           O  
ATOM   2901  CB  CYS B 348      65.066 109.054  24.643  1.00  0.00           C  
ATOM   2902  SG  CYS B 348      63.345 108.869  24.118  1.00  0.00           S  
ATOM   2903  N   LYS B 349      67.189 110.587  26.485  1.00  0.00           N  
ATOM   2904  CA  LYS B 349      68.529 110.690  26.982  1.00  0.00           C  
ATOM   2905  C   LYS B 349      68.911 109.424  27.677  1.00  0.00           C  
ATOM   2906  O   LYS B 349      68.113 108.805  28.380  1.00  0.00           O  
ATOM   2907  CB  LYS B 349      68.668 111.883  27.931  1.00  0.00           C  
ATOM   2908  CG  LYS B 349      68.582 113.242  27.250  1.00  0.00           C  
ATOM   2909  CD  LYS B 349      68.888 114.369  28.225  1.00  0.00           C  
ATOM   2910  CE  LYS B 349      68.773 115.730  27.555  1.00  0.00           C  
ATOM   2911  NZ  LYS B 349      68.849 116.844  28.538  1.00  0.00           N1+
ATOM   2912  N   LEU B 350      70.171 109.001  27.444  1.00  0.00           N  
ATOM   2913  CA  LEU B 350      70.739 107.870  28.117  1.00  0.00           C  
ATOM   2914  C   LEU B 350      71.873 108.443  28.901  1.00  0.00           C  
ATOM   2915  O   LEU B 350      72.955 108.638  28.349  1.00  0.00           O  
ATOM   2916  CB  LEU B 350      71.225 106.796  27.135  1.00  0.00           C  
ATOM   2917  CG  LEU B 350      70.148 106.190  26.227  1.00  0.00           C  
ATOM   2918  CD1 LEU B 350      70.805 105.284  25.194  1.00  0.00           C  
ATOM   2919  CD2 LEU B 350      69.145 105.418  27.073  1.00  0.00           C  
ATOM   2920  N   LYS B 351      71.656 108.750  30.196  1.00  0.00           N  
ATOM   2921  CA  LYS B 351      72.690 109.358  30.980  1.00  0.00           C  
ATOM   2922  C   LYS B 351      73.374 108.288  31.760  1.00  0.00           C  
ATOM   2923  O   LYS B 351      72.823 107.757  32.722  1.00  0.00           O  
ATOM   2924  CB  LYS B 351      72.129 110.433  31.911  1.00  0.00           C  
ATOM   2925  CG  LYS B 351      73.178 111.143  32.758  1.00  0.00           C  
ATOM   2926  CD  LYS B 351      72.544 112.197  33.653  1.00  0.00           C  
ATOM   2927  CE  LYS B 351      73.590 112.902  34.504  1.00  0.00           C  
ATOM   2928  NZ  LYS B 351      72.987 113.945  35.377  1.00  0.00           N1+
ATOM   2929  N   PHE B 352      74.615 107.950  31.372  1.00  0.00           N  
ATOM   2930  CA  PHE B 352      75.335 106.992  32.149  1.00  0.00           C  
ATOM   2931  C   PHE B 352      76.343 107.759  32.925  1.00  0.00           C  
ATOM   2932  O   PHE B 352      76.802 108.817  32.495  1.00  0.00           O  
ATOM   2933  CB  PHE B 352      76.012 105.937  31.272  1.00  0.00           C  
ATOM   2934  CG  PHE B 352      75.052 104.974  30.632  1.00  0.00           C  
ATOM   2935  CD1 PHE B 352      74.481 105.259  29.400  1.00  0.00           C  
ATOM   2936  CD2 PHE B 352      74.716 103.785  31.260  1.00  0.00           C  
ATOM   2937  CE1 PHE B 352      73.599 104.375  28.810  1.00  0.00           C  
ATOM   2938  CE2 PHE B 352      73.836 102.899  30.672  1.00  0.00           C  
ATOM   2939  CZ  PHE B 352      73.275 103.195  29.445  1.00  0.00           C  
ATOM   2940  N   GLY B 353      76.680 107.249  34.122  1.00  0.00           N  
ATOM   2941  CA  GLY B 353      77.667 107.899  34.927  1.00  0.00           C  
ATOM   2942  C   GLY B 353      77.913 107.013  36.098  1.00  0.00           C  
ATOM   2943  O   GLY B 353      77.222 106.016  36.303  1.00  0.00           O  
ATOM   2944  N   SER B 354      78.930 107.354  36.902  1.00  0.00           N  
ATOM   2945  CA  SER B 354      79.194 106.589  38.082  1.00  0.00           C  
ATOM   2946  C   SER B 354      78.074 106.816  39.050  1.00  0.00           C  
ATOM   2947  O   SER B 354      77.631 107.946  39.249  1.00  0.00           O  
ATOM   2948  CB  SER B 354      80.521 106.986  38.698  1.00  0.00           C  
ATOM   2949  OG  SER B 354      80.735 106.313  39.909  1.00  0.00           O  
ATOM   2950  N   TRP B 355      77.546 105.721  39.635  1.00  0.00           N  
ATOM   2951  CA  TRP B 355      76.479 105.825  40.589  1.00  0.00           C  
ATOM   2952  C   TRP B 355      76.948 106.406  41.893  1.00  0.00           C  
ATOM   2953  O   TRP B 355      76.202 107.130  42.554  1.00  0.00           O  
ATOM   2954  CB  TRP B 355      75.858 104.449  40.836  1.00  0.00           C  
ATOM   2955  CG  TRP B 355      74.495 104.510  41.454  1.00  0.00           C  
ATOM   2956  CD1 TRP B 355      74.170 104.212  42.744  1.00  0.00           C  
ATOM   2957  CD2 TRP B 355      73.257 104.898  40.808  1.00  0.00           C  
ATOM   2958  CE2 TRP B 355      72.248 104.806  41.771  1.00  0.00           C  
ATOM   2959  CE3 TRP B 355      72.930 105.310  39.511  1.00  0.00           C  
ATOM   2960  NE1 TRP B 355      72.823 104.384  42.943  1.00  0.00           N  
ATOM   2961  CZ2 TRP B 355      70.928 105.107  41.480  1.00  0.00           C  
ATOM   2962  CZ3 TRP B 355      71.606 105.615  39.220  1.00  0.00           C  
ATOM   2963  CH2 TRP B 355      70.632 105.517  40.181  1.00  0.00           C  
ATOM   2964  N   SER B 356      78.191 106.094  42.326  1.00  0.00           N  
ATOM   2965  CA  SER B 356      78.530 106.562  43.641  1.00  0.00           C  
ATOM   2966  C   SER B 356      79.937 107.079  43.706  1.00  0.00           C  
ATOM   2967  O   SER B 356      80.430 107.342  44.802  1.00  0.00           O  
ATOM   2968  CB  SER B 356      78.351 105.445  44.650  1.00  0.00           C  
ATOM   2969  OG  SER B 356      79.193 104.364  44.359  1.00  0.00           O  
ATOM   2970  N   TYR B 357      80.622 107.290  42.571  1.00  0.00           N  
ATOM   2971  CA  TYR B 357      81.966 107.801  42.667  1.00  0.00           C  
ATOM   2972  C   TYR B 357      82.002 109.052  41.840  1.00  0.00           C  
ATOM   2973  O   TYR B 357      81.203 109.213  40.922  1.00  0.00           O  
ATOM   2974  CB  TYR B 357      83.002 106.783  42.184  1.00  0.00           C  
ATOM   2975  CG  TYR B 357      83.033 105.511  43.001  1.00  0.00           C  
ATOM   2976  CD1 TYR B 357      82.249 104.428  42.631  1.00  0.00           C  
ATOM   2977  CD2 TYR B 357      83.848 105.427  44.122  1.00  0.00           C  
ATOM   2978  CE1 TYR B 357      82.279 103.267  43.378  1.00  0.00           C  
ATOM   2979  CE2 TYR B 357      83.877 104.264  44.869  1.00  0.00           C  
ATOM   2980  CZ  TYR B 357      83.098 103.188  44.499  1.00  0.00           C  
ATOM   2981  OH  TYR B 357      83.126 102.030  45.243  1.00  0.00           O  
ATOM   2982  N   GLY B 358      82.907 109.997  42.173  1.00  0.00           N  
ATOM   2983  CA  GLY B 358      82.988 111.231  41.441  1.00  0.00           C  
ATOM   2984  C   GLY B 358      84.179 111.127  40.538  1.00  0.00           C  
ATOM   2985  O   GLY B 358      84.777 110.061  40.395  1.00  0.00           O  
ATOM   2986  N   GLY B 359      84.565 112.261  39.925  1.00  0.00           N  
ATOM   2987  CA  GLY B 359      85.557 112.290  38.887  1.00  0.00           C  
ATOM   2988  C   GLY B 359      86.919 112.036  39.455  1.00  0.00           C  
ATOM   2989  O   GLY B 359      87.844 111.664  38.734  1.00  0.00           O  
ATOM   2990  N   TRP B 360      87.111 112.284  40.758  1.00  0.00           N  
ATOM   2991  CA  TRP B 360      88.412 112.050  41.313  1.00  0.00           C  
ATOM   2992  C   TRP B 360      88.668 110.579  41.481  1.00  0.00           C  
ATOM   2993  O   TRP B 360      89.820 110.183  41.669  1.00  0.00           O  
ATOM   2994  CB  TRP B 360      88.550 112.758  42.661  1.00  0.00           C  
ATOM   2995  CG  TRP B 360      88.752 114.238  42.543  1.00  0.00           C  
ATOM   2996  CD1 TRP B 360      89.152 114.920  41.433  1.00  0.00           C  
ATOM   2997  CD2 TRP B 360      88.563 115.234  43.579  1.00  0.00           C  
ATOM   2998  CE2 TRP B 360      88.867 116.474  43.010  1.00  0.00           C  
ATOM   2999  CE3 TRP B 360      88.164 115.171  44.918  1.00  0.00           C  
ATOM   3000  NE1 TRP B 360      89.226 116.264  41.704  1.00  0.00           N  
ATOM   3001  CZ2 TRP B 360      88.791 117.651  43.739  1.00  0.00           C  
ATOM   3002  CZ3 TRP B 360      88.086 116.353  45.648  1.00  0.00           C  
ATOM   3003  CH2 TRP B 360      88.389 117.561  45.071  1.00  0.00           C  
ATOM   3004  N   SER B 361      87.615 109.735  41.495  1.00  0.00           N  
ATOM   3005  CA  SER B 361      87.816 108.310  41.645  1.00  0.00           C  
ATOM   3006  C   SER B 361      87.663 107.584  40.342  1.00  0.00           C  
ATOM   3007  O   SER B 361      88.368 106.611  40.082  1.00  0.00           O  
ATOM   3008  CB  SER B 361      86.836 107.749  42.657  1.00  0.00           C  
ATOM   3009  OG  SER B 361      87.106 108.235  43.942  1.00  0.00           O  
ATOM   3010  N   LEU B 362      86.728 108.044  39.480  1.00  0.00           N  
ATOM   3011  CA  LEU B 362      86.477 107.361  38.241  1.00  0.00           C  
ATOM   3012  C   LEU B 362      86.308 108.406  37.178  1.00  0.00           C  
ATOM   3013  O   LEU B 362      85.391 109.224  37.247  1.00  0.00           O  
ATOM   3014  CB  LEU B 362      85.226 106.478  38.335  1.00  0.00           C  
ATOM   3015  CG  LEU B 362      84.908 105.641  37.090  1.00  0.00           C  
ATOM   3016  CD1 LEU B 362      86.024 104.631  36.858  1.00  0.00           C  
ATOM   3017  CD2 LEU B 362      83.568 104.943  37.277  1.00  0.00           C  
ATOM   3018  N   ASP B 363      87.199 108.415  36.162  1.00  0.00           N  
ATOM   3019  CA  ASP B 363      87.089 109.421  35.144  1.00  0.00           C  
ATOM   3020  C   ASP B 363      86.462 108.817  33.929  1.00  0.00           C  
ATOM   3021  O   ASP B 363      87.105 108.066  33.197  1.00  0.00           O  
ATOM   3022  CB  ASP B 363      88.459 110.009  34.796  1.00  0.00           C  
ATOM   3023  CG  ASP B 363      88.384 111.097  33.732  1.00  0.00           C  
ATOM   3024  OD1 ASP B 363      87.397 111.155  33.037  1.00  0.00           O  
ATOM   3025  OD2 ASP B 363      89.315 111.859  33.625  1.00  0.00           O1-
ATOM   3026  N   LEU B 364      85.175 109.130  33.676  1.00  0.00           N  
ATOM   3027  CA  LEU B 364      84.553 108.590  32.500  1.00  0.00           C  
ATOM   3028  C   LEU B 364      84.805 109.466  31.311  1.00  0.00           C  
ATOM   3029  O   LEU B 364      84.811 110.694  31.415  1.00  0.00           O  
ATOM   3030  CB  LEU B 364      83.043 108.434  32.720  1.00  0.00           C  
ATOM   3031  CG  LEU B 364      82.631 107.500  33.865  1.00  0.00           C  
ATOM   3032  CD1 LEU B 364      81.112 107.477  33.980  1.00  0.00           C  
ATOM   3033  CD2 LEU B 364      83.181 106.105  33.606  1.00  0.00           C  
ATOM   3034  N   GLN B 365      85.021 108.823  30.140  1.00  0.00           N  
ATOM   3035  CA  GLN B 365      85.316 109.492  28.898  1.00  0.00           C  
ATOM   3036  C   GLN B 365      84.205 109.146  27.955  1.00  0.00           C  
ATOM   3037  O   GLN B 365      83.633 108.063  28.035  1.00  0.00           O  
ATOM   3038  CB  GLN B 365      86.672 109.069  28.329  1.00  0.00           C  
ATOM   3039  CG  GLN B 365      87.860 109.469  29.187  1.00  0.00           C  
ATOM   3040  CD  GLN B 365      88.162 110.954  29.100  1.00  0.00           C  
ATOM   3041  NE2 GLN B 365      88.151 111.626  30.246  1.00  0.00           N  
ATOM   3042  OE1 GLN B 365      88.402 111.491  28.016  1.00  0.00           O  
ATOM   3043  N   MET B 366      83.877 110.048  27.008  1.00  0.00           N  
ATOM   3044  CA  MET B 366      82.846 109.699  26.067  1.00  0.00           C  
ATOM   3045  C   MET B 366      83.452 109.284  24.775  1.00  0.00           C  
ATOM   3046  O   MET B 366      84.141 110.062  24.120  1.00  0.00           O  
ATOM   3047  CB  MET B 366      81.889 110.871  25.855  1.00  0.00           C  
ATOM   3048  CG  MET B 366      80.730 110.574  24.912  1.00  0.00           C  
ATOM   3049  SD  MET B 366      81.198 110.701  23.175  1.00  0.00           S  
ATOM   3050  CE  MET B 366      81.393 112.473  23.006  1.00  0.00           C  
ATOM   3051  N   GLN B 367      83.285 107.996  24.417  1.00  0.00           N  
ATOM   3052  CA  GLN B 367      83.823 107.592  23.156  1.00  0.00           C  
ATOM   3053  C   GLN B 367      82.896 107.824  21.968  1.00  0.00           C  
ATOM   3054  O   GLN B 367      83.183 108.716  21.173  1.00  0.00           O  
ATOM   3055  CB  GLN B 367      84.206 106.111  23.225  1.00  0.00           C  
ATOM   3056  CG  GLN B 367      84.790 105.558  21.937  1.00  0.00           C  
ATOM   3057  CD  GLN B 367      86.083 106.246  21.545  1.00  0.00           C  
ATOM   3058  NE2 GLN B 367      86.233 106.531  20.256  1.00  0.00           N  
ATOM   3059  OE1 GLN B 367      86.939 106.518  22.391  1.00  0.00           O  
ATOM   3060  N   GLU B 368      81.770 107.065  21.801  1.00  0.00           N  
ATOM   3061  CA  GLU B 368      80.841 107.283  20.687  1.00  0.00           C  
ATOM   3062  C   GLU B 368      79.622 106.369  20.844  1.00  0.00           C  
ATOM   3063  O   GLU B 368      79.500 105.672  21.843  1.00  0.00           O  
ATOM   3064  CB  GLU B 368      81.529 107.021  19.346  1.00  0.00           C  
ATOM   3065  CG  GLU B 368      81.992 105.584  19.146  1.00  0.00           C  
ATOM   3066  CD  GLU B 368      82.939 105.431  17.991  1.00  0.00           C  
ATOM   3067  OE1 GLU B 368      84.123 105.550  18.198  1.00  0.00           O  
ATOM   3068  OE2 GLU B 368      82.481 105.194  16.899  1.00  0.00           O1-
ATOM   3069  N   ALA B 369      78.635 106.400  19.896  1.00  0.00           N  
ATOM   3070  CA  ALA B 369      77.457 105.523  19.926  1.00  0.00           C  
ATOM   3071  C   ALA B 369      77.256 105.027  18.528  1.00  0.00           C  
ATOM   3072  O   ALA B 369      77.194 105.809  17.586  1.00  0.00           O  
ATOM   3073  CB  ALA B 369      76.153 106.243  20.321  1.00  0.00           C  
ATOM   3074  N   ASP B 370      77.028 103.711  18.370  1.00  0.00           N  
ATOM   3075  CA  ASP B 370      76.818 103.193  17.043  1.00  0.00           C  
ATOM   3076  C   ASP B 370      75.432 103.386  16.491  1.00  0.00           C  
ATOM   3077  O   ASP B 370      74.478 102.721  16.891  1.00  0.00           O  
ATOM   3078  CB  ASP B 370      77.150 101.699  17.022  1.00  0.00           C  
ATOM   3079  CG  ASP B 370      77.018 101.081  15.636  1.00  0.00           C  
ATOM   3080  OD1 ASP B 370      76.621 101.778  14.733  1.00  0.00           O  
ATOM   3081  OD2 ASP B 370      77.318  99.920  15.495  1.00  0.00           O1-
ATOM   3082  N   ILE B 371      75.330 104.382  15.589  1.00  0.00           N  
ATOM   3083  CA  ILE B 371      74.256 104.801  14.722  1.00  0.00           C  
ATOM   3084  C   ILE B 371      74.030 103.944  13.494  1.00  0.00           C  
ATOM   3085  O   ILE B 371      72.900 103.557  13.200  1.00  0.00           O  
ATOM   3086  CB  ILE B 371      74.500 106.251  14.268  1.00  0.00           C  
ATOM   3087  CG1 ILE B 371      74.446 107.203  15.465  1.00  0.00           C  
ATOM   3088  CG2 ILE B 371      73.478 106.657  13.215  1.00  0.00           C  
ATOM   3089  CD1 ILE B 371      74.977 108.587  15.171  1.00  0.00           C  
ATOM   3090  N   SER B 372      75.080 103.706  12.687  1.00  0.00           N  
ATOM   3091  CA  SER B 372      74.985 102.986  11.438  1.00  0.00           C  
ATOM   3092  C   SER B 372      74.695 101.517  11.580  1.00  0.00           C  
ATOM   3093  O   SER B 372      74.289 100.866  10.619  1.00  0.00           O  
ATOM   3094  CB  SER B 372      76.277 103.158  10.663  1.00  0.00           C  
ATOM   3095  OG  SER B 372      77.336 102.495  11.298  1.00  0.00           O  
ATOM   3096  N   GLY B 373      74.956 100.943  12.758  1.00  0.00           N  
ATOM   3097  CA  GLY B 373      74.700  99.560  13.051  1.00  0.00           C  
ATOM   3098  C   GLY B 373      73.297  99.321  13.518  1.00  0.00           C  
ATOM   3099  O   GLY B 373      72.982  98.213  13.949  1.00  0.00           O  
ATOM   3100  N   TYR B 374      72.459 100.380  13.533  1.00  0.00           N  
ATOM   3101  CA  TYR B 374      71.067 100.288  13.898  1.00  0.00           C  
ATOM   3102  C   TYR B 374      70.296  99.413  12.952  1.00  0.00           C  
ATOM   3103  O   TYR B 374      70.387  99.542  11.730  1.00  0.00           O  
ATOM   3104  CB  TYR B 374      70.439 101.683  13.954  1.00  0.00           C  
ATOM   3105  CG  TYR B 374      69.020 101.691  14.478  1.00  0.00           C  
ATOM   3106  CD1 TYR B 374      68.783 101.566  15.839  1.00  0.00           C  
ATOM   3107  CD2 TYR B 374      67.956 101.826  13.599  1.00  0.00           C  
ATOM   3108  CE1 TYR B 374      67.488 101.574  16.319  1.00  0.00           C  
ATOM   3109  CE2 TYR B 374      66.661 101.835  14.077  1.00  0.00           C  
ATOM   3110  CZ  TYR B 374      66.425 101.709  15.431  1.00  0.00           C  
ATOM   3111  OH  TYR B 374      65.134 101.718  15.908  1.00  0.00           O  
ATOM   3112  N   ILE B 375      69.509  98.481  13.544  1.00  0.00           N  
ATOM   3113  CA  ILE B 375      68.691  97.545  12.827  1.00  0.00           C  
ATOM   3114  C   ILE B 375      67.407  98.203  12.458  1.00  0.00           C  
ATOM   3115  O   ILE B 375      66.603  98.655  13.274  1.00  0.00           O  
ATOM   3116  CB  ILE B 375      68.410  96.281  13.660  1.00  0.00           C  
ATOM   3117  CG1 ILE B 375      69.724  95.641  14.116  1.00  0.00           C  
ATOM   3118  CG2 ILE B 375      67.580  95.290  12.861  1.00  0.00           C  
ATOM   3119  CD1 ILE B 375      70.639  95.248  12.979  1.00  0.00           C  
ATOM   3120  N   PRO B 376      67.306  98.272  11.169  1.00  0.00           N  
ATOM   3121  CA  PRO B 376      66.215  98.938  10.505  1.00  0.00           C  
ATOM   3122  C   PRO B 376      64.990  98.085  10.354  1.00  0.00           C  
ATOM   3123  O   PRO B 376      64.952  96.950  10.819  1.00  0.00           O  
ATOM   3124  CB  PRO B 376      66.821  99.280   9.140  1.00  0.00           C  
ATOM   3125  CG  PRO B 376      67.708  98.123   8.833  1.00  0.00           C  
ATOM   3126  CD  PRO B 376      68.324  97.760  10.157  1.00  0.00           C  
ATOM   3127  N   ASN B 377      63.967  98.666   9.703  1.00  0.00           N  
ATOM   3128  CA  ASN B 377      62.676  98.097   9.393  1.00  0.00           C  
ATOM   3129  C   ASN B 377      61.790  97.842  10.549  1.00  0.00           C  
ATOM   3130  O   ASN B 377      60.816  97.090  10.485  1.00  0.00           O  
ATOM   3131  CB  ASN B 377      62.857  96.804   8.619  1.00  0.00           C  
ATOM   3132  CG  ASN B 377      63.636  96.996   7.348  1.00  0.00           C  
ATOM   3133  ND2 ASN B 377      64.462  96.035   7.019  1.00  0.00           N  
ATOM   3134  OD1 ASN B 377      63.491  98.015   6.663  1.00  0.00           O  
ATOM   3135  N   GLY B 378      62.085  98.480  11.676  1.00  0.00           N  
ATOM   3136  CA  GLY B 378      61.102  98.227  12.661  1.00  0.00           C  
ATOM   3137  C   GLY B 378      60.138  99.365  12.727  1.00  0.00           C  
ATOM   3138  O   GLY B 378      59.724  99.959  11.725  1.00  0.00           O  
ATOM   3139  N   GLU B 379      59.675  99.562  13.974  1.00  0.00           N  
ATOM   3140  CA  GLU B 379      58.778 100.576  14.445  1.00  0.00           C  
ATOM   3141  C   GLU B 379      59.405 101.959  14.531  1.00  0.00           C  
ATOM   3142  O   GLU B 379      58.716 102.960  14.339  1.00  0.00           O  
ATOM   3143  CB  GLU B 379      58.234 100.173  15.817  1.00  0.00           C  
ATOM   3144  CG  GLU B 379      57.171 101.109  16.372  1.00  0.00           C  
ATOM   3145  CD  GLU B 379      55.926 101.146  15.529  1.00  0.00           C  
ATOM   3146  OE1 GLU B 379      55.746 100.257  14.732  1.00  0.00           O  
ATOM   3147  OE2 GLU B 379      55.157 102.065  15.682  1.00  0.00           O1-
ATOM   3148  N   TRP B 380      60.706 102.083  14.877  1.00  0.00           N  
ATOM   3149  CA  TRP B 380      61.281 103.407  15.005  1.00  0.00           C  
ATOM   3150  C   TRP B 380      62.504 103.524  14.138  1.00  0.00           C  
ATOM   3151  O   TRP B 380      63.326 102.616  14.088  1.00  0.00           O  
ATOM   3152  CB  TRP B 380      61.649 103.703  16.460  1.00  0.00           C  
ATOM   3153  CG  TRP B 380      60.458 103.876  17.354  1.00  0.00           C  
ATOM   3154  CD1 TRP B 380      59.726 102.887  17.938  1.00  0.00           C  
ATOM   3155  CD2 TRP B 380      59.853 105.123  17.775  1.00  0.00           C  
ATOM   3156  CE2 TRP B 380      58.775 104.796  18.600  1.00  0.00           C  
ATOM   3157  CE3 TRP B 380      60.137 106.471  17.519  1.00  0.00           C  
ATOM   3158  NE1 TRP B 380      58.711 103.428  18.688  1.00  0.00           N  
ATOM   3159  CZ2 TRP B 380      57.971 105.766  19.176  1.00  0.00           C  
ATOM   3160  CZ3 TRP B 380      59.332 107.445  18.099  1.00  0.00           C  
ATOM   3161  CH2 TRP B 380      58.278 107.101  18.907  1.00  0.00           C  
ATOM   3162  N   ASP B 381      62.637 104.670  13.428  1.00  0.00           N  
ATOM   3163  CA  ASP B 381      63.797 105.018  12.640  1.00  0.00           C  
ATOM   3164  C   ASP B 381      64.759 105.777  13.516  1.00  0.00           C  
ATOM   3165  O   ASP B 381      64.332 106.507  14.408  1.00  0.00           O  
ATOM   3166  CB  ASP B 381      63.409 105.859  11.421  1.00  0.00           C  
ATOM   3167  CG  ASP B 381      62.721 105.044  10.334  1.00  0.00           C  
ATOM   3168  OD1 ASP B 381      62.800 103.840  10.382  1.00  0.00           O  
ATOM   3169  OD2 ASP B 381      62.124 105.633   9.466  1.00  0.00           O1-
ATOM   3170  N   LEU B 382      66.087 105.633  13.283  1.00  0.00           N  
ATOM   3171  CA  LEU B 382      67.060 106.350  14.072  1.00  0.00           C  
ATOM   3172  C   LEU B 382      67.477 107.561  13.306  1.00  0.00           C  
ATOM   3173  O   LEU B 382      67.852 107.474  12.138  1.00  0.00           O  
ATOM   3174  CB  LEU B 382      68.278 105.472  14.386  1.00  0.00           C  
ATOM   3175  CG  LEU B 382      69.415 106.161  15.150  1.00  0.00           C  
ATOM   3176  CD1 LEU B 382      68.919 106.590  16.524  1.00  0.00           C  
ATOM   3177  CD2 LEU B 382      70.597 105.210  15.267  1.00  0.00           C  
ATOM   3178  N   VAL B 383      67.400 108.739  13.953  1.00  0.00           N  
ATOM   3179  CA  VAL B 383      67.796 109.958  13.311  1.00  0.00           C  
ATOM   3180  C   VAL B 383      69.261 110.147  13.571  1.00  0.00           C  
ATOM   3181  O   VAL B 383      70.037 110.351  12.639  1.00  0.00           O  
ATOM   3182  CB  VAL B 383      66.998 111.160  13.849  1.00  0.00           C  
ATOM   3183  CG1 VAL B 383      67.508 112.456  13.237  1.00  0.00           C  
ATOM   3184  CG2 VAL B 383      65.518 110.971  13.557  1.00  0.00           C  
ATOM   3185  N   GLY B 384      69.682 110.062  14.852  1.00  0.00           N  
ATOM   3186  CA  GLY B 384      71.077 110.232  15.166  1.00  0.00           C  
ATOM   3187  C   GLY B 384      71.243 110.227  16.657  1.00  0.00           C  
ATOM   3188  O   GLY B 384      70.263 110.338  17.394  1.00  0.00           O  
ATOM   3189  N   ILE B 385      72.500 110.058  17.137  1.00  0.00           N  
ATOM   3190  CA  ILE B 385      72.756 109.921  18.547  1.00  0.00           C  
ATOM   3191  C   ILE B 385      73.913 110.812  18.943  1.00  0.00           C  
ATOM   3192  O   ILE B 385      75.070 110.391  18.945  1.00  0.00           O  
ATOM   3193  CB  ILE B 385      73.065 108.459  18.917  1.00  0.00           C  
ATOM   3194  CG1 ILE B 385      71.934 107.540  18.450  1.00  0.00           C  
ATOM   3195  CG2 ILE B 385      73.281 108.325  20.417  1.00  0.00           C  
ATOM   3196  CD1 ILE B 385      72.230 106.067  18.633  1.00  0.00           C  
ATOM   3197  N   PRO B 386      73.604 112.054  19.237  1.00  0.00           N  
ATOM   3198  CA  PRO B 386      74.600 112.953  19.786  1.00  0.00           C  
ATOM   3199  C   PRO B 386      75.194 112.530  21.093  1.00  0.00           C  
ATOM   3200  O   PRO B 386      74.488 111.996  21.951  1.00  0.00           O  
ATOM   3201  CB  PRO B 386      73.927 114.320  19.920  1.00  0.00           C  
ATOM   3202  CG  PRO B 386      72.683 114.220  19.034  1.00  0.00           C  
ATOM   3203  CD  PRO B 386      72.273 112.744  19.155  1.00  0.00           C  
ATOM   3204  N   GLY B 387      76.498 112.817  21.273  1.00  0.00           N  
ATOM   3205  CA  GLY B 387      77.212 112.382  22.432  1.00  0.00           C  
ATOM   3206  C   GLY B 387      77.693 113.622  23.105  1.00  0.00           C  
ATOM   3207  O   GLY B 387      78.064 114.608  22.467  1.00  0.00           O  
ATOM   3208  N   LYS B 388      77.685 113.617  24.440  1.00  0.00           N  
ATOM   3209  CA  LYS B 388      78.214 114.766  25.097  1.00  0.00           C  
ATOM   3210  C   LYS B 388      78.808 114.303  26.382  1.00  0.00           C  
ATOM   3211  O   LYS B 388      78.105 113.747  27.226  1.00  0.00           O  
ATOM   3212  CB  LYS B 388      77.139 115.825  25.339  1.00  0.00           C  
ATOM   3213  CG  LYS B 388      77.649 117.106  25.987  1.00  0.00           C  
ATOM   3214  CD  LYS B 388      76.537 118.134  26.130  1.00  0.00           C  
ATOM   3215  CE  LYS B 388      77.041 119.406  26.797  1.00  0.00           C  
ATOM   3216  NZ  LYS B 388      75.967 120.425  26.935  1.00  0.00           N1+
ATOM   3217  N   ARG B 389      80.129 114.501  26.553  1.00  0.00           N  
ATOM   3218  CA  ARG B 389      80.734 114.232  27.825  1.00  0.00           C  
ATOM   3219  C   ARG B 389      80.452 115.450  28.619  1.00  0.00           C  
ATOM   3220  O   ARG B 389      80.486 116.566  28.098  1.00  0.00           O  
ATOM   3221  CB  ARG B 389      82.232 113.985  27.723  1.00  0.00           C  
ATOM   3222  CG  ARG B 389      82.907 113.608  29.032  1.00  0.00           C  
ATOM   3223  CD  ARG B 389      84.366 113.391  28.855  1.00  0.00           C  
ATOM   3224  NE  ARG B 389      85.028 113.097  30.116  1.00  0.00           N  
ATOM   3225  CZ  ARG B 389      85.474 114.029  30.980  1.00  0.00           C  
ATOM   3226  NH1 ARG B 389      85.321 115.305  30.707  1.00  0.00           N1+
ATOM   3227  NH2 ARG B 389      86.065 113.659  32.103  1.00  0.00           N  
ATOM   3228  N   SER B 390      80.140 115.270  29.906  1.00  0.00           N  
ATOM   3229  CA  SER B 390      79.848 116.444  30.660  1.00  0.00           C  
ATOM   3230  C   SER B 390      80.273 116.198  32.066  1.00  0.00           C  
ATOM   3231  O   SER B 390      80.220 115.074  32.560  1.00  0.00           O  
ATOM   3232  CB  SER B 390      78.370 116.779  30.599  1.00  0.00           C  
ATOM   3233  OG  SER B 390      78.083 117.923  31.356  1.00  0.00           O  
ATOM   3234  N   GLU B 391      80.736 117.271  32.730  1.00  0.00           N  
ATOM   3235  CA  GLU B 391      81.141 117.197  34.095  1.00  0.00           C  
ATOM   3236  C   GLU B 391      80.257 118.141  34.845  1.00  0.00           C  
ATOM   3237  O   GLU B 391      79.921 119.218  34.354  1.00  0.00           O  
ATOM   3238  CB  GLU B 391      82.617 117.566  34.269  1.00  0.00           C  
ATOM   3239  CG  GLU B 391      83.587 116.620  33.575  1.00  0.00           C  
ATOM   3240  CD  GLU B 391      85.027 116.990  33.802  1.00  0.00           C  
ATOM   3241  OE1 GLU B 391      85.275 117.907  34.547  1.00  0.00           O  
ATOM   3242  OE2 GLU B 391      85.879 116.355  33.229  1.00  0.00           O1-
ATOM   3243  N   ARG B 392      79.844 117.755  36.068  1.00  0.00           N  
ATOM   3244  CA  ARG B 392      79.128 118.686  36.892  1.00  0.00           C  
ATOM   3245  C   ARG B 392      80.093 119.330  37.831  1.00  0.00           C  
ATOM   3246  O   ARG B 392      81.112 118.745  38.197  1.00  0.00           O  
ATOM   3247  CB  ARG B 392      78.024 117.996  37.679  1.00  0.00           C  
ATOM   3248  CG  ARG B 392      77.012 117.239  36.833  1.00  0.00           C  
ATOM   3249  CD  ARG B 392      76.180 118.160  36.017  1.00  0.00           C  
ATOM   3250  NE  ARG B 392      75.332 119.002  36.844  1.00  0.00           N  
ATOM   3251  CZ  ARG B 392      74.612 120.046  36.388  1.00  0.00           C  
ATOM   3252  NH1 ARG B 392      74.648 120.362  35.113  1.00  0.00           N1+
ATOM   3253  NH2 ARG B 392      73.870 120.751  37.224  1.00  0.00           N  
ATOM   3254  N   PHE B 393      79.788 120.581  38.229  1.00  0.00           N  
ATOM   3255  CA  PHE B 393      80.647 121.302  39.120  1.00  0.00           C  
ATOM   3256  C   PHE B 393      79.756 122.227  39.873  1.00  0.00           C  
ATOM   3257  O   PHE B 393      78.893 122.885  39.292  1.00  0.00           O  
ATOM   3258  CB  PHE B 393      81.733 122.076  38.370  1.00  0.00           C  
ATOM   3259  CG  PHE B 393      82.705 122.783  39.272  1.00  0.00           C  
ATOM   3260  CD1 PHE B 393      83.831 122.131  39.749  1.00  0.00           C  
ATOM   3261  CD2 PHE B 393      82.493 124.102  39.647  1.00  0.00           C  
ATOM   3262  CE1 PHE B 393      84.725 122.780  40.579  1.00  0.00           C  
ATOM   3263  CE2 PHE B 393      83.385 124.753  40.475  1.00  0.00           C  
ATOM   3264  CZ  PHE B 393      84.503 124.092  40.942  1.00  0.00           C  
ATOM   3265  N   TYR B 394      79.927 122.302  41.204  1.00  0.00           N  
ATOM   3266  CA  TYR B 394      79.020 123.112  41.955  1.00  0.00           C  
ATOM   3267  C   TYR B 394      79.865 124.000  42.809  1.00  0.00           C  
ATOM   3268  O   TYR B 394      81.057 123.759  42.993  1.00  0.00           O  
ATOM   3269  CB  TYR B 394      78.062 122.266  42.796  1.00  0.00           C  
ATOM   3270  CG  TYR B 394      77.266 121.264  41.990  1.00  0.00           C  
ATOM   3271  CD1 TYR B 394      77.746 119.974  41.817  1.00  0.00           C  
ATOM   3272  CD2 TYR B 394      76.053 121.633  41.427  1.00  0.00           C  
ATOM   3273  CE1 TYR B 394      77.018 119.059  41.082  1.00  0.00           C  
ATOM   3274  CE2 TYR B 394      75.326 120.718  40.692  1.00  0.00           C  
ATOM   3275  CZ  TYR B 394      75.804 119.435  40.518  1.00  0.00           C  
ATOM   3276  OH  TYR B 394      75.080 118.524  39.786  1.00  0.00           O  
ATOM   3277  N   GLU B 395      79.259 125.063  43.368  1.00  0.00           N  
ATOM   3278  CA  GLU B 395      79.970 125.956  44.238  1.00  0.00           C  
ATOM   3279  C   GLU B 395      80.190 125.246  45.534  1.00  0.00           C  
ATOM   3280  O   GLU B 395      81.038 125.643  46.331  1.00  0.00           O  
ATOM   3281  CB  GLU B 395      79.195 127.256  44.461  1.00  0.00           C  
ATOM   3282  CG  GLU B 395      77.907 127.093  45.256  1.00  0.00           C  
ATOM   3283  CD  GLU B 395      76.748 126.655  44.407  1.00  0.00           C  
ATOM   3284  OE1 GLU B 395      76.978 126.113  43.351  1.00  0.00           O  
ATOM   3285  OE2 GLU B 395      75.627 126.859  44.813  1.00  0.00           O1-
ATOM   3286  N   CYS B 396      79.416 124.174  45.772  1.00  0.00           N  
ATOM   3287  CA  CYS B 396      79.566 123.398  46.966  1.00  0.00           C  
ATOM   3288  C   CYS B 396      80.592 122.351  46.729  1.00  0.00           C  
ATOM   3289  O   CYS B 396      81.140 121.787  47.676  1.00  0.00           O  
ATOM   3290  CB  CYS B 396      78.310 122.582  47.358  1.00  0.00           C  
ATOM   3291  SG  CYS B 396      77.855 121.237  46.191  1.00  0.00           S  
ATOM   3292  N   CYS B 397      80.897 122.073  45.451  1.00  0.00           N  
ATOM   3293  CA  CYS B 397      81.583 120.849  45.245  1.00  0.00           C  
ATOM   3294  C   CYS B 397      82.650 120.989  44.202  1.00  0.00           C  
ATOM   3295  O   CYS B 397      82.380 121.017  43.003  1.00  0.00           O  
ATOM   3296  CB  CYS B 397      80.534 119.795  44.880  1.00  0.00           C  
ATOM   3297  SG  CYS B 397      79.361 119.615  46.279  1.00  0.00           S  
ATOM   3298  N   LYS B 398      83.906 121.114  44.679  1.00  0.00           N  
ATOM   3299  CA  LYS B 398      85.091 121.246  43.878  1.00  0.00           C  
ATOM   3300  C   LYS B 398      85.405 120.019  43.080  1.00  0.00           C  
ATOM   3301  O   LYS B 398      86.106 120.115  42.077  1.00  0.00           O  
ATOM   3302  CB  LYS B 398      86.286 121.597  44.766  1.00  0.00           C  
ATOM   3303  CG  LYS B 398      86.237 122.998  45.360  1.00  0.00           C  
ATOM   3304  CD  LYS B 398      87.449 123.269  46.238  1.00  0.00           C  
ATOM   3305  CE  LYS B 398      87.404 124.669  46.831  1.00  0.00           C  
ATOM   3306  NZ  LYS B 398      88.565 124.935  47.723  1.00  0.00           N1+
ATOM   3307  N   GLU B 399      84.919 118.830  43.495  1.00  0.00           N  
ATOM   3308  CA  GLU B 399      85.145 117.673  42.673  1.00  0.00           C  
ATOM   3309  C   GLU B 399      84.263 117.692  41.458  1.00  0.00           C  
ATOM   3310  O   GLU B 399      83.061 117.944  41.527  1.00  0.00           O  
ATOM   3311  CB  GLU B 399      84.900 116.392  43.474  1.00  0.00           C  
ATOM   3312  CG  GLU B 399      85.102 115.107  42.683  1.00  0.00           C  
ATOM   3313  CD  GLU B 399      84.898 113.870  43.513  1.00  0.00           C  
ATOM   3314  OE1 GLU B 399      84.420 113.991  44.615  1.00  0.00           O  
ATOM   3315  OE2 GLU B 399      85.223 112.806  43.046  1.00  0.00           O1-
ATOM   3316  N   PRO B 400      84.890 117.460  40.327  1.00  0.00           N  
ATOM   3317  CA  PRO B 400      84.186 117.316  39.073  1.00  0.00           C  
ATOM   3318  C   PRO B 400      83.440 116.013  38.980  1.00  0.00           C  
ATOM   3319  O   PRO B 400      83.932 115.013  39.502  1.00  0.00           O  
ATOM   3320  CB  PRO B 400      85.315 117.386  38.040  1.00  0.00           C  
ATOM   3321  CG  PRO B 400      86.486 116.781  38.737  1.00  0.00           C  
ATOM   3322  CD  PRO B 400      86.352 117.242  40.164  1.00  0.00           C  
ATOM   3323  N   TYR B 401      82.253 115.998  38.324  1.00  0.00           N  
ATOM   3324  CA  TYR B 401      81.470 114.790  38.241  1.00  0.00           C  
ATOM   3325  C   TYR B 401      81.168 114.455  36.799  1.00  0.00           C  
ATOM   3326  O   TYR B 401      80.152 114.896  36.262  1.00  0.00           O  
ATOM   3327  CB  TYR B 401      80.175 114.932  39.043  1.00  0.00           C  
ATOM   3328  CG  TYR B 401      80.392 115.279  40.499  1.00  0.00           C  
ATOM   3329  CD1 TYR B 401      80.118 116.558  40.956  1.00  0.00           C  
ATOM   3330  CD2 TYR B 401      80.866 114.314  41.378  1.00  0.00           C  
ATOM   3331  CE1 TYR B 401      80.317 116.875  42.285  1.00  0.00           C  
ATOM   3332  CE2 TYR B 401      81.065 114.631  42.706  1.00  0.00           C  
ATOM   3333  CZ  TYR B 401      80.793 115.905  43.161  1.00  0.00           C  
ATOM   3334  OH  TYR B 401      80.990 116.220  44.486  1.00  0.00           O  
ATOM   3335  N   PRO B 402      82.085 113.751  36.150  1.00  0.00           N  
ATOM   3336  CA  PRO B 402      81.911 113.348  34.763  1.00  0.00           C  
ATOM   3337  C   PRO B 402      80.871 112.294  34.489  1.00  0.00           C  
ATOM   3338  O   PRO B 402      80.735 111.349  35.270  1.00  0.00           O  
ATOM   3339  CB  PRO B 402      83.307 112.822  34.411  1.00  0.00           C  
ATOM   3340  CG  PRO B 402      83.837 112.301  35.702  1.00  0.00           C  
ATOM   3341  CD  PRO B 402      83.335 113.276  36.734  1.00  0.00           C  
ATOM   3342  N   ASP B 403      80.195 112.390  33.326  1.00  0.00           N  
ATOM   3343  CA  ASP B 403      79.188 111.443  32.952  1.00  0.00           C  
ATOM   3344  C   ASP B 403      79.273 111.308  31.471  1.00  0.00           C  
ATOM   3345  O   ASP B 403      80.023 112.031  30.816  1.00  0.00           O  
ATOM   3346  CB  ASP B 403      77.789 111.893  33.376  1.00  0.00           C  
ATOM   3347  CG  ASP B 403      77.348 113.183  32.696  1.00  0.00           C  
ATOM   3348  OD1 ASP B 403      77.729 113.397  31.569  1.00  0.00           O  
ATOM   3349  OD2 ASP B 403      76.638 113.942  33.310  1.00  0.00           O1-
ATOM   3350  N   VAL B 404      78.532 110.344  30.904  1.00  0.00           N  
ATOM   3351  CA  VAL B 404      78.598 110.147  29.488  1.00  0.00           C  
ATOM   3352  C   VAL B 404      77.174 110.136  29.028  1.00  0.00           C  
ATOM   3353  O   VAL B 404      76.448 109.171  29.259  1.00  0.00           O  
ATOM   3354  CB  VAL B 404      79.301 108.825  29.124  1.00  0.00           C  
ATOM   3355  CG1 VAL B 404      79.354 108.651  27.614  1.00  0.00           C  
ATOM   3356  CG2 VAL B 404      80.701 108.802  29.720  1.00  0.00           C  
ATOM   3357  N   THR B 405      76.721 111.221  28.369  1.00  0.00           N  
ATOM   3358  CA  THR B 405      75.332 111.264  28.026  1.00  0.00           C  
ATOM   3359  C   THR B 405      75.166 111.162  26.551  1.00  0.00           C  
ATOM   3360  O   THR B 405      75.779 111.884  25.767  1.00  0.00           O  
ATOM   3361  CB  THR B 405      74.662 112.552  28.539  1.00  0.00           C  
ATOM   3362  CG2 THR B 405      73.192 112.580  28.149  1.00  0.00           C  
ATOM   3363  OG1 THR B 405      74.774 112.617  29.967  1.00  0.00           O  
ATOM   3364  N   PHE B 406      74.297 110.233  26.129  1.00  0.00           N  
ATOM   3365  CA  PHE B 406      73.993 110.212  24.740  1.00  0.00           C  
ATOM   3366  C   PHE B 406      72.545 110.531  24.604  1.00  0.00           C  
ATOM   3367  O   PHE B 406      71.716 110.116  25.412  1.00  0.00           O  
ATOM   3368  CB  PHE B 406      74.310 108.851  24.116  1.00  0.00           C  
ATOM   3369  CG  PHE B 406      75.780 108.585  23.954  1.00  0.00           C  
ATOM   3370  CD1 PHE B 406      76.478 107.871  24.915  1.00  0.00           C  
ATOM   3371  CD2 PHE B 406      76.466 109.051  22.844  1.00  0.00           C  
ATOM   3372  CE1 PHE B 406      77.831 107.625  24.768  1.00  0.00           C  
ATOM   3373  CE2 PHE B 406      77.817 108.807  22.693  1.00  0.00           C  
ATOM   3374  CZ  PHE B 406      78.500 108.093  23.657  1.00  0.00           C  
ATOM   3375  N   THR B 407      72.212 111.310  23.562  1.00  0.00           N  
ATOM   3376  CA  THR B 407      70.841 111.572  23.266  1.00  0.00           C  
ATOM   3377  C   THR B 407      70.487 110.784  22.049  1.00  0.00           C  
ATOM   3378  O   THR B 407      71.241 110.734  21.079  1.00  0.00           O  
ATOM   3379  CB  THR B 407      70.571 113.071  23.040  1.00  0.00           C  
ATOM   3380  CG2 THR B 407      69.112 113.302  22.683  1.00  0.00           C  
ATOM   3381  OG1 THR B 407      70.889 113.801  24.231  1.00  0.00           O  
ATOM   3382  N   VAL B 408      69.328 110.106  22.083  1.00  0.00           N  
ATOM   3383  CA  VAL B 408      68.916 109.356  20.932  1.00  0.00           C  
ATOM   3384  C   VAL B 408      67.735 110.028  20.322  1.00  0.00           C  
ATOM   3385  O   VAL B 408      66.673 110.153  20.932  1.00  0.00           O  
ATOM   3386  CB  VAL B 408      68.556 107.909  21.314  1.00  0.00           C  
ATOM   3387  CG1 VAL B 408      68.144 107.118  20.081  1.00  0.00           C  
ATOM   3388  CG2 VAL B 408      69.737 107.246  22.008  1.00  0.00           C  
ATOM   3389  N   THR B 409      67.910 110.489  19.071  1.00  0.00           N  
ATOM   3390  CA  THR B 409      66.862 111.177  18.385  1.00  0.00           C  
ATOM   3391  C   THR B 409      66.260 110.175  17.453  1.00  0.00           C  
ATOM   3392  O   THR B 409      66.973 109.482  16.729  1.00  0.00           O  
ATOM   3393  CB  THR B 409      67.369 112.412  17.616  1.00  0.00           C  
ATOM   3394  CG2 THR B 409      66.221 113.095  16.887  1.00  0.00           C  
ATOM   3395  OG1 THR B 409      67.966 113.338  18.533  1.00  0.00           O  
ATOM   3396  N   MET B 410      64.918 110.050  17.475  1.00  0.00           N  
ATOM   3397  CA  MET B 410      64.284 109.022  16.705  1.00  0.00           C  
ATOM   3398  C   MET B 410      62.960 109.537  16.217  1.00  0.00           C  
ATOM   3399  O   MET B 410      62.464 110.567  16.669  1.00  0.00           O  
ATOM   3400  CB  MET B 410      64.110 107.750  17.532  1.00  0.00           C  
ATOM   3401  CG  MET B 410      62.997 107.821  18.569  1.00  0.00           C  
ATOM   3402  SD  MET B 410      63.411 108.889  19.962  1.00  0.00           S  
ATOM   3403  CE  MET B 410      64.549 107.842  20.865  1.00  0.00           C  
ATOM   3404  N   ARG B 411      62.375 108.817  15.240  1.00  0.00           N  
ATOM   3405  CA  ARG B 411      61.079 109.105  14.699  1.00  0.00           C  
ATOM   3406  C   ARG B 411      60.354 107.806  14.538  1.00  0.00           C  
ATOM   3407  O   ARG B 411      60.972 106.765  14.314  1.00  0.00           O  
ATOM   3408  CB  ARG B 411      61.176 109.821  13.361  1.00  0.00           C  
ATOM   3409  CG  ARG B 411      61.684 108.964  12.212  1.00  0.00           C  
ATOM   3410  CD  ARG B 411      61.696 109.714  10.930  1.00  0.00           C  
ATOM   3411  NE  ARG B 411      61.994 108.851   9.798  1.00  0.00           N  
ATOM   3412  CZ  ARG B 411      62.254 109.288   8.551  1.00  0.00           C  
ATOM   3413  NH1 ARG B 411      62.249 110.576   8.291  1.00  0.00           N1+
ATOM   3414  NH2 ARG B 411      62.514 108.420   7.588  1.00  0.00           N  
ATOM   3415  N   ARG B 412      59.011 107.824  14.677  1.00  0.00           N  
ATOM   3416  CA  ARG B 412      58.299 106.590  14.543  1.00  0.00           C  
ATOM   3417  C   ARG B 412      58.265 106.327  13.080  1.00  0.00           C  
ATOM   3418  O   ARG B 412      57.899 107.222  12.317  1.00  0.00           O  
ATOM   3419  CB  ARG B 412      56.890 106.666  15.111  1.00  0.00           C  
ATOM   3420  CG  ARG B 412      56.161 105.334  15.195  1.00  0.00           C  
ATOM   3421  CD  ARG B 412      54.752 105.506  15.632  1.00  0.00           C  
ATOM   3422  NE  ARG B 412      54.663 106.014  16.991  1.00  0.00           N  
ATOM   3423  CZ  ARG B 412      54.804 105.261  18.100  1.00  0.00           C  
ATOM   3424  NH1 ARG B 412      55.039 103.972  17.994  1.00  0.00           N1+
ATOM   3425  NH2 ARG B 412      54.707 105.819  19.293  1.00  0.00           N  
ATOM   3426  N   ARG B 413      58.637 105.095  12.655  1.00  0.00           N  
ATOM   3427  CA  ARG B 413      58.614 104.833  11.248  1.00  0.00           C  
ATOM   3428  C   ARG B 413      57.185 104.779  10.820  1.00  0.00           C  
ATOM   3429  O   ARG B 413      56.343 104.175  11.482  1.00  0.00           O  
ATOM   3430  CB  ARG B 413      59.313 103.524  10.909  1.00  0.00           C  
ATOM   3431  CG  ARG B 413      59.469 103.250   9.422  1.00  0.00           C  
ATOM   3432  CD  ARG B 413      60.128 101.942   9.172  1.00  0.00           C  
ATOM   3433  NE  ARG B 413      60.327 101.699   7.753  1.00  0.00           N  
ATOM   3434  CZ  ARG B 413      61.420 102.072   7.058  1.00  0.00           C  
ATOM   3435  NH1 ARG B 413      62.400 102.705   7.665  1.00  0.00           N1+
ATOM   3436  NH2 ARG B 413      61.506 101.803   5.767  1.00  0.00           N  
ATOM   3437  N   THR B 414      56.866 105.458   9.702  1.00  0.00           N  
ATOM   3438  CA  THR B 414      57.889 106.098   8.933  1.00  0.00           C  
ATOM   3439  C   THR B 414      57.961 107.531   9.450  1.00  0.00           C  
ATOM   3440  O   THR B 414      56.878 108.133   9.679  1.00  0.00           O  
ATOM   3441  CB  THR B 414      57.593 106.060   7.423  1.00  0.00           C  
ATOM   3442  CG2 THR B 414      58.688 106.775   6.646  1.00  0.00           C  
ATOM   3443  OG1 THR B 414      57.511 104.698   6.983  1.00  0.00           O  
ATOM   3444  OXT THR B 414      59.027 108.052   9.628  1.00  0.00           O1-
TER   
ATOM   3445  N   GLY C 415      83.101  99.873   9.180  1.00  0.00           N  
ATOM   3446  CA  GLY C 415      82.163  98.901   9.779  1.00  0.00           C  
ATOM   3447  C   GLY C 415      82.081  99.136  11.248  1.00  0.00           C  
ATOM   3448  O   GLY C 415      83.074  99.469  11.890  1.00  0.00           O  
ATOM   3449  N   CYS C 416      80.872  98.967  11.813  1.00  0.00           N  
ATOM   3450  CA  CYS C 416      80.724  99.092  13.228  1.00  0.00           C  
ATOM   3451  C   CYS C 416      79.914  97.938  13.681  1.00  0.00           C  
ATOM   3452  O   CYS C 416      79.500  97.108  12.869  1.00  0.00           O  
ATOM   3453  CB  CYS C 416      80.041 100.403  13.617  1.00  0.00           C  
ATOM   3454  SG  CYS C 416      81.069 101.872  13.377  1.00  0.00           S  
ATOM   3455  N   CYS C 417      79.663  97.850  14.999  1.00  0.00           N  
ATOM   3456  CA  CYS C 417      78.957  96.690  15.400  1.00  0.00           C  
ATOM   3457  C   CYS C 417      78.008  96.887  16.512  1.00  0.00           C  
ATOM   3458  O   CYS C 417      78.005  97.879  17.241  1.00  0.00           O  
ATOM   3459  CB  CYS C 417      79.949  95.600  15.805  1.00  0.00           C  
ATOM   3460  SG  CYS C 417      80.933  96.005  17.268  1.00  0.00           S  
ATOM   3461  N   SER C 418      77.141  95.872  16.585  1.00  0.00           N  
ATOM   3462  CA  SER C 418      76.110  95.668  17.537  1.00  0.00           C  
ATOM   3463  C   SER C 418      76.135  94.229  17.932  1.00  0.00           C  
ATOM   3464  O   SER C 418      75.115  93.661  18.305  1.00  0.00           O  
ATOM   3465  CB  SER C 418      74.759  96.046  16.963  1.00  0.00           C  
ATOM   3466  OG  SER C 418      74.463  95.280  15.827  1.00  0.00           O  
ATOM   3467  N   ARG C 419      77.274  93.540  17.791  1.00  0.00           N  
ATOM   3468  CA  ARG C 419      77.185  92.175  18.215  1.00  0.00           C  
ATOM   3469  C   ARG C 419      78.492  91.764  18.821  1.00  0.00           C  
ATOM   3470  O   ARG C 419      79.495  91.820  18.122  1.00  0.00           O  
ATOM   3471  CB  ARG C 419      76.843  91.258  17.050  1.00  0.00           C  
ATOM   3472  CG  ARG C 419      77.897  91.194  15.956  1.00  0.00           C  
ATOM   3473  CD  ARG C 419      77.711  90.006  15.083  1.00  0.00           C  
ATOM   3474  NE  ARG C 419      77.948  88.764  15.800  1.00  0.00           N  
ATOM   3475  CZ  ARG C 419      77.645  87.539  15.328  1.00  0.00           C  
ATOM   3476  NH1 ARG C 419      77.094  87.410  14.142  1.00  0.00           N1+
ATOM   3477  NH2 ARG C 419      77.901  86.468  16.057  1.00  0.00           N  
ATOM   3478  N   PRO C 420      78.575  91.393  20.081  1.00  0.00           N  
ATOM   3479  CA  PRO C 420      79.880  91.073  20.612  1.00  0.00           C  
ATOM   3480  C   PRO C 420      80.001  89.804  19.902  1.00  0.00           C  
ATOM   3481  O   PRO C 420      78.863  89.388  19.797  1.00  0.00           O  
ATOM   3482  CB  PRO C 420      79.739  90.931  22.131  1.00  0.00           C  
ATOM   3483  CG  PRO C 420      78.305  90.579  22.334  1.00  0.00           C  
ATOM   3484  CD  PRO C 420      77.582  91.299  21.227  1.00  0.00           C  
ATOM   3485  N   PRO C 421      80.982  89.040  19.460  1.00  0.00           N  
ATOM   3486  CA  PRO C 421      82.417  89.141  19.583  1.00  0.00           C  
ATOM   3487  C   PRO C 421      83.161  90.285  18.970  1.00  0.00           C  
ATOM   3488  O   PRO C 421      84.389  90.230  18.977  1.00  0.00           O  
ATOM   3489  CB  PRO C 421      82.849  87.832  18.915  1.00  0.00           C  
ATOM   3490  CG  PRO C 421      81.694  86.914  19.126  1.00  0.00           C  
ATOM   3491  CD  PRO C 421      80.483  87.797  18.979  1.00  0.00           C  
ATOM   3492  N   CYS C 422      82.478  91.276  18.384  1.00  0.00           N  
ATOM   3493  CA  CYS C 422      83.136  92.373  17.728  1.00  0.00           C  
ATOM   3494  C   CYS C 422      83.647  93.278  18.797  1.00  0.00           C  
ATOM   3495  O   CYS C 422      84.372  94.229  18.518  1.00  0.00           O  
ATOM   3496  CB  CYS C 422      82.195  93.305  16.989  1.00  0.00           C  
ATOM   3497  SG  CYS C 422      81.197  94.226  18.205  1.00  0.00           S  
ATOM   3498  N   ILE C 423      83.220  93.018  20.044  1.00  0.00           N  
ATOM   3499  CA  ILE C 423      83.758  93.603  21.236  1.00  0.00           C  
ATOM   3500  C   ILE C 423      85.231  93.390  21.376  1.00  0.00           C  
ATOM   3501  O   ILE C 423      85.866  94.071  22.180  1.00  0.00           O  
ATOM   3502  CB  ILE C 423      83.048  93.037  22.479  1.00  0.00           C  
ATOM   3503  CG1 ILE C 423      83.480  93.800  23.735  1.00  0.00           C  
ATOM   3504  CG2 ILE C 423      83.340  91.551  22.628  1.00  0.00           C  
ATOM   3505  CD1 ILE C 423      83.244  95.291  23.653  1.00  0.00           C  
ATOM   3506  N   ALA C 424      85.816  92.422  20.654  1.00  0.00           N  
ATOM   3507  CA  ALA C 424      87.250  92.320  20.624  1.00  0.00           C  
ATOM   3508  C   ALA C 424      87.785  93.608  20.085  1.00  0.00           C  
ATOM   3509  O   ALA C 424      87.092  94.308  19.351  1.00  0.00           O  
ATOM   3510  CB  ALA C 424      87.769  91.187  19.719  1.00  0.00           C  
ATOM   3511  N   ASN C 425      89.025  93.985  20.475  1.00  0.00           N  
ATOM   3512  CA  ASN C 425      89.512  95.276  20.079  1.00  0.00           C  
ATOM   3513  C   ASN C 425      89.812  95.209  18.617  1.00  0.00           C  
ATOM   3514  O   ASN C 425      90.939  94.969  18.185  1.00  0.00           O  
ATOM   3515  CB  ASN C 425      90.734  95.687  20.880  1.00  0.00           C  
ATOM   3516  CG  ASN C 425      91.161  97.101  20.598  1.00  0.00           C  
ATOM   3517  ND2 ASN C 425      92.097  97.593  21.370  1.00  0.00           N  
ATOM   3518  OD1 ASN C 425      90.643  97.747  19.680  1.00  0.00           O  
ATOM   3519  N   ASN C 426      88.755  95.428  17.814  1.00  0.00           N  
ATOM   3520  CA  ASN C 426      88.844  95.424  16.389  1.00  0.00           C  
ATOM   3521  C   ASN C 426      88.367  96.769  15.942  1.00  0.00           C  
ATOM   3522  O   ASN C 426      87.677  97.458  16.688  1.00  0.00           O  
ATOM   3523  CB  ASN C 426      88.034  94.299  15.770  1.00  0.00           C  
ATOM   3524  CG  ASN C 426      88.616  92.943  16.055  1.00  0.00           C  
ATOM   3525  ND2 ASN C 426      87.811  91.921  15.914  1.00  0.00           N  
ATOM   3526  OD1 ASN C 426      89.796  92.821  16.403  1.00  0.00           O  
ATOM   3527  N   PRO C 427      88.710  97.154  14.741  1.00  0.00           N  
ATOM   3528  CA  PRO C 427      88.353  98.464  14.275  1.00  0.00           C  
ATOM   3529  C   PRO C 427      86.876  98.579  14.107  1.00  0.00           C  
ATOM   3530  O   PRO C 427      86.376  99.691  13.964  1.00  0.00           O  
ATOM   3531  CB  PRO C 427      89.083  98.570  12.931  1.00  0.00           C  
ATOM   3532  CG  PRO C 427      90.188  97.574  13.037  1.00  0.00           C  
ATOM   3533  CD  PRO C 427      89.598  96.444  13.838  1.00  0.00           C  
ATOM   3534  N   ASP C 428      86.170  97.437  14.117  1.00  0.00           N  
ATOM   3535  CA  ASP C 428      84.788  97.387  13.752  1.00  0.00           C  
ATOM   3536  C   ASP C 428      84.025  97.541  15.021  1.00  0.00           C  
ATOM   3537  O   ASP C 428      82.800  97.421  15.059  1.00  0.00           O  
ATOM   3538  CB  ASP C 428      84.427  96.075  13.050  1.00  0.00           C  
ATOM   3539  CG  ASP C 428      84.625  94.854  13.937  1.00  0.00           C  
ATOM   3540  OD1 ASP C 428      84.903  95.028  15.101  1.00  0.00           O  
ATOM   3541  OD2 ASP C 428      84.495  93.759  13.444  1.00  0.00           O1-
ATOM   3542  N   LEU C 429      84.769  97.808  16.105  1.00  0.00           N  
ATOM   3543  CA  LEU C 429      84.216  98.087  17.394  1.00  0.00           C  
ATOM   3544  C   LEU C 429      84.009  99.564  17.467  1.00  0.00           C  
ATOM   3545  O   LEU C 429      84.962 100.340  17.433  1.00  0.00           O  
ATOM   3546  CB  LEU C 429      85.145  97.612  18.518  1.00  0.00           C  
ATOM   3547  CG  LEU C 429      84.648  97.871  19.946  1.00  0.00           C  
ATOM   3548  CD1 LEU C 429      83.295  97.201  20.142  1.00  0.00           C  
ATOM   3549  CD2 LEU C 429      85.670  97.343  20.943  1.00  0.00           C  
ATOM   3550  N   CYS C 430      82.737  99.996  17.553  1.00  0.00           N  
ATOM   3551  CA  CYS C 430      82.480 101.403  17.616  1.00  0.00           C  
ATOM   3552  C   CYS C 430      81.691 101.656  18.891  1.00  0.00           C  
ATOM   3553  O   CYS C 430      80.510 101.226  18.953  1.00  0.00           O  
ATOM   3554  CB  CYS C 430      81.695 101.882  16.393  1.00  0.00           C  
ATOM   3555  SG  CYS C 430      82.543 101.610  14.819  1.00  0.00           S  
ATOM   3556  OXT CYS C 430      82.198 102.251  19.800  1.00  0.00           O1-
TER   
END
